# Supplementary material for: Repurposing Dimetridazole and Ribavirin to disarm Pseudomonas aeruginosa virulence by targeting the quorum sensing system
Source: Front Microbiol. 2022 Aug 15;13:978502. doi: 10.3389/fmicb.2022.978502 (PMC9421001; doi:10.3389/fmicb.2022.978502)
Supplement: Supplementary file 2 [file Data_Sheet_2.XLSX]

## Sheet: DimetridazolevsPAO1_deg_up
Supplementary Dataset 1. Significantly differentially expressed genes of Dimetridazole-treated Pseudomonas aeruginosa PAO1
gene_id	B1244_1	B1244	PAO1_1	PAO1	B1244.1	PAO1.1	log2FoldChange	pvalue	padj	gene_name	gene_chr	gene_start	gene_end	gene_strand	gene_length	gene_biotype	gene_description	tf_family
PA0014	57.1632	51.731	25.3854	23.7342	54.4471	24.5598	1.147	0.00541061	0.0234404	PA0014	AE004091.2	16335	16607	-	273	protein_coding	hypothetical protein && -	-
PA0042	185.288	218.637	140.09	99.252	201.962	119.671	0.751268	0.00558789	0.0239682	PA0042	AE004091.2	56546	56941	+	396	protein_coding	hypothetical protein && -	-
PA0044	391.272	393.35	260.435	266.47	392.311	263.453	0.574648	0.0074839	0.0299943	exoT	AE004091.2	58786	60159	+	1374	protein_coding	exoenzyme T && PF03496:ADP-ribosyltransferase exoenzyme|PF03545:Yersinia virulence determinant (YopE)	-
PA0051	295.672	287.936	203.083	140.247	291.804	171.665	0.762041	0.00247123	0.0125903	phzH	AE004091.2	66303	68135	+	1833	protein_coding	potential phenazine-modifying enzyme && PF00733:Asparagine synthase|PF13537:Glutamine amidotransferase domain	-
PA0056	140.937	170.81	107.183	58.2566	155.873	82.7197	0.907196	0.00410055	0.0189638	PA0056	AE004091.2	70702	71622	-	921	protein_coding	probable transcriptional regulator && PF00126:Bacterial regulatory helix-turn-helix protein, lysR family|PF03466:LysR substrate binding domain	LysR_substrate
PA0062	55.1921	56.6112	20.6844	23.7342	55.9017	22.2093	1.33491	0.00142463	0.00812691	PA0062	AE004091.2	74773	75189	-	417	protein_coding	hypothetical protein && -	-
PA0065	91.6583	95.6535	48.8904	57.1778	93.6559	53.0341	0.8232	0.0107724	0.0400069	PA0065	AE004091.2	77432	78097	-	666	protein_coding	hypothetical protein && PF13419:Haloacid dehalogenase-like hydrolase	-
PA0066	335.095	330.883	245.392	182.322	332.989	213.857	0.636369	0.00741773	0.0297716	PA0066	AE004091.2	78090	78632	-	543	protein_coding	conserved hypothetical protein && PF00132:Bacterial transferase hexapeptide (six repeats)	Hexapep
PA0069	1594.66	1293.27	111.884	105.725	1443.97	108.804	3.72929	5.12711e-62	9.60308e-60	PA0069	AE004091.2	81116	82174	+	1059	protein_coding	conserved hypothetical protein && PF04055:Radical SAM superfamily	Radical_SAM
PA0103	285.816	223.517	182.399	148.878	254.666	165.638	0.618534	0.0141373	0.0495557	PA0103	AE004091.2	124810	126381	+	1572	protein_coding	probable sulfate transporter && PF00916:Sulfate permease family	Sulfate_transp
PA0104	446.464	401.159	282.06	166.139	423.812	224.099	0.915896	0.000486579	0.00343047	PA0104	AE004091.2	126518	127114	+	597	protein_coding	hypothetical protein && -	-
PA0117	104.471	98.5816	57.3522	40.9954	101.526	49.1738	1.03999	0.00156799	0.0087493	PA0117	AE004091.2	137248	137976	+	729	protein_coding	probable short chain dehydrogenase && PF00106:short chain dehydrogenase	adh_short
PA0130	1103.84	919.445	637.455	686.133	1011.64	661.794	0.612495	0.00232891	0.0119946	PA0130	AE004091.2	147561	149054	-	1494	protein_coding	probable aldehyde dehydrogenase && PF00171:Aldehyde dehydrogenase family	Aldedh
PA0132	1391.63	1290.35	823.615	865.218	1340.99	844.416	0.667425	0.000414041	0.00299806	PA0132	AE004091.2	149425	150771	-	1347	protein_coding	beta-alanine--pyruvate transaminase && PF00202:Aminotransferase class-III	Aminotran_3
PA0135	192.187	195.211	124.106	85.2272	193.699	104.667	0.883425	0.00127901	0.00743971	PA0135	AE004091.2	153696	153836	+	141	protein_coding	hypothetical protein && -	-
PA0146	116.298	110.294	74.2757	46.3895	113.296	60.3326	0.902011	0.00517584	0.02258	PA0146	AE004091.2	165976	167073	+	1098	protein_coding	conserved hypothetical protein && PF02608:ABC transporter substrate-binding protein PnrA-like	-
PA0151	206.97	224.493	162.654	107.883	215.732	135.269	0.669344	0.0129493	0.0464044	PA0151	AE004091.2	171047	173434	+	2388	protein_coding	probable TonB-dependent receptor && PF00593:TonB dependent receptor|PF07715:TonB-dependent Receptor Plug Domain	TonB_dep_Rec
PA0159	324.253	298.673	214.365	160.745	311.463	187.555	0.729108	0.00255684	0.0129665	PA0159	AE004091.2	182768	183706	+	939	protein_coding	probable transcriptional regulator && PF00126:Bacterial regulatory helix-turn-helix protein, lysR family|PF03466:LysR substrate binding domain	LysR_substrate
PA0165	115.312	96.6295	72.3953	43.153	105.971	57.7742	0.867548	0.0095461	0.0363518	PA0165	AE004091.2	189120	189956	+	837	protein_coding	hypothetical protein && PF03502:Nucleoside-specific channel-forming protein, Tsx	-
PA0166	106.442	111.27	63.9336	50.7048	108.856	57.3192	0.921458	0.0032261	0.0155868	PA0166	AE004091.2	190198	191604	+	1407	protein_coding	probable transporter && PF00860:Permease family	-
PA0181	108.413	127.863	72.3953	56.0989	118.138	64.2471	0.874885	0.00444569	0.0201388	PA0181	AE004091.2	206022	206954	-	933	protein_coding	probable transcriptional regulator && PF00126:Bacterial regulatory helix-turn-helix protein, lysR family|PF03466:LysR substrate binding domain	LysR_substrate
PA0182	125.168	97.6056	62.0532	57.1778	111.387	59.6155	0.900302	0.00403237	0.0187219	PA0182	AE004091.2	207071	207823	+	753	protein_coding	probable short-chain dehydrogenase && PF13561:Enoyl-(Acyl carrier protein) reductase	-
PA0185	188.244	150.313	106.243	74.439	169.278	90.3408	0.901296	0.0018119	0.00982727	PA0185	AE004091.2	210457	212073	-	1617	protein_coding	probable permease of ABC transporter && PF00528:Binding-protein-dependent transport system inner membrane component	BPD_transp_1
PA0188	168.533	160.073	70.5149	65.8084	164.303	68.1617	1.2681	6.43972e-06	7.41492e-05	PA0188	AE004091.2	214631	215512	+	882	protein_coding	hypothetical protein && PF03547:Membrane transport protein	-
PA0191	259.206	269.391	141.03	74.439	264.299	107.734	1.28821	1.06272e-05	0.00011595	PA0191	AE004091.2	217905	218822	-	918	protein_coding	probable transcriptional regulator && PF03466:LysR substrate binding domain|PF00126:Bacterial regulatory helix-turn-helix protein, lysR family	LysR_substrate
PA0192	287.787	236.206	167.355	127.301	261.996	147.328	0.827621	0.00117865	0.00698614	PA0192	AE004091.2	219172	221544	+	2373	protein_coding	probable TonB-dependent receptor && PF00593:TonB dependent receptor|PF07715:TonB-dependent Receptor Plug Domain	TonB_dep_Rec
PA0193	113.341	91.7492	51.711	36.6801	102.545	44.1955	1.20795	0.000362027	0.00268014	PA0193	AE004091.2	221585	222487	+	903	protein_coding	hypothetical protein && PF02668:Taurine catabolism dioxygenase TauD, TfdA family	-
PA0194	85.7448	104.438	54.5316	35.6013	95.0914	45.0664	1.07011	0.00197421	0.0105348	PA0194	AE004091.2	222555	223454	+	900	protein_coding	hypothetical protein && PF02668:Taurine catabolism dioxygenase TauD, TfdA family	-
PA0202	120.24	151.289	79.9169	71.2025	135.764	75.5597	0.843844	0.00394507	0.0183809	PA0202	AE004091.2	230543	232000	-	1458	protein_coding	probable amidase && PF01425:Amidase	Amidase
PA0204	152.764	147.384	98.7209	45.3107	150.074	72.0158	1.05044	0.0017377	0.00945224	PA0204	AE004091.2	233123	233932	-	810	protein_coding	probable permease of ABC transporter && PF00528:Binding-protein-dependent transport system inner membrane component	BPD_transp_1
PA0205	107.427	83.9408	61.113	42.0742	95.6841	51.5936	0.884955	0.00892035	0.0344255	PA0205	AE004091.2	233929	234849	-	921	protein_coding	probable permease of ABC transporter && PF00528:Binding-protein-dependent transport system inner membrane component	BPD_transp_1
PA0206	251.321	259.631	171.116	105.725	255.476	138.421	0.879553	0.0011739	0.00697268	PA0206	AE004091.2	234875	235987	-	1113	protein_coding	probable ATP-binding component of ABC transporter && PF00005:ABC transporter|PF08402:TOBE domain	ABC_tran
PA0220	170.504	183.498	125.047	99.252	177.001	112.149	0.655518	0.0136504	0.0481793	PA0220	AE004091.2	248767	250200	+	1434	protein_coding	amino acid APC family transporter && PF13520:Amino acid permease	-
PA0222	241.465	220.589	138.209	90.6214	231.027	114.415	1.00896	0.000207419	0.00165083	PA0222	AE004091.2	251777	252835	+	1059	protein_coding	hypothetical protein && PF13416:Bacterial extracellular solute-binding protein	-
PA0226	334.109	160.073	86.4983	121.907	247.091	104.203	1.24839	0.00016523	0.00135537	PA0226	AE004091.2	255481	256332	+	852	protein_coding	probable CoA transferase%2C subunit A && PF01144:Coenzyme A transferase	-
PA0227	148.821	93.7014	57.3522	71.2025	121.261	64.2773	0.918517	0.00494105	0.0218784	PA0227	AE004091.2	256329	257111	+	783	protein_coding	probable CoA transferase%2C subunit B && PF01144:Coenzyme A transferase	-
PA0234	131.081	139.576	95.9003	46.3895	135.329	71.1449	0.919183	0.00597645	0.0251737	PA0234	AE004091.2	263689	264522	+	834	protein_coding	hypothetical protein && -	-
PA0235	281.874	162.025	119.405	90.6214	221.95	105.013	1.0767	0.000407343	0.00295719	pcaK	AE004091.2	264964	266310	-	1347	protein_coding	4-hydroxybenzoate transporter PcaK && PF07690:Major Facilitator Superfamily	MFS_1
PA0236	141.922	120.055	92.1395	61.4931	130.989	76.8163	0.764416	0.0121881	0.0442124	PA0236	AE004091.2	266616	267395	+	780	protein_coding	probable transcriptional regulator && PF01614:Bacterial transcriptional regulator|PF09339:IclR helix-turn-helix domain	IclR
PA0237	120.24	109.318	62.0532	44.2319	114.779	53.1425	1.10507	0.000538017	0.00371391	PA0237	AE004091.2	267638	268681	+	1044	protein_coding	probable oxidoreductase && PF01408:Oxidoreductase family, NAD-binding Rossmann fold|PF02894:Oxidoreductase family, C-terminal alpha/beta domain	GFO_IDH_MocA
PA0242	179.374	173.738	128.807	91.7002	176.556	110.254	0.675247	0.0134858	0.0476584	PA0242	AE004091.2	273775	275679	+	1905	protein_coding	hypothetical protein && PF14696:Hydroxyphenylpyruvate dioxygenase, HPPD, N-terminal|PF00903:Glyoxalase/Bleomycin resistance protein/Dioxygenase superfamily|PF01261:Xylose isomerase-like TIM barrel	Glyoxalase
PA0244	66.0334	56.6112	30.0864	31.2859	61.3223	30.6862	0.999482	0.00970115	0.0368016	PA0244	AE004091.2	276480	277334	-	855	protein_coding	hypothetical protein && PF08501:Shikimate dehydrogenase substrate binding domain	-
PA0247	171.49	183.498	130.688	78.7543	177.494	104.721	0.755737	0.00935639	0.035813	pobA	AE004091.2	279574	280758	-	1185	protein_coding	p-hydroxybenzoate hydroxylase && PF01494:FAD binding domain	FAD_binding_3
PA0252	62.0911	61.4915	31.9668	28.0495	61.7913	30.0081	1.03935	0.00711445	0.0286978	PA0252	AE004091.2	283818	284105	-	288	protein_coding	hypothetical protein && -	-
PA0260	690.886	640.293	444.714	332.278	665.59	388.496	0.775155	0.000429466	0.0030859	PA0260	AE004091.2	291154	293304	-	2151	protein_coding	hypothetical protein && PF11678:Protein of unknown function (DUF3274)	-
PA0276	266.105	280.128	179.578	187.716	273.116	183.647	0.57306	0.0132406	0.0472376	PA0276	AE004091.2	310896	311411	+	516	protein_coding	hypothetical protein && PF06127:Protein of unknown function (DUF962)	-
PA0277	105.456	104.438	57.3522	60.4142	104.947	58.8832	0.834615	0.00690471	0.0280326	PA0277	AE004091.2	311451	312209	-	759	protein_coding	conserved hypothetical protein && PF01435:Peptidase family M48	Peptidase_M48
PA0287	139.951	124.935	87.4385	70.1237	132.443	78.7811	0.746156	0.0101611	0.0381652	gpuP	AE004091.2	322175	323560	+	1386	protein_coding	3-guanidinopropionate transport protein && PF00474:Sodium:solute symporter family	-
PA0288	115.312	104.438	61.113	36.6801	109.875	48.8965	1.15957	0.000561922	0.00384117	gpuA	AE004091.2	323616	324572	+	957	protein_coding	3-guanidinopropionase && PF00491:Arginase family	-
PA0305	437.594	430.441	311.206	236.263	434.017	273.734	0.663011	0.00349104	0.0167075	PA0305	AE004091.2	344303	346690	-	2388	protein_coding	hypothetical protein && PF01804:Penicillin amidase	-
PA0321	150.793	168.858	84.6179	84.1484	159.825	84.3832	0.921455	0.000790325	0.00515777	PA0321	AE004091.2	360413	361447	-	1035	protein_coding	probable acetylpolyamine aminohydrolase && PF00850:Histone deacetylase domain	Hist_deacetyl
PA0322	124.182	154.217	78.9767	80.9119	139.199	79.9443	0.800587	0.00532377	0.0231714	PA0322	AE004091.2	361463	362857	-	1395	protein_coding	probable transporter && PF00324:Amino acid permease	AA_permease
PA0324	110.384	128.839	74.2757	45.3107	119.612	59.7932	0.993079	0.00221147	0.0114952	PA0324	AE004091.2	364369	365157	-	789	protein_coding	probable permease of ABC transporter && PF00528:Binding-protein-dependent transport system inner membrane component	BPD_transp_1
PA0325	103.485	104.438	66.7541	53.9413	103.962	60.3477	0.781206	0.012252	0.0443295	PA0325	AE004091.2	365154	366083	-	930	protein_coding	probable permease of ABC transporter && PF00528:Binding-protein-dependent transport system inner membrane component	BPD_transp_1
PA0326	151.778	140.552	93.0797	65.8084	146.165	79.4441	0.874648	0.00273609	0.0136267	PA0326	AE004091.2	366080	367129	-	1050	protein_coding	probable ATP-binding component of ABC transporter && PF08402:TOBE domain|PF00005:ABC transporter	ABC_tran
PA0438	118.269	155.193	87.4385	78.7543	136.731	83.0964	0.717203	0.0137253	0.0483831	codB	AE004091.2	490648	491898	-	1251	protein_coding	cytosine permease && PF02133:Permease for cytosine/purines, uracil, thiamine, allantoin	-
PA0440	97.5717	89.7971	54.5316	42.0742	93.6844	48.3029	0.951056	0.00412447	0.0190274	PA0440	AE004091.2	493354	494721	-	1368	protein_coding	probable oxidoreductase && PF14691:Dihydroprymidine dehydrogenase domain II, 4Fe-4S cluster|PF07992:Pyridine nucleotide-disulphide oxidoreductase	Pyr_redox_2
PA0441	175.432	126.887	91.1993	72.2813	151.16	81.7403	0.883637	0.00285809	0.0141495	dht	AE004091.2	494816	496255	-	1440	protein_coding	dihydropyrimidinase && PF01979:Amidohydrolase family	Amidohydro_1
PA0443	222.739	225.469	150.432	80.9119	224.104	115.672	0.948234	0.00126984	0.00740835	PA0443	AE004091.2	496871	498361	+	1491	protein_coding	probable transporter && PF02133:Permease for cytosine/purines, uracil, thiamine, allantoin	-
PA0444	204.014	177.642	134.448	107.883	190.828	121.166	0.652612	0.0128972	0.0462472	PA0444	AE004091.2	498420	499703	+	1284	protein_coding	N-carbamoyl-beta-alanine amidohydrolase && PF01546:Peptidase family M20/M25/M40	Peptidase_M20
PA0474	107.427	121.031	28.206	22.6553	114.229	25.4307	2.16182	1.48157e-09	3.16537e-08	PA0474	AE004091.2	535085	535489	+	405	protein_coding	hypothetical protein && PF03061:Thioesterase superfamily	4HBT
PA0478	139.951	147.384	64.8738	48.5472	143.668	56.7105	1.33595	9.57822e-06	0.000105323	PA0478	AE004091.2	539231	539707	+	477	protein_coding	probable N-acetyltransferase && PF00583:Acetyltransferase (GNAT) family	Acetyltransf_1
PA0497	203.028	180.57	122.226	94.9367	191.799	108.581	0.817572	0.00216285	0.0112946	PA0497	AE004091.2	556275	557276	-	1002	protein_coding	hypothetical protein && PF00419:Fimbrial protein	-
PA0507	674.132	686.167	226.588	189.873	680.149	208.231	1.70591	2.22435e-15	9.39746e-14	PA0507	AE004091.2	566932	568728	+	1797	protein_coding	probable acyl-CoA dehydrogenase && PF12806:Acetyl-CoA dehydrogenase C-terminal like|PF00441:Acyl-CoA dehydrogenase, C-terminal domain|PF02770:Acyl-CoA dehydrogenase, middle domain|PF02771:Acyl-CoA dehydrogenase, N-terminal domain|PF12418:Acyl-CoA dehydrogenase N terminal	-
PA0528	196.129	221.565	129.748	115.434	208.847	122.591	0.76721	0.00251906	0.0128096	PA0528	AE004091.2	587017	587895	-	879	protein_coding	probable transcriptional regulator && PF00126:Bacterial regulatory helix-turn-helix protein, lysR family|PF03466:LysR substrate binding domain	LysR_substrate
PA0550	165.576	145.432	96.8405	88.4637	155.504	92.6521	0.745699	0.00640232	0.0266084	PA0550	AE004091.2	609202	609999	-	798	protein_coding	conserved hypothetical protein && PF01261:Xylose isomerase-like TIM barrel	-
PA0560	89.6871	95.6535	50.7708	49.626	92.6703	50.1984	0.884108	0.00648181	0.026819	PA0560	AE004091.2	617662	618150	+	489	protein_coding	conserved hypothetical protein && PF01863:Protein of unknown function DUF45	-
PA0561	341.008	298.673	219.066	201.74	319.841	210.403	0.603382	0.00825001	0.0324174	PA0561	AE004091.2	618176	619330	+	1155	protein_coding	hypothetical protein && -	-
PA0574	147.836	184.475	115.645	80.9119	166.155	98.2782	0.75342	0.00864434	0.0336375	PA0574	AE004091.2	628763	629884	-	1122	protein_coding	tRNA-Met && PF02661:Fic/DOC family|PF13776:Domain of unknown function (DUF4172)	Fic
PA0605	134.038	155.193	91.1993	64.7295	144.615	77.9644	0.886592	0.00264395	0.0132646	PA0605	AE004091.2	667108	668355	+	1248	protein_coding	probable permease of ABC transporter && PF00528:Binding-protein-dependent transport system inner membrane component	BPD_transp_1
PA0610	343.965	321.122	34.7874	29.1283	332.544	31.9578	3.37431	1.00835e-30	8.99356e-29	prtN	AE004091.2	672777	673091	-	315	protein_coding	transcriptional regulator PrtN && PF11112:Pyocin activator protein PrtN	-
PA0611	436.609	397.255	94.9601	93.8578	416.932	94.409	2.14259	3.47682e-19	1.89672e-17	prtR	AE004091.2	673191	673961	-	771	protein_coding	transcriptional regulator PrtR && PF00717:Peptidase S24-like|PF01381:Helix-turn-helix	HTH_3
PA0612	2871.96	2307.4	101.542	127.301	2589.68	114.421	4.50377	1.46378e-88	3.04629e-86	ptrB	AE004091.2	674419	674619	+	201	protein_coding	repressor%2C PtrB && -	-
PA0613	750.021	611.011	43.2492	30.2071	680.516	36.7281	4.20212	2.78898e-51	4.01828e-49	PA0613	AE004091.2	674667	675026	+	360	protein_coding	hypothetical protein && -	-
PA0614	8042.27	5665.03	88.3787	52.8625	6853.65	70.6206	6.59195	3.44175e-137	1.1376e-134	PA0614	AE004091.2	675390	675839	+	450	protein_coding	hypothetical protein && PF16085:Bacteriophage holin Hol, superfamily III	-
PA0615	11267.1	8335.52	201.203	185.558	9801.29	193.38	5.66263	1.58114e-149	7.40367e-147	PA0615	AE004091.2	675861	676376	+	516	protein_coding	hypothetical protein && -	-
PA0616	5139.76	4446.91	67.6943	58.2566	4793.34	62.9755	6.24654	5.34348e-162	3.33611e-159	PA0616	AE004091.2	676373	676930	+	558	protein_coding	hypothetical protein && PF04717:Type VI secretion system, phage-baseplate injector	-
PA0617	2895.61	2364.01	25.3854	37.7589	2629.81	31.5721	6.39214	3.16938e-119	8.48036e-117	PA0617	AE004091.2	677083	677409	+	327	protein_coding	probable bacteriophage protein && PF04965:Gene 25-like lysozyme	-
PA0618	7840.23	6402.93	172.997	132.696	7121.58	152.846	5.53875	7.4096e-142	2.77564e-139	PA0618	AE004091.2	677406	678293	+	888	protein_coding	probable bacteriophage protein && PF04865:Baseplate J-like protein	-
PA0619	15082.2	11169	127.867	89.5425	13125.6	108.705	6.9108	2.82667e-183	7.94152e-180	PA0619	AE004091.2	678286	678819	+	534	protein_coding	probable bacteriophage protein && PF09684:Phage tail protein (Tail_P2_I)	-
PA0620	11767.7	9023.64	312.146	235.184	10395.7	273.665	5.24539	8.28296e-125	2.58567e-122	PA0620	AE004091.2	678821	680896	+	2076	protein_coding	probable bacteriophage protein && PF12571:Phage tail-collar fibre protein	-
PA0621	187.259	176.666	37.608	38.8377	181.962	38.2229	2.25187	1.33704e-13	4.78523e-12	PA0621	AE004091.2	680893	681351	+	459	protein_coding	conserved hypothetical protein && PF16778:Phage tail assembly chaperone protein	-
PA0622	5360.53	4651.88	86.4983	100.331	5006.21	93.4146	5.74675	1.2682e-153	6.47817e-151	PA0622	AE004091.2	681394	682554	+	1161	protein_coding	probable bacteriophage protein && PF04984:Phage tail sheath protein subtilisin-like domain|PF17482:Phage tail sheath C-terminal domain	-
PA0623	2549.68	2169.77	35.7276	26.9706	2359.72	31.3491	6.22536	1.10535e-117	2.82316e-115	PA0623	AE004091.2	682567	683070	+	504	protein_coding	probable bacteriophage protein && PF04985:Phage tail tube protein FII	-
PA0624	5003.75	4317.09	52.6512	46.3895	4660.42	49.5203	6.55292	4.17523e-164	2.93258e-161	PA0624	AE004091.2	683085	683429	+	345	protein_coding	hypothetical protein && PF10109:Phage tail assembly chaperone proteins, E, or 41 or 14	-
PA0625	33545	27992.3	510.528	367.88	30768.6	439.204	6.12883	2.98428e-180	4.19217e-177	PA0625	AE004091.2	683599	685836	+	2238	protein_coding	hypothetical protein && -	-
PA0626	9288.04	7630.8	170.176	132.696	8459.42	151.436	5.80062	4.64413e-158	2.60954e-155	PA0626	AE004091.2	685846	686718	+	873	protein_coding	hypothetical protein && PF06995:Phage P2 GpU	-
PA0627	687.93	669.574	10.3422	8.63061	678.752	9.4864	6.1534	1.65134e-55	2.57746e-53	PA0627	AE004091.2	686693	686899	+	207	protein_coding	conserved hypothetical protein && -	-
PA0628	7169.06	6576.66	137.269	135.932	6872.86	136.601	5.65272	6.59802e-173	5.29633e-170	PA0628	AE004091.2	686957	687946	+	990	protein_coding	conserved hypothetical protein && PF05954:Phage late control gene D protein (GPD)	-
PA0629	3968.9	3168.28	77.0963	51.7836	3568.59	64.44	5.78306	2.4284e-121	6.8226e-119	PA0629	AE004091.2	687979	688608	+	630	protein_coding	conserved hypothetical protein && -	-
PA0630	1738.55	1405.52	13.1628	19.4189	1572.04	16.2908	6.60678	1.71058e-89	3.84471e-87	PA0630	AE004091.2	688605	688967	+	363	protein_coding	hypothetical protein && -	-
PA0631	1786.84	1619.28	26.3256	16.1824	1703.06	21.254	6.30753	3.13968e-99	7.35077e-97	PA0631	AE004091.2	688964	689221	+	258	protein_coding	hypothetical protein && -	-
PA0632	482.931	386.518	3.7608	7.55178	434.724	5.65629	6.29341	4.54629e-37	4.81993e-35	PA0632	AE004091.2	689236	689466	+	231	protein_coding	hypothetical protein && -	-
PA0633	4491.25	3678.75	63.9336	62.5719	4085	63.2527	6.01256	5.32663e-146	2.30233e-143	PA0633	AE004091.2	689537	690031	+	495	protein_coding	hypothetical protein && PF16460:Phage tail tube, TTP, lambda-like	-
PA0634	6086.9	5052.06	47.01	50.7048	5569.48	48.8574	6.83482	2.16495e-174	2.02748e-171	PA0634	AE004091.2	690043	690390	+	348	protein_coding	hypothetical protein && PF16459:Phage tail assembly chaperone, TAC	-
PA0635	5397.98	4161.9	61.113	39.9166	4779.94	50.5148	6.5543	1.4092e-142	5.65592e-140	PA0635	AE004091.2	690420	690674	+	255	protein_coding	hypothetical protein && -	-
PA0636	16098.3	13642.3	267.017	209.292	14870.3	238.154	5.96217	2.5964e-181	4.86306e-178	PA0636	AE004091.2	690721	692556	+	1836	protein_coding	hypothetical protein && PF09718:Lambda phage tail tape-measure protein (Tape_meas_lam_C)	-
PA0637	3091.74	2598.26	55.4718	62.5719	2845	59.0218	5.59392	1.29445e-123	3.82816e-121	PA0637	AE004091.2	692549	692890	+	342	protein_coding	conserved hypothetical protein && PF05939:Phage minor tail protein	-
PA0638	6535.33	5846.57	57.3522	60.4142	6190.95	58.8832	6.71747	2.2667e-189	1.27366e-185	PA0638	AE004091.2	692898	693593	+	696	protein_coding	probable bacteriophage protein && PF05100:Phage minor tail protein L	-
PA0639	7005.45	5830.96	96.8405	51.7836	6418.2	74.3121	6.4219	4.0191e-138	1.41146e-135	PA0639	AE004091.2	693596	694366	+	771	protein_coding	conserved hypothetical protein && PF00877:NlpC/P60 family|PF14464:Prokaryotic homologs of the JAB domain	-
PA0640	2012.54	1684.67	70.5149	48.5472	1848.61	59.5311	4.94845	4.05585e-89	8.76532e-87	PA0640	AE004091.2	694421	695023	+	603	protein_coding	probable bacteriophage protein && -	-
PA0641	23537.4	19623.6	393.003	292.362	21580.5	342.683	5.97485	1.64703e-175	1.85093e-172	PA0641	AE004091.2	695082	698696	+	3615	protein_coding	probable bacteriophage protein && PF13550:Putative phage tail protein|PF09327:Domain of unknown function (DUF1983)	-
PA0642	841.679	832.576	449.415	316.096	837.127	382.756	1.12719	4.74389e-07	6.61437e-06	PA0642	AE004091.2	698932	699720	+	789	protein_coding	hypothetical protein && -	-
PA0643	927.424	921.397	179.578	121.907	924.41	150.743	2.61207	3.51817e-29	2.90715e-27	PA0643	AE004091.2	699744	700835	+	1092	protein_coding	hypothetical protein && -	-
PA0644	458.291	400.183	148.551	105.725	429.237	127.138	1.75126	1.58706e-12	5.00994e-11	PA0644	AE004091.2	700835	701170	+	336	protein_coding	hypothetical protein && -	-
PA0645	341.994	362.117	68.6345	39.9166	352.055	54.2756	2.68706	2.45532e-21	1.48349e-19	PA0645	AE004091.2	701151	701381	+	231	protein_coding	hypothetical protein && -	-
PA0646	763.819	655.91	133.508	117.592	709.864	125.55	2.49744	2.93472e-28	2.32256e-26	PA0646	AE004091.2	701477	702529	+	1053	protein_coding	hypothetical protein && -	-
PA0647	285.816	301.601	140.09	93.8578	293.709	116.974	1.32348	4.15643e-07	5.88287e-06	PA0647	AE004091.2	702529	702831	+	303	protein_coding	hypothetical protein && -	-
PA0648	263.148	247.918	64.8738	42.0742	255.533	53.474	2.24819	5.04381e-15	2.03893e-13	PA0648	AE004091.2	702828	703058	+	231	protein_coding	hypothetical protein && -	-
PA0649	614.997	549.519	94.0199	153.193	582.258	123.607	2.24148	2.09516e-18	1.07024e-16	trpG	AE004091.2	703477	704082	+	606	protein_coding	anthranilate synthase component II && PF00117:Glutamine amidotransferase class-I	GATase
PA0650	1763.19	1612.44	939.259	974.18	1687.82	956.719	0.819091	1.22653e-05	0.000130281	trpD	AE004091.2	704084	705133	+	1050	protein_coding	anthranilate phosphoribosyltransferase && PF00591:Glycosyl transferase family, a/b domain|PF02885:Glycosyl transferase family, helical bundle domain	Glycos_trans_3N
PA0651	1413.31	1218.12	424.97	466.053	1315.71	445.511	1.56281	5.74816e-15	2.30706e-13	trpC	AE004091.2	705130	705966	+	837	protein_coding	indole-3-glycerol-phosphate synthase && PF00218:Indole-3-glycerol phosphate synthase	-
PA0653	515.454	501.693	231.289	197.425	508.574	214.357	1.24492	1.22782e-08	2.29207e-07	PA0653	AE004091.2	706944	707366	+	423	protein_coding	conserved hypothetical protein && PF02566:OsmC-like protein	-
PA0654	184.302	212.78	78.0365	51.7836	198.541	64.9101	1.60631	3.87814e-08	6.66399e-07	speD	AE004091.2	707686	708480	+	795	protein_coding	S-adenosylmethionine decarboxylase proenzyme && PF02675:S-adenosylmethionine decarboxylase	-
PA0656	108.413	133.72	69.5747	61.4931	121.066	65.5339	0.883666	0.00355655	0.0169646	PA0656	AE004091.2	709282	709620	-	339	protein_coding	probable HIT family protein && PF01230:HIT domain	HIT
PA0657	1718.84	1543.14	541.555	499.496	1630.99	520.526	1.64728	1.98044e-17	9.67661e-16	PA0657	AE004091.2	709699	711180	+	1482	protein_coding	probable ATPase && PF00004:ATPase family associated with various cellular activities (AAA)	AAA
PA0661	83.7737	74.1802	34.7874	44.2319	78.977	39.5096	1.00368	0.00458644	0.0206998	PA0661	AE004091.2	714264	714686	-	423	protein_coding	conserved hypothetical protein && PF03653:Uncharacterised protein family (UPF0093)	-
PA0662	719.468	683.239	471.04	456.343	701.354	463.692	0.596786	0.00265958	0.0133174	argC	AE004091.2	714977	716011	+	1035	protein_coding	N-acetyl-gamma-glutamyl-phosphate reductase && PF01118:Semialdehyde dehydrogenase, NAD binding domain|PF02774:Semialdehyde dehydrogenase, dimerisation domain	-
PA0713	833.794	1084.4	520.87	663.478	959.096	592.174	0.696541	0.00170444	0.00930734	PA0713	AE004091.2	784173	784466	+	294	protein_coding	hypothetical protein && -	-
PA0714	1361.08	1915.02	870.625	1207.21	1638.05	1038.92	0.657512	0.00507749	0.0222961	PA0714	AE004091.2	784698	785174	+	477	protein_coding	PhrD && -	-
PA0714.1	241.465	211.804	155.133	135.932	226.635	145.532	0.637484	0.00999857	0.0376303	phrD	AE004091.2	785498	785570	+	73	protein_coding	- && -	-
PA0717	165.576	205.948	103.422	93.8578	185.762	98.6399	0.912023	0.000716255	0.00475164	PA0717	AE004091.2	789144	789356	+	213	protein_coding	hypothetical protein of bacteriophage Pf1 && -	-
PA0718	94.615	101.51	60.1728	46.3895	98.0624	53.2811	0.875718	0.00681665	0.0278363	PA0718	AE004091.2	789360	789650	+	291	protein_coding	hypothetical protein of bacteriophage Pf1 && -	-
PA0719	311.441	407.015	133.508	169.376	359.228	151.442	1.24866	6.21396e-07	8.4543e-06	PA0719	AE004091.2	789654	790031	+	378	protein_coding	hypothetical protein of bacteriophage Pf1 && -	-
PA0720	159.663	174.714	97.7807	67.966	167.188	82.8734	1.00747	0.000437878	0.00313831	PA0720	AE004091.2	790166	790600	+	435	protein_coding	helix destabilizing protein of bacteriophage Pf1 && -	-
PA0722	169.518	221.565	87.4385	73.3602	195.542	80.3993	1.27975	5.16029e-06	6.09153e-05	PA0722	AE004091.2	790722	790973	+	252	protein_coding	hypothetical protein of bacteriophage Pf1 && -	-
PA0723	646.536	825.743	380.781	428.294	736.139	404.537	0.864387	6.51784e-05	0.000578574	coaB	AE004091.2	790986	791234	+	249	protein_coding	coat protein B of bacteriophage Pf1 && -	-
PA0724	1060.48	998.505	631.814	421.821	1029.49	526.817	0.965068	2.38049e-05	0.000237163	PA0724	AE004091.2	791370	792632	+	1263	protein_coding	probable coat protein A of bacteriophage Pf1 && -	-
PA0726	362.691	330.883	167.355	122.986	346.787	145.171	1.25289	3.44542e-07	4.97681e-06	PA0726	AE004091.2	792997	794271	+	1275	protein_coding	hypothetical protein of bacteriophage Pf1 && PF05707:Zonular occludens toxin (Zot)	-
PA0727	214.855	265.487	137.269	129.459	240.171	133.364	0.848112	0.000730467	0.00482882	PA0727	AE004091.2	794501	795793	+	1293	protein_coding	hypothetical protein from bacteriophage Pf1 && -	-
PA0728	204.999	222.541	96.8405	81.9908	213.77	89.4156	1.25498	1.91935e-06	2.41272e-05	PA0728	AE004091.2	795793	796776	+	984	protein_coding	probable bacteriophage integrase && PF00589:Phage integrase family	Phage_integrase
PA0740	288.773	296.721	196.502	175.849	292.747	186.175	0.651888	0.00471542	0.0210452	sdsA1	AE004091.2	806805	808781	+	1977	protein_coding	SDS hydrolase SdsA1 && PF14863:Alkyl sulfatase dimerisation|PF00753:Metallo-beta-lactamase superfamily|PF14864:Alkyl sulfatase C-terminal	Lactamase_B
PA0750	80.817	81.0126	42.309	44.2319	80.9148	43.2704	0.903858	0.00812397	0.0320116	ung	AE004091.2	818003	818698	+	696	protein_coding	uracil-DNA glycosylase && PF03167:Uracil DNA glycosylase superfamily	UDG
PA0781	232.595	231.325	141.97	101.41	231.96	121.69	0.92675	0.000390661	0.00284712	PA0781	AE004091.2	849256	851319	-	2064	protein_coding	hypothetical protein && PF07715:TonB-dependent Receptor Plug Domain|PF00593:TonB dependent receptor	TonB_dep_Rec
PA0800	93.6294	90.7732	50.7708	53.9413	92.2013	52.356	0.817471	0.0112796	0.0416153	PA0800	AE004091.2	879027	879560	+	534	protein_coding	hypothetical protein && PF12365:Protein of unknown function (DUF3649)	-
PA0807	545.022	527.07	72.3953	48.5472	536.046	60.4713	3.13987	8.29191e-34	8.17408e-32	ampDh3	AE004091.2	884799	885566	+	768	protein_coding	AmpDh3 && PF01510:N-acetylmuramoyl-L-alanine amidase	-
PA0808	233.581	219.613	86.4983	100.331	226.597	93.4146	1.28061	7.64426e-07	1.01785e-05	PA0808	AE004091.2	885635	886108	+	474	protein_coding	hypothetical protein && PF08327:Activator of Hsp90 ATPase homolog 1-like protein	-
PA0809	273.989	240.11	99.6611	97.0943	257.049	98.3777	1.38519	4.43825e-08	7.48905e-07	PA0809	AE004091.2	886160	887476	-	1317	protein_coding	probable transporter && PF01566:Natural resistance-associated macrophage protein	-
PA0811	320.311	297.697	155.133	155.351	309.004	155.242	0.993091	1.96338e-05	0.000198066	PA0811	AE004091.2	888315	889562	-	1248	protein_coding	probable major facilitator superfamily (MFS) transporter && PF07690:Major Facilitator Superfamily	MFS_1
PA0812	297.643	279.152	124.106	84.1484	288.397	104.127	1.46465	2.65423e-08	4.70478e-07	PA0812	AE004091.2	889559	890854	-	1296	protein_coding	hypothetical protein && PF05853:beta-keto acid cleavage enzyme	-
PA0817	177.403	148.36	60.1728	40.9954	162.882	50.5841	1.67994	5.60022e-08	9.30995e-07	PA0817	AE004091.2	894952	895377	+	426	protein_coding	probable ring-cleaving dioxygenase && PF00903:Glyoxalase/Bleomycin resistance protein/Dioxygenase superfamily	Glyoxalase
PA0818	156.706	186.427	99.6611	67.966	171.566	83.8136	1.02844	0.000385713	0.00282049	PA0818	AE004091.2	895396	895668	-	273	protein_coding	hypothetical protein && -	-
PA0819	91.6583	124.935	38.5482	26.9706	108.297	32.7594	1.7178	1.5677e-06	1.99296e-05	PA0819	AE004091.2	895824	896117	+	294	protein_coding	hypothetical protein && -	-
PA0821	274.975	315.266	191.801	110.04	295.12	150.92	0.962958	0.000533041	0.00368862	PA0821	AE004091.2	897335	898423	-	1089	protein_coding	hypothetical protein && PF11876:Protein of unknown function (DUF3396)	-
PA0822	93.6294	107.366	62.0532	53.9413	100.498	57.9972	0.790887	0.0122342	0.0443153	PA0822	AE004091.2	898440	898886	-	447	protein_coding	hypothetical protein && PF08774:VRR-NUC domain	-
PA0824	86.7304	73.2042	37.608	48.5472	79.9673	43.0776	0.896927	0.0103952	0.0387971	PA0824	AE004091.2	899138	899656	-	519	protein_coding	hypothetical protein && PF05488:PAAR motif	-
PA0828	311.441	317.218	123.166	100.331	314.33	111.748	1.48917	1.29444e-09	2.80828e-08	PA0828	AE004091.2	902900	903583	+	684	protein_coding	probable transcriptional regulator && PF00440:Bacterial regulatory proteins, tetR family	TetR_N
PA0829	241.465	223.517	106.243	111.119	232.491	108.681	1.09767	1.24711e-05	0.000131852	PA0829	AE004091.2	903692	904633	+	942	protein_coding	probable hydrolase && PF12697:Alpha/beta hydrolase family	-
PA0831	302.571	300.625	159.834	146.72	301.598	153.277	0.975482	2.97639e-05	0.000290858	oruR	AE004091.2	905726	906745	+	1020	protein_coding	transcriptional regulator OruR && PF12833:Helix-turn-helix domain|PF12625:Arabinose-binding domain of AraC transcription regulator, N-term	-
PA0839	273.989	277.2	84.6179	97.0943	275.595	90.8561	1.6031	2.15643e-10	5.33787e-09	PA0839	AE004091.2	914412	915002	+	591	protein_coding	probable transcriptional regulator && PF00440:Bacterial regulatory proteins, tetR family|PF16925:Bacterial transcriptional repressor C-terminal	TetR_N
PA0840	1888.36	1961.87	476.681	468.21	1925.11	472.446	2.02662	7.32412e-27	5.56138e-25	PA0840	AE004091.2	915043	916155	+	1113	protein_coding	probable oxidoreductase && PF00724:NADH:flavin oxidoreductase / NADH oxidase family	Oxidored_FMN
PA0841	201.057	184.475	91.1993	93.8578	192.766	92.5286	1.05926	5.69896e-05	0.000516491	PA0841	AE004091.2	916346	917305	+	960	protein_coding	hypothetical protein && PF02645:Uncharacterised protein, DegV family COG1307	-
PA0842	114.326	133.72	69.5747	69.0449	124.023	69.3098	0.839467	0.00450526	0.0203661	PA0842	AE004091.2	917309	918529	-	1221	protein_coding	probable glycosyl transferase && PF13439:Glycosyltransferase Family 4|PF00534:Glycosyl transferases group 1	Glycos_transf_1
PA0848	207.956	247.918	111.884	93.8578	227.937	102.871	1.1455	1.16943e-05	0.000124716	PA0848	AE004091.2	927147	927746	+	600	protein_coding	probable alkyl hydroperoxide reductase && PF10417:C-terminal domain of 1-Cys peroxiredoxin|PF00578:AhpC/TSA family	-
PA0887.1	211.898	199.115	110.003	67.966	205.507	88.9847	1.20134	2.71035e-05	0.000267183	PA0887.1	AE004091.2	971858	971972	+	115	protein_coding	- && -	-
PA0907	1313.77	988.745	181.458	182.322	1151.26	181.89	2.66208	1.71628e-32	1.59178e-30	PA0907	AE004091.2	992714	993244	+	531	protein_coding	hypothetical protein && -	-
PA0908	1441.89	1016.07	32.907	29.1283	1228.98	31.0176	5.30473	2.0393e-74	3.95132e-72	PA0908	AE004091.2	993409	993783	+	375	protein_coding	hypothetical protein && PF16931:Putative phage holin	-
PA0909	394.229	325.027	26.3256	20.4977	359.628	23.4116	3.93343	2.28814e-35	2.33764e-33	PA0909	AE004091.2	993776	994051	+	276	protein_coding	hypothetical protein && -	-
PA0910	1169.87	750.587	33.8472	18.34	960.231	26.0936	5.18531	7.04991e-58	1.13181e-55	PA0910	AE004091.2	994143	994646	+	504	protein_coding	hypothetical protein && -	-
PA0911	896.871	720.329	78.0365	70.1237	808.6	74.0801	3.44615	1.52924e-45	1.99833e-43	PA0911	AE004091.2	994699	995151	+	453	protein_coding	hypothetical protein && -	-
PA0912	651.464	600.274	427.791	272.943	625.869	350.367	0.834796	0.000567434	0.00387154	PA0912	AE004091.2	995172	995711	-	540	protein_coding	hypothetical protein && PF13511:Domain of unknown function (DUF4124)	-
PA0913	2304.27	1841.82	420.269	510.285	2073.04	465.277	2.15651	1.21375e-24	8.63301e-23	mgtE	AE004091.2	996038	997486	+	1449	protein_coding	probable Mg transporter MgtE && PF00571:CBS domain|PF01769:Divalent cation transporter|PF03448:MgtE intracellular N domain	CBS
PA0914	158.677	123.959	22.5648	22.6553	141.318	22.6101	2.64388	1.45677e-13	5.18077e-12	PA0914	AE004091.2	997536	997928	-	393	protein_coding	hypothetical protein && -	-
PA0915	71.9468	53.6831	27.2658	14.0247	62.8149	20.6453	1.59096	0.000275743	0.00211667	PA0915	AE004091.2	997921	998382	-	462	protein_coding	conserved hypothetical protein && PF07308:Protein of unknown function (DUF1456)	-
PA0916	338.051	327.955	124.106	132.696	333.003	128.401	1.37576	5.05108e-09	1.0029e-07	PA0916	AE004091.2	998444	999766	-	1323	protein_coding	conserved hypothetical protein && PF00919:Uncharacterized protein family UPF0004|PF04055:Radical SAM superfamily	Radical_SAM
PA0917	1353.19	1195.67	582.924	641.901	1274.43	612.412	1.05767	7.00882e-08	1.13494e-06	kup	AE004091.2	1000013	1001917	+	1905	protein_coding	potassium uptake protein Kup && PF02705:K+ potassium transporter	K_trans
PA0918	101.514	78.0845	48.8904	47.4683	89.7992	48.1793	0.897569	0.00756454	0.0301567	PA0918	AE004091.2	1001972	1002520	-	549	protein_coding	cytochrome b561 && PF01292:Prokaryotic cytochrome b561	Ni_hydr_CYTB
PA0920	461.248	458.746	303.684	250.288	459.997	276.986	0.730344	0.000832002	0.00535156	PA0920	AE004091.2	1003966	1006611	-	2646	protein_coding	hypothetical protein && PF03706:Lysylphosphatidylglycerol synthase TM region|PF09924:Uncharacterised conserved protein (DUF2156)	-
PA0921	547.978	471.435	270.777	196.346	509.707	233.562	1.12338	1.82231e-06	2.30102e-05	PA0921	AE004091.2	1006860	1007219	+	360	protein_coding	hypothetical protein && -	-
PA0922	551.921	501.693	90.2591	107.883	526.807	99.0709	2.41361	1.8314e-24	1.25496e-22	PA0922	AE004091.2	1007234	1007548	-	315	protein_coding	tRNA-Met && -	-
PA0923	819.996	701.784	226.588	247.051	760.89	236.82	1.68465	2.73024e-15	1.12803e-13	dinB	AE004091.2	1007950	1008999	+	1050	protein_coding	DNA Polymerase IV%2C DinB && PF00817:impB/mucB/samB family|PF11798:IMS family HHH motif	IMS
PA0924	321.297	268.415	194.621	130.538	294.856	162.58	0.855255	0.00103704	0.006286	PA0924	AE004091.2	1009006	1010934	-	1929	protein_coding	hypothetical protein && PF00884:Sulfatase|PF11893:Domain of unknown function (DUF3413)	Sulfatase
PA0931	210.913	217.66	131.628	124.065	214.286	127.846	0.744407	0.00269252	0.0134363	pirA	AE004091.2	1018230	1020458	+	2229	protein_coding	ferric enterobactin receptor PirA && PF07715:TonB-dependent Receptor Plug Domain|PF00593:TonB dependent receptor	TonB_dep_Rec
PA0957	351.849	379.686	267.957	214.686	365.768	241.322	0.598229	0.00876579	0.0339689	PA0957	AE004091.2	1043512	1043919	+	408	protein_coding	hypothetical protein && PF03061:Thioesterase superfamily	4HBT
PA0977	68.9901	59.5394	43.2492	17.2612	64.2647	30.2552	1.07223	0.0119371	0.0436117	PA0977	AE004091.2	1060510	1060833	-	324	protein_coding	hypothetical protein && -	-
PA0990	203.028	213.756	136.329	115.434	208.392	125.882	0.725233	0.00415797	0.0191192	PA0990	AE004091.2	1071239	1071877	-	639	protein_coding	conserved hypothetical protein && PF00293:NUDIX domain|PF12535:Hydrolase of X-linked nucleoside diphosphate N terminal	NUDIX
PA0994	420.84	398.231	323.429	216.844	409.535	270.136	0.597773	0.0138584	0.0487604	cupC3	AE004091.2	1074784	1077303	+	2520	protein_coding	usher CupC3 && PF13953:PapC C-terminal domain|PF00577:Outer membrane usher protein|PF13954:PapC N-terminal domain	-
PA1017	306.513	327.955	210.605	203.898	317.234	207.251	0.613887	0.00641209	0.0266293	pauA	AE004091.2	1100930	1103077	+	2148	protein_coding	pimeloyl-CoA synthetase && PF13607:Succinyl-CoA ligase like flavodoxin domain|PF13380:CoA binding domain|PF13549:ATP-grasp domain	-
PA1018	143.894	109.318	77.0963	74.439	126.606	75.7677	0.739993	0.012818	0.0460218	PA1018	AE004091.2	1103061	1103927	+	867	protein_coding	hypothetical protein && PF01575:MaoC like domain|PF13452:N-terminal half of MaoC dehydratase	-
PA1019	163.605	116.151	87.4385	79.8331	139.878	83.6358	0.740541	0.0121459	0.0441161	mucK	AE004091.2	1104009	1105364	+	1356	protein_coding	cis%2Ccis-muconate transporter MucK && PF07690:Major Facilitator Superfamily	MFS_1
PA1025	122.211	102.486	67.6943	62.5719	112.348	65.1331	0.785129	0.00993551	0.0374431	PA1025	AE004091.2	1110947	1112197	+	1251	protein_coding	probable porin && PF03573:outer membrane porin, OprD family	-
PA1029	132.067	121.031	69.5747	57.1778	126.549	63.3763	0.994368	0.000915747	0.00575315	PA1029	AE004091.2	1116213	1116500	+	288	protein_coding	hypothetical protein && -	-
PA1030	379.445	366.997	271.718	224.396	373.221	248.057	0.587803	0.00872784	0.0339154	PA1030	AE004091.2	1116635	1117390	+	756	protein_coding	P8 && PF08808:RES domain	-
PA1067	179.374	152.265	107.183	97.0943	165.819	102.139	0.697671	0.00954891	0.0363518	PA1067	AE004091.2	1152624	1153538	+	915	protein_coding	probable transcriptional regulator && PF03466:LysR substrate binding domain|PF00126:Bacterial regulatory helix-turn-helix protein, lysR family	LysR_substrate
PA1108	165.576	151.289	89.3189	92.779	158.432	91.049	0.799645	0.00321458	0.0155445	PA1108	AE004091.2	1200063	1201220	-	1158	protein_coding	probable major facilitator superfamily (MFS) transporter && PF07690:Major Facilitator Superfamily	MFS_1
PA1149	101.514	77.1084	55.4718	31.2859	89.3112	43.3789	1.03258	0.00466174	0.0209053	PA1149	AE004091.2	1242750	1243118	-	369	protein_coding	hypothetical protein && PF09961:Uncharacterized protein conserved in bacteria (DUF2195)	-
PA1150	1152.13	1019.98	449.415	306.387	1086.06	377.901	1.52108	2.78467e-11	7.67011e-10	pys2	AE004091.2	1243594	1245663	+	2070	protein_coding	pyocin S2 && PF06958:S-type Pyocin	-
PA1154	122.211	102.486	61.113	66.8872	112.348	64.0001	0.813162	0.00779538	0.030912	PA1154	AE004091.2	1249019	1249552	-	534	protein_coding	conserved hypothetical protein && PF01797:Transposase IS200 like	-
PA1186	123.197	84.9169	66.7541	48.5472	104.057	57.6507	0.846998	0.0113189	0.0417054	PA1186	AE004091.2	1287616	1288635	+	1020	protein_coding	hypothetical protein && PF00296:Luciferase-like monooxygenase	-
PA1218	107.427	93.7014	61.113	29.1283	100.564	45.1206	1.1451	0.00168013	0.00919918	PA1218	AE004091.2	1319511	1320389	-	879	protein_coding	hypothetical protein && PF05721:Phytanoyl-CoA dioxygenase (PhyH)	PhyH
PA1221	235.552	203.02	147.611	118.671	219.286	133.141	0.717312	0.00506017	0.0222652	PA1221	AE004091.2	1322253	1324109	-	1857	protein_coding	hypothetical protein && PF00501:AMP-binding enzyme	AMP-binding
PA1224	202.042	172.762	93.0797	63.6507	187.402	78.3652	1.25229	1.31317e-05	0.00013792	PA1224	AE004091.2	1327024	1327803	+	780	protein_coding	probable NAD(P)H dehydrogenase && PF02525:Flavodoxin-like fold	Flavodoxin_2
PA1225	124.182	97.6056	51.711	36.6801	110.894	44.1955	1.3208	8.39588e-05	0.000733693	PA1225	AE004091.2	1327813	1328439	-	627	protein_coding	probable NAD(P)H dehydrogenase && PF02525:Flavodoxin-like fold	Flavodoxin_2
PA1226	383.388	362.117	173.937	165.06	372.752	169.499	1.13633	4.99691e-07	6.91567e-06	PA1226	AE004091.2	1328545	1329153	+	609	protein_coding	probable transcriptional regulator && PF00440:Bacterial regulatory proteins, tetR family	TetR_N
PA1236	131.081	140.552	82.7375	62.5719	135.817	72.6547	0.898343	0.00226141	0.0116898	PA1236	AE004091.2	1336430	1337941	-	1512	protein_coding	probable major facilitator superfamily (MFS) transporter && PF07690:Major Facilitator Superfamily	MFS_1
PA1252	653.435	639.317	450.355	401.323	646.376	425.839	0.601389	0.00305038	0.0148656	PA1252	AE004091.2	1359590	1360594	+	1005	protein_coding	probable L-malate dehydrogenase && PF02615:Malate/L-lactate dehydrogenase	-
PA1286	114.326	108.342	59.2326	50.7048	111.334	54.9687	1.01544	0.00111037	0.00666576	PA1286	AE004091.2	1397254	1398453	+	1200	protein_coding	probable major facilitator superfamily (MFS) transporter && PF07690:Major Facilitator Superfamily	MFS_1
PA1297	154.735	113.222	75.2159	57.1778	133.979	66.1969	1.0129	0.00109465	0.00659961	PA1297	AE004091.2	1407951	1408931	-	981	protein_coding	probable metal transporter && PF01545:Cation efflux family	-
PA1298	114.326	102.486	54.5316	50.7048	108.406	52.6182	1.04142	0.000934791	0.00584357	PA1298	AE004091.2	1408999	1409274	+	276	protein_coding	conserved hypothetical protein && -	-
PA1310	205.985	183.498	127.867	106.804	194.742	117.335	0.728624	0.00503282	0.02218	phnW	AE004091.2	1420326	1421441	+	1116	protein_coding	2-aminoethylphosphonate:pyruvate aminotransferase && PF00266:Aminotransferase class-V	Aminotran_5
PA1313	242.451	245.966	143.85	108.961	244.208	126.406	0.946762	0.00019615	0.00157677	PA1313	AE004091.2	1423374	1424732	+	1359	protein_coding	probable major facilitator superfamily (MFS) transporter && PF07690:Major Facilitator Superfamily	MFS_1
PA1326	173.461	149.337	72.3953	81.9908	161.399	77.1931	1.06594	0.000146728	0.00121782	ilvA2	AE004091.2	1437067	1438614	+	1548	protein_coding	threonine dehydratase%2C biosynthetic && PF00291:Pyridoxal-phosphate dependent enzyme|PF00585:C-terminal regulatory domain of Threonine dehydratase	PALP
PA1329	73.9179	74.1802	47.9502	23.7342	74.0491	35.8422	1.03516	0.00769157	0.0305434	PA1329	AE004091.2	1441632	1442063	+	432	protein_coding	conserved hypothetical protein && PF03928:Haem-degrading	DUF336
PA1331	392.258	325.027	198.382	148.878	358.642	173.63	1.04377	2.05778e-05	0.000206845	PA1331	AE004091.2	1442904	1444451	-	1548	protein_coding	conserved hypothetical protein && PF03741:Integral membrane protein TerC family|PF03471:Transporter associated domain|PF00571:CBS domain	CBS
PA1332	500.671	424.584	162.654	183.4	462.628	173.027	1.42009	4.88325e-10	1.12455e-08	PA1332	AE004091.2	1444720	1445271	-	552	protein_coding	hypothetical protein && PF13649:Methyltransferase domain	-
PA1333	148.821	154.217	77.0963	90.6214	151.519	83.8589	0.8559	0.00208949	0.0110036	PA1333	AE004091.2	1445405	1445611	-	207	protein_coding	hypothetical protein && -	-
PA1368	239.494	248.894	178.638	133.774	244.194	156.206	0.641675	0.0104331	0.0388752	PA1368	AE004091.2	1481334	1482758	-	1425	protein_coding	hypothetical protein && PF05598:Transposase domain (DUF772)|PF13751:Transposase DDE domain	-
PA1387	159.663	191.307	130.688	71.2025	175.485	100.945	0.791748	0.00991395	0.0373869	PA1387	AE004091.2	1507164	1508720	+	1557	protein_coding	hypothetical protein && PF13469:Sulfotransferase family	-
PA1388	264.133	203.996	161.714	132.696	234.065	147.205	0.666947	0.00964848	0.0366316	PA1388	AE004091.2	1508737	1509465	+	729	protein_coding	hypothetical protein && -	-
PA1389	367.619	391.398	264.196	192.031	379.508	228.113	0.731924	0.00201475	0.0107104	PA1389	AE004091.2	1509562	1511046	+	1485	protein_coding	probable glycosyl transferase && PF13692:Glycosyl transferases group 1	-
PA1391	271.032	261.583	187.1	157.509	266.308	172.304	0.626359	0.00844161	0.0330086	PA1391	AE004091.2	1512260	1514035	+	1776	protein_coding	probable glycosyl transferase && PF13439:Glycosyltransferase Family 4|PF00534:Glycosyl transferases group 1	Glycos_transf_1
PA1394	106.442	121.031	63.9336	47.4683	113.736	55.7009	1.02502	0.00120213	0.00708791	PA1394	AE004091.2	1516433	1516687	+	255	protein_coding	hypothetical protein && -	-
PA1395	59.1344	80.0366	41.3688	29.1283	69.5855	35.2485	0.975097	0.010448	0.0389049	PA1395	AE004091.2	1516703	1517119	+	417	protein_coding	hypothetical protein && -	-
PA1400	463.219	435.321	342.233	230.869	449.27	286.551	0.646392	0.00712031	0.0287009	PA1400	AE004091.2	1521109	1524396	+	3288	protein_coding	probable pyruvate carboxylase && PF01039:Carboxyl transferase domain|PF00364:Biotin-requiring enzyme|PF02786:Carbamoyl-phosphate synthase L chain, ATP binding domain|PF02785:Biotin carboxylase C-terminal domain|PF00289:Biotin carboxylase, N-terminal domain	Carboxyl_trans
PA1422	251.321	208.876	177.698	102.488	230.098	140.093	0.711142	0.0131716	0.047021	gbuR	AE004091.2	1547437	1548330	+	894	protein_coding	GbuR && PF03466:LysR substrate binding domain|PF00126:Bacterial regulatory helix-turn-helix protein, lysR family	LysR_substrate
PA1425	213.869	204.972	112.824	122.986	209.42	117.905	0.82988	0.000991632	0.00608295	PA1425	AE004091.2	1550984	1552600	+	1617	protein_coding	probable ATP-binding component of ABC transporter && PF00005:ABC transporter	ABC_tran
PA1427	214.855	178.618	141.97	78.7543	196.737	110.362	0.828237	0.0057252	0.0243712	PA1427	AE004091.2	1553112	1553675	+	564	protein_coding	hypothetical protein && -	-
PA1435	356.777	377.734	250.093	189.873	367.255	219.983	0.737131	0.00161385	0.0089342	PA1435	AE004091.2	1562813	1563970	+	1158	protein_coding	probable Resistance-Nodulation-Cell Division (RND) efflux membrane fusion protein precursor && PF16576:Barrel-sandwich domain of CusB or HlyD membrane-fusion	-
PA1436	297.643	268.415	191.801	128.38	283.029	160.09	0.818349	0.00155486	0.00870607	PA1436	AE004091.2	1563967	1567077	+	3111	protein_coding	probable Resistance-Nodulation-Cell Division (RND) efflux transporter && PF00873:AcrB/AcrD/AcrF family	ACR_tran
PA1466	396.2	377.734	256.674	216.844	386.967	236.759	0.707338	0.00151133	0.00851774	PA1466	AE004091.2	1595032	1595718	-	687	protein_coding	hypothetical protein && PF00043:Glutathione S-transferase, C-terminal domain|PF13417:Glutathione S-transferase, N-terminal domain	GST_C
PA1467	308.484	287.936	163.595	193.11	298.21	178.352	0.743252	0.00153095	0.00860239	PA1467	AE004091.2	1595827	1596798	+	972	protein_coding	hypothetical protein && PF13280:WYL domain|PF08279:HTH domain	HTH_11
PA1490	125.168	134.696	67.6943	53.9413	129.932	60.8178	1.09139	0.000292524	0.00223024	PA1490	AE004091.2	1617489	1618265	-	777	protein_coding	probable transcriptional regulator && PF00455:DeoR C terminal sensor domain|PF08220:DeoR-like helix-turn-helix domain	DeoR
PA1510	340.023	358.212	244.452	224.396	349.118	234.424	0.573865	0.00952356	0.0363518	PA1510	AE004091.2	1639791	1641500	-	1710	protein_coding	hypothetical protein && -	-
PA1530.1	216.826	233.277	140.09	118.671	225.052	129.38	0.796672	0.00145903	0.00828023	ffs	AE004091.2	1668840	1669799	+	960	protein_coding	- && PF00497:Bacterial extracellular solute-binding proteins, family 3	-
PA1542	152.764	141.528	83.6777	61.4931	147.146	72.5854	1.01476	0.000518759	0.00360756	PA1542	AE004091.2	1679361	1680197	-	837	protein_coding	hypothetical protein && PF10118:Predicted metal-dependent hydrolase	-
PA1545	776.631	773.036	541.555	478.999	774.834	510.277	0.601988	0.00252786	0.0128427	PA1545	AE004091.2	1682051	1682518	+	468	protein_coding	hypothetical protein && -	-
PA1565	190.216	167.882	121.286	104.646	179.049	112.966	0.662523	0.0116971	0.0428742	PA1565	AE004091.2	1704793	1706103	-	1311	protein_coding	probable oxidoreductase && PF01266:FAD dependent oxidoreductase	DAO
PA1566	156.706	133.72	72.3953	83.0696	145.213	77.7325	0.903567	0.00155715	0.00870607	PA1566	AE004091.2	1706172	1707536	-	1365	protein_coding	conserved hypothetical protein && PF00120:Glutamine synthetase, catalytic domain	-
PA1569	124.182	135.672	79.9169	60.4142	129.927	70.1656	0.884646	0.00299498	0.0146865	PA1569	AE004091.2	1709821	1711191	-	1371	protein_coding	probable major facilitator superfamily (MFS) transporter && PF07690:Major Facilitator Superfamily	MFS_1
PA1634	179.374	165.929	117.525	100.331	172.652	108.928	0.662397	0.012164	0.0441536	kdpB	AE004091.2	1777751	1779823	+	2073	protein_coding	potassium-transporting ATPase%2C B chain && PF00702:haloacid dehalogenase-like hydrolase|PF00122:E1-E2 ATPase	E1-E2_ATPase
PA1646	549.95	569.041	411.807	320.411	559.495	366.109	0.610395	0.00500909	0.0220927	PA1646	AE004091.2	1791080	1793038	+	1959	protein_coding	probable chemotaxis transducer && PF00015:Methyl-accepting chemotaxis protein (MCP) signalling domain|PF00672:HAMP domain	HAMP
PA1648	598.243	681.287	161.714	152.114	639.765	156.914	2.02684	3.73173e-20	2.09686e-18	PA1648	AE004091.2	1794883	1795887	-	1005	protein_coding	probable oxidoreductase && PF00107:Zinc-binding dehydrogenase|PF16884:N-terminal domain of oxidoreductase	ADH_zinc_N
PA1649	165.576	181.546	73.3355	73.3602	173.561	73.3478	1.24268	6.81667e-06	7.81691e-05	PA1649	AE004091.2	1796138	1796899	+	762	protein_coding	probable short-chain dehydrogenase && PF13561:Enoyl-(Acyl carrier protein) reductase	-
PA1652	181.345	172.762	110.003	97.0943	177.054	103.549	0.772147	0.0033536	0.016175	PA1652	AE004091.2	1799385	1800020	+	636	protein_coding	hypothetical protein && -	-
PA1682	170.504	171.786	108.123	87.3849	171.145	97.7539	0.805091	0.00283136	0.0140418	PA1682	AE004091.2	1832014	1833165	+	1152	protein_coding	probable MFS metabolite transporter && PF12832:MFS_1 like family	-
PA1687	184.302	187.403	123.166	96.0155	185.852	109.591	0.758886	0.00419331	0.0192502	speE	AE004091.2	1836367	1837227	+	861	protein_coding	spermidine synthase && PF01564:Spermine/spermidine synthase domain|PF17284:Spermidine synthase tetramerisation domain	-
PA1690	149.807	122.983	88.3787	71.2025	136.395	79.7906	0.770289	0.00829562	0.032503	pscU	AE004091.2	1840468	1841517	-	1050	protein_coding	translocation protein in type III secretion && PF01312:FlhB HrpN YscU SpaS Family	-
PA1694	98.5573	78.0845	49.8306	42.0742	88.3209	45.9524	0.939434	0.00574622	0.0244236	pscQ	AE004091.2	1843218	1844147	-	930	protein_coding	translocation protein in type III secretion && PF01052:Type III flagellar switch regulator (C-ring) FliN C-term	-
PA1697	128.124	123.959	78.0365	50.7048	126.042	64.3707	0.962927	0.0019987	0.0106452	PA1697	AE004091.2	1845714	1847036	-	1323	protein_coding	ATP synthase in type III secretion system && PF02874:ATP synthase alpha/beta family, beta-barrel domain|PF00006:ATP synthase alpha/beta family, nucleotide-binding domain	ATP-synt_ab
PA1703	424.782	410.92	311.206	224.396	417.851	267.801	0.639574	0.00618541	0.0259372	pcrD	AE004091.2	1849403	1851523	+	2121	protein_coding	type III secretory apparatus protein PcrD && PF00771:FHIPEP family	-
PA1706	114.326	101.51	59.2326	61.4931	107.918	60.3628	0.838743	0.00643553	0.0266873	pcrV	AE004091.2	1852288	1853172	+	885	protein_coding	type III secretion protein PcrV && PF04792:V antigen (LcrV) protein	-
PA1707	33.5095	40.9943	16.9236	10.7883	37.2519	13.8559	1.41637	0.00561766	0.0240208	pcrH	AE004091.2	1853181	1853684	+	504	protein_coding	regulatory protein PcrH && -	-
PA1723	193.172	163.001	130.688	80.9119	178.087	105.8	0.745976	0.0103482	0.0386869	pscJ	AE004091.2	1864134	1864880	+	747	protein_coding	type III export protein PscJ && PF01514:Secretory protein of YscJ/FliF family	-
PA1725	87.716	121.031	54.5316	65.8084	104.373	60.17	0.797764	0.0135468	0.0478439	pscL	AE004091.2	1865494	1866138	+	645	protein_coding	type III export protein PscL && PF02108:Flagellar assembly protein FliH	-
PA1739	171.49	185.451	122.226	92.779	178.47	107.502	0.727916	0.00694931	0.0281733	PA1739	AE004091.2	1883661	1884632	+	972	protein_coding	probable oxidoreductase && PF00248:Aldo/keto reductase family	Aldo_ket_red
PA1743	92.6438	78.0845	32.907	20.4977	85.3641	26.7023	1.66623	1.34133e-05	0.000140614	PA1743	AE004091.2	1887058	1887297	-	240	protein_coding	hypothetical protein && -	-
PA1763	179.374	183.498	97.7807	80.9119	181.436	89.3463	1.01921	0.000155692	0.00128652	PA1763	AE004091.2	1905797	1906822	+	1026	protein_coding	hypothetical protein && -	-
PA1771	153.749	128.839	87.4385	77.6755	141.294	82.557	0.773402	0.00657316	0.0270306	estX	AE004091.2	1916482	1917492	+	1011	protein_coding	EstX && PF12697:Alpha/beta hydrolase family	-
PA1781	273.004	265.487	185.219	126.223	269.245	155.721	0.786284	0.00219379	0.0114138	nirB	AE004091.2	1926176	1928626	-	2451	protein_coding	P11 && PF04324:BFD-like [2Fe-2S] binding domain|PF03460:Nitrite/Sulfite reductase ferredoxin-like half domain|PF01077:Nitrite and sulphite reductase 4Fe-4S domain|PF07992:Pyridine nucleotide-disulphide oxidoreductase	Pyr_redox_2
PA1828	289.758	398.231	93.0797	80.9119	343.995	86.9958	1.98137	8.15261e-14	3.01379e-12	PA1828	AE004091.2	1986989	1987756	-	768	protein_coding	probable short-chain dehydrogenase && PF13561:Enoyl-(Acyl carrier protein) reductase	-
PA1829	180.36	182.522	79.9169	78.7543	181.441	79.3356	1.19323	9.89732e-06	0.000108408	PA1829	AE004091.2	1987781	1988851	-	1071	protein_coding	hypothetical protein && PF01636:Phosphotransferase enzyme family	APH
PA1865	1626.19	1365.5	463.518	476.841	1495.85	470.18	1.66981	5.23233e-17	2.42979e-15	PA1865	AE004091.2	2024065	2025744	+	1680	protein_coding	hypothetical protein && PF08774:VRR-NUC domain	-
PA1866	1006.27	835.504	377.02	343.067	920.887	360.043	1.35422	8.45242e-11	2.20903e-09	PA1866	AE004091.2	2025737	2028013	+	2277	protein_coding	hypothetical protein && PF13307:Helicase C-terminal domain|PF06733:DEAD_2	-
PA1868	205.985	195.211	130.688	119.75	200.598	125.219	0.678737	0.00701175	0.0283498	xqhA	AE004091.2	2028968	2031298	+	2331	protein_coding	secretion protein XqhA && PF00263:Bacterial type II and III secretion system protein|PF03958:Bacterial type II/III secretion system short domain	-
PA1922	132.067	110.294	81.7973	61.4931	121.181	71.6452	0.753934	0.0130967	0.0468133	PA1922	AE004091.2	2097491	2099452	+	1962	protein_coding	probable TonB-dependent receptor && PF07715:TonB-dependent Receptor Plug Domain|PF00593:TonB dependent receptor	TonB_dep_Rec
PA1941	238.509	228.397	148.551	134.853	233.453	141.702	0.719105	0.00313716	0.0152357	PA1941	AE004091.2	2123897	2125792	-	1896	protein_coding	hypothetical protein && -	-
PA1942	136.009	180.57	46.0698	57.1778	158.29	51.6238	1.62059	1.58689e-07	2.43626e-06	PA1942	AE004091.2	2126104	2126334	-	231	protein_coding	hypothetical protein && -	-
PA1962	122.211	118.103	71.4551	43.153	120.157	57.3041	1.06042	0.00105679	0.00639882	azoR2	AE004091.2	2145894	2146502	+	609	protein_coding	FMN-dependent NADH-azoreductase 2%2C AzoR2 && PF02525:Flavodoxin-like fold	Flavodoxin_2
PA1970	259.206	269.391	91.1993	96.0155	264.299	93.6074	1.4983	2.45273e-09	5.08556e-08	PA1970	AE004091.2	2151287	2151526	-	240	protein_coding	hypothetical protein && -	-
PA1971	216.826	214.732	139.149	127.301	215.779	133.225	0.694599	0.0049338	0.0218636	braZ	AE004091.2	2151755	2153068	-	1314	protein_coding	branched chain amino acid transporter BraZ && PF05525:Branched-chain amino acid transport protein	-
PA2018	1697.16	1573.4	477.621	530.782	1635.28	504.202	1.69801	1.74621e-18	9.00181e-17	PA2018	AE004091.2	2208169	2211306	-	3138	protein_coding	Resistance-Nodulation-Cell Division (RND) multidrug efflux transporter && PF00873:AcrB/AcrD/AcrF family	ACR_tran
PA2019	783.53	763.276	175.817	185.558	773.403	180.688	2.09835	2.2028e-23	1.40654e-21	PA2019	AE004091.2	2211322	2212512	-	1191	protein_coding	Resistance-Nodulation-Cell Division (RND) multidrug efflux membrane fusion protein precursor && PF00529:HlyD membrane-fusion protein of T1SS|PF16576:Barrel-sandwich domain of CusB or HlyD membrane-fusion	HlyD
PA2020	515.454	433.369	257.615	311.781	474.412	284.698	0.738001	0.000986171	0.00607313	PA2020	AE004091.2	2212677	2213309	+	633	protein_coding	probable transcriptional regulator && PF08361:MAATS-type transcriptional repressor, C-terminal region|PF00440:Bacterial regulatory proteins, tetR family	TetR_N
PA2022	216.826	235.229	130.688	124.065	226.028	127.376	0.826793	0.000832401	0.00535156	PA2022	AE004091.2	2213693	2215054	+	1362	protein_coding	probable nucleotide sugar dehydrogenase && PF00984:UDP-glucose/GDP-mannose dehydrogenase family, central domain|PF03720:UDP-glucose/GDP-mannose dehydrogenase family, UDP binding domain|PF03721:UDP-glucose/GDP-mannose dehydrogenase family, NAD binding domain	-
PA2029	130.096	114.199	65.8139	40.9954	122.147	53.4047	1.18582	0.00026489	0.00204453	PA2029	AE004091.2	2220275	2220574	+	300	protein_coding	hypothetical protein && PF09904:Winged helix-turn helix	-
PA2051	86.7304	77.1084	56.412	29.1283	81.9194	42.7701	0.927291	0.0126095	0.0454476	PA2051	AE004091.2	2244995	2245948	+	954	protein_coding	probable transmembrane sensor && PF04773:FecR protein|PF16220:Domain of unknown function (DUF4880)	-
PA2057	200.071	213.756	137.269	125.144	206.914	131.206	0.65611	0.00859434	0.0334661	PA2057	AE004091.2	2251275	2253815	+	2541	protein_coding	hypothetical protein && PF07715:TonB-dependent Receptor Plug Domain|PF00593:TonB dependent receptor	TonB_dep_Rec
PA2077	130.096	122.007	57.3522	59.3354	126.051	58.3438	1.11192	0.000213746	0.00169878	PA2077	AE004091.2	2283419	2285323	-	1905	protein_coding	hypothetical protein && -	-
PA2081	172.475	167.882	99.6611	105.725	170.178	102.693	0.729506	0.00558704	0.0239682	kynB	AE004091.2	2290339	2290980	-	642	protein_coding	kynurenine formamidase%2C KynB && PF04199:Putative cyclase	-
PA2091	105.456	94.6774	55.4718	50.7048	100.067	53.0883	0.912835	0.00418759	0.0192396	PA2091	AE004091.2	2301752	2303035	+	1284	protein_coding	hypothetical protein && PF07690:Major Facilitator Superfamily	MFS_1
PA2105	222.739	186.427	110.944	100.331	204.583	105.637	0.952125	0.000273593	0.00210304	PA2105	AE004091.2	2316708	2317403	+	696	protein_coding	probable acetyltransferase && PF00132:Bacterial transferase hexapeptide (six repeats)	Hexapep
PA2132	52.2354	57.5873	31.0266	17.2612	54.9113	24.1439	1.17385	0.00611197	0.0256676	cupA5	AE004091.2	2347828	2348541	+	714	protein_coding	chaperone CupA5 && PF02753:Pili assembly chaperone PapD, C-terminal domain|PF00345:Pili and flagellar-assembly chaperone, PapD N-terminal domain	-
PA2147	193.172	236.206	139.149	129.459	214.689	134.304	0.676021	0.00766968	0.0304996	katE	AE004091.2	2361954	2364083	+	2130	protein_coding	catalase HPII && PF01965:DJ-1/PfpI family|PF00199:Catalase|PF06628:Catalase-related immune-responsive	Catalase
PA2181	337.066	311.362	227.528	213.608	324.214	220.568	0.555114	0.0133191	0.0473673	PA2181	AE004091.2	2403151	2404284	+	1134	protein_coding	hypothetical protein && PF04107:Glutamate-cysteine ligase family 2(GCS2)	-
PA2191	397.186	407.991	251.973	170.454	402.589	211.214	0.927556	0.000146157	0.00121715	exoY	AE004091.2	2410344	2411480	-	1137	protein_coding	adenylate cyclase ExoY && PF03497:Anthrax toxin LF subunit	-
PA2215	183.317	184.475	120.346	98.1731	183.896	109.259	0.7485	0.00441805	0.0200363	PA2215	AE004091.2	2435101	2436276	+	1176	protein_coding	hypothetical protein && PF02746:Mandelate racemase / muconate lactonizing enzyme, N-terminal domain|PF13378:Enolase C-terminal domain-like	MR_MLE_N
PA2216	157.692	157.145	106.243	91.7002	157.418	98.9714	0.667511	0.0133016	0.0473517	PA2216	AE004091.2	2436304	2437299	+	996	protein_coding	conserved hypothetical protein && -	-
PA2219	174.446	162.025	82.7375	80.9119	168.236	81.8247	1.03948	0.000137584	0.00115558	opdE	AE004091.2	2440347	2441555	-	1209	protein_coding	membrane protein OpdE && PF07690:Major Facilitator Superfamily	MFS_1
PA2220	523.339	509.501	337.532	269.706	516.42	303.619	0.764717	0.000455419	0.00325572	PA2220	AE004091.2	2441771	2442691	+	921	protein_coding	probable transcriptional regulator && PF00126:Bacterial regulatory helix-turn-helix protein, lysR family|PF03466:LysR substrate binding domain	LysR_substrate
PA2255	77.8602	59.5394	43.2492	28.0495	68.6998	35.6493	0.938563	0.0142709	0.0498683	pvcB	AE004091.2	2483049	2483924	+	876	protein_coding	paerucumarin biosynthesis protein PvcB && PF02668:Taurine catabolism dioxygenase TauD, TfdA family	-
PA2259	245.408	211.804	141.03	157.509	228.606	149.269	0.616082	0.01247	0.0450316	ptxS	AE004091.2	2487856	2488878	+	1023	protein_coding	transcriptional regulator PtxS && PF00532:Periplasmic binding proteins and sugar binding domain of LacI family|PF00356:Bacterial regulatory proteins, lacI family	Peripla_BP_1
PA2260	89.6871	87.845	39.4884	33.4436	88.7661	36.466	1.28003	0.000231901	0.00181737	PA2260	AE004091.2	2488950	2489732	+	783	protein_coding	hypothetical protein && PF01261:Xylose isomerase-like TIM barrel	-
PA2269	294.686	267.439	178.638	127.301	281.063	152.97	0.874223	0.000549853	0.00377705	PA2269	AE004091.2	2499133	2500338	-	1206	protein_coding	conserved hypothetical protein && PF07690:Major Facilitator Superfamily	MFS_1
PA2275	198.1	169.834	130.688	91.7002	183.967	111.194	0.722212	0.00894626	0.0345009	PA2275	AE004091.2	2504375	2505436	-	1062	protein_coding	probable alcohol dehydrogenase (Zn-dependent) && PF08240:Alcohol dehydrogenase GroES-like domain|PF00107:Zinc-binding dehydrogenase	ADH_N
PA2278	94.615	70.276	49.8306	39.9166	82.4455	44.8736	0.873535	0.0127074	0.0457712	arsB	AE004091.2	2506978	2508261	+	1284	protein_coding	ArsB protein && PF02040:Arsenical pump membrane protein	ArsB
PA2280	115.312	104.438	71.4551	58.2566	109.875	64.8559	0.757251	0.0134725	0.0476413	PA2280	AE004091.2	2508775	2509467	+	693	protein_coding	conserved hypothetical protein && PF03358:NADPH-dependent FMN reductase	FMN_red
PA2282	158.677	130.791	96.8405	61.4931	144.734	79.1668	0.864451	0.00459592	0.0207196	PA2282	AE004091.2	2510622	2511050	+	429	protein_coding	hypothetical protein && -	-
PA2283	127.139	130.791	58.2924	60.4142	128.965	59.3533	1.12024	0.000170022	0.00138457	PA2283	AE004091.2	2511057	2512514	+	1458	protein_coding	hypothetical protein && PF01435:Peptidase family M48	Peptidase_M48
PA2284	104.471	101.51	38.5482	35.6013	102.99	37.0747	1.47228	1.18554e-05	0.000126166	PA2284	AE004091.2	2512511	2513182	+	672	protein_coding	hypothetical protein && -	-
PA2285	118.269	109.318	42.309	34.5224	113.793	38.4157	1.56232	2.32505e-06	2.87763e-05	PA2285	AE004091.2	2513179	2513841	+	663	protein_coding	hypothetical protein && -	-
PA2286	341.008	304.529	69.5747	69.0449	322.769	69.3098	2.21918	6.31295e-18	3.16718e-16	PA2286	AE004091.2	2513842	2515386	+	1545	protein_coding	hypothetical protein && PF01435:Peptidase family M48	Peptidase_M48
PA2287	1628.17	1183.96	107.183	113.277	1406.06	110.23	3.67385	2.46553e-54	3.74427e-52	PA2287	AE004091.2	2515373	2516008	+	636	protein_coding	hypothetical protein && -	-
PA2288	8229.53	6774.8	416.508	413.19	7502.17	414.849	4.17659	2.88716e-101	7.05345e-99	PA2288	AE004091.2	2516021	2516308	-	288	protein_coding	hypothetical protein && -	-
PA2324	115.312	96.6295	56.412	38.8377	105.971	47.6248	1.14727	0.00057431	0.00391157	PA2324	AE004091.2	2564290	2565549	+	1260	protein_coding	hypothetical protein && PF02771:Acyl-CoA dehydrogenase, N-terminal domain|PF02770:Acyl-CoA dehydrogenase, middle domain|PF08028:Acyl-CoA dehydrogenase, C-terminal domain	Acyl-CoA_dh_2
PA2336	63.0766	76.1324	33.8472	36.6801	69.6045	35.2636	0.98273	0.00768488	0.0305384	PA2336	AE004091.2	2579542	2580882	+	1341	protein_coding	hypothetical protein && PF05935:Arylsulfotransferase (ASST)	-
PA2342	170.504	142.504	89.3189	66.8872	156.504	78.1031	0.998448	0.000567743	0.00387154	mtlD	AE004091.2	2586434	2587909	+	1476	protein_coding	mannitol dehydrogenase && PF01232:Mannitol dehydrogenase Rossmann domain|PF08125:Mannitol dehydrogenase C-terminal domain	Mannitol_dh_C
PA2350	106.442	112.246	67.6943	53.9413	109.344	60.8178	0.842637	0.00651584	0.0268278	PA2350	AE004091.2	2596776	2597885	+	1110	protein_coding	probable ATP-binding component of ABC transporter && PF09383:NIL domain|PF00005:ABC transporter	ABC_tran
PA2372	226.682	198.139	148.551	117.592	212.411	133.072	0.671957	0.00897045	0.0345199	PA2372	AE004091.2	2623284	2623856	+	573	protein_coding	hypothetical protein && -	-
PA2418	322.282	331.859	67.6943	67.966	327.071	67.8302	2.26969	6.29715e-19	3.33808e-17	PA2418	AE004091.2	2701206	2702066	+	861	protein_coding	hypothetical protein && PF02678:Pirin|PF05726:Pirin C-terminal cupin domain	-
PA2419	195.143	163.001	53.5914	28.0495	179.072	40.8204	2.12085	1.25304e-10	3.20037e-09	PA2419	AE004091.2	2702164	2702844	+	681	protein_coding	probable hydrolase && PF00857:Isochorismatase family	Isochorismatase
PA2420	124.182	109.318	64.8738	50.7048	116.75	57.7893	1.01032	0.00116666	0.00694435	PA2420	AE004091.2	2702926	2704344	+	1419	protein_coding	probable porin && PF03573:outer membrane porin, OprD family	-
PA2422	74.9035	42.9465	25.3854	32.3648	58.925	28.8751	1.0331	0.0140672	0.0493406	PA2422	AE004091.2	2705773	2706087	+	315	protein_coding	hypothetical protein && -	-
PA2447	272.018	223.517	173.937	144.563	247.767	159.25	0.635733	0.0106525	0.0396137	PA2447	AE004091.2	2747332	2748255	-	924	protein_coding	probable transcriptional regulator && PF03466:LysR substrate binding domain|PF00126:Bacterial regulatory helix-turn-helix protein, lysR family	LysR_substrate
PA2485	79.8314	74.1802	31.9668	45.3107	77.0058	38.6387	1.00136	0.00545729	0.0236062	PA2485	AE004091.2	2803345	2803623	+	279	protein_coding	hypothetical protein && -	-
PA2486	372.546	558.304	87.4385	137.011	465.425	112.225	2.057	2.78163e-13	9.4727e-12	PA2486	AE004091.2	2803640	2803834	+	195	protein_coding	hypothetical protein && -	-
PA2487	368.604	349.428	194.621	144.563	359.016	169.592	1.07901	7.11869e-06	8.14662e-05	PA2487	AE004091.2	2803860	2804132	-	273	protein_coding	hypothetical protein && -	-
PA2488	208.941	183.498	86.4983	99.252	196.22	92.8752	1.08104	4.83368e-05	0.000446718	PA2488	AE004091.2	2804230	2804994	+	765	protein_coding	probable transcriptional regulator && PF02311:AraC-like ligand binding domain|PF12833:Helix-turn-helix domain	AraC_binding
PA2491	11041.4	10082.7	4100.21	4648.66	10562	4374.43	1.2718	3.74094e-12	1.1181e-10	PA2491	AE004091.2	2806350	2807369	-	1020	protein_coding	probable oxidoreductase && PF13602:Zinc-binding dehydrogenase|PF08240:Alcohol dehydrogenase GroES-like domain	ADH_N
PA2493	4302.02	4753.39	1527.82	2038.98	4527.71	1783.4	1.34455	4.43814e-11	1.1932e-09	mexE	AE004091.2	2808743	2809987	+	1245	protein_coding	Resistance-Nodulation-Cell Division (RND) multidrug efflux membrane fusion protein MexE precursor && PF16576:Barrel-sandwich domain of CusB or HlyD membrane-fusion	-
PA2494	2361.43	2517.25	1036.1	1384.13	2439.34	1210.12	1.01193	8.17144e-07	1.08036e-05	mexF	AE004091.2	2810009	2813197	+	3189	protein_coding	Resistance-Nodulation-Cell Division (RND) multidrug efflux transporter MexF && PF00873:AcrB/AcrD/AcrF family	ACR_tran
PA2498	83.7737	81.0126	48.8904	34.5224	82.3932	41.7064	0.975935	0.00538128	0.0233494	PA2498	AE004091.2	2816347	2816979	+	633	protein_coding	conserved hypothetical protein && PF12796:Ankyrin repeats (3 copies)	-
PA2505	194.158	219.613	139.149	89.5425	206.885	114.346	0.850676	0.00224794	0.0116417	opdT	AE004091.2	2822574	2823920	-	1347	protein_coding	tyrosine porin OpdT && PF03573:outer membrane porin, OprD family	-
PA2507	483.916	276.224	180.518	172.612	380.07	176.565	1.10559	6.43098e-05	0.000572673	catA	AE004091.2	2824659	2825591	-	933	protein_coding	catechol 1%2C2-dioxygenase && PF00775:Dioxygenase|PF04444:Catechol dioxygenase N terminus	-
PA2508	159.663	122.007	83.6777	78.7543	140.835	81.216	0.79313	0.00622172	0.0260505	catC	AE004091.2	2825636	2825926	-	291	protein_coding	muconolactone delta-isomerase && -	-
PA2509	619.925	361.141	201.203	231.948	490.533	216.575	1.18028	1.1697e-05	0.000124716	catB	AE004091.2	2825958	2827079	-	1122	protein_coding	muconate cycloisomerase I && PF02746:Mandelate racemase / muconate lactonizing enzyme, N-terminal domain|PF13378:Enolase C-terminal domain-like	MR_MLE_N
PA2511	697.785	457.77	307.445	348.461	577.778	327.953	0.817588	0.00080692	0.00523566	PA2511	AE004091.2	2828122	2829123	-	1002	protein_coding	probable transcriptional regulator && PF14525:AraC-binding-like domain|PF12833:Helix-turn-helix domain	-
PA2513	351.849	152.265	110.003	103.567	252.057	106.785	1.23833	0.000230145	0.00181119	antB	AE004091.2	2830831	2831322	+	492	protein_coding	anthranilate dioxygenase small subunit && PF00866:Ring hydroxylating beta subunit	-
PA2518	315.383	181.546	160.774	101.41	248.465	131.092	0.918718	0.00306104	0.0149047	xylX	AE004091.2	2834687	2836054	-	1368	protein_coding	toluate 1%2C2-dioxygenase alpha subunit && PF00355:Rieske [2Fe-2S] domain|PF00848:Ring hydroxylating alpha subunit (catalytic domain)	-
PA2519	352.835	244.99	166.415	155.351	298.913	160.883	0.892926	0.000490926	0.00345246	xylS	AE004091.2	2836171	2837127	-	957	protein_coding	transcriptional regulator XylS && PF14525:AraC-binding-like domain|PF12833:Helix-turn-helix domain	-
PA2521	136.995	139.576	96.8405	65.8084	138.285	81.3245	0.760673	0.0101017	0.0379912	czcB	AE004091.2	2840512	2841966	-	1455	protein_coding	Resistance-Nodulation-Cell Division (RND) divalent metal cation efflux membrane fusion protein CzcB precursor && PF16576:Barrel-sandwich domain of CusB or HlyD membrane-fusion	-
PA2522	110.384	96.6295	53.5914	42.0742	103.507	47.8328	1.10917	0.000691443	0.00461427	czcC	AE004091.2	2842019	2843305	-	1287	protein_coding	outer membrane protein precursor CzcC && PF02321:Outer membrane efflux protein	OEP
PA2534	249.35	246.942	183.339	120.828	248.146	152.084	0.702422	0.00753217	0.0300711	PA2534	AE004091.2	2861914	2862825	-	912	protein_coding	probable transcriptional regulator && PF00126:Bacterial regulatory helix-turn-helix protein, lysR family|PF03466:LysR substrate binding domain	LysR_substrate
PA2550	1106.8	1260.09	161.714	129.459	1183.44	145.587	3.02018	7.5655e-43	9.0448e-41	PA2550	AE004091.2	2881754	2882983	-	1230	protein_coding	probable acyl-CoA dehydrogenase && PF02771:Acyl-CoA dehydrogenase, N-terminal domain|PF00441:Acyl-CoA dehydrogenase, C-terminal domain|PF02770:Acyl-CoA dehydrogenase, middle domain	-
PA2575	155.72	110.294	63.9336	67.966	133.007	65.9498	1.01279	0.000972508	0.00600497	PA2575	AE004091.2	2912225	2912827	+	603	protein_coding	hypothetical protein && PF00881:Nitroreductase family	Nitroreductase
PA2600	200.071	205.948	116.585	83.0696	203.01	99.8271	1.01964	0.00016766	0.00136732	PA2600	AE004091.2	2942848	2943915	-	1068	protein_coding	hypothetical protein && PF00296:Luciferase-like monooxygenase	-
PA2653	237.523	179.594	145.731	96.0155	208.559	120.873	0.782652	0.00581218	0.024648	PA2653	AE004091.2	3001873	3003198	-	1326	protein_coding	probable transporter && PF13726:Na+-H+ antiporter family|PF03553:Na+/H+ antiporter family	-
PA2674	68.0045	65.3957	33.8472	23.7342	66.7001	28.7907	1.20474	0.0019521	0.0104366	PA2674	AE004091.2	3020929	3021339	-	411	protein_coding	probable type II secretion system protein && PF07963:Prokaryotic N-terminal methylation motif	-
PA2675	133.052	133.72	72.3953	62.5719	133.386	67.4836	0.980598	0.000786109	0.00513621	PA2675	AE004091.2	3021308	3021742	-	435	protein_coding	probable type II secretion system protein && PF07963:Prokaryotic N-terminal methylation motif|PF08334:Type II secretion system (T2SS), protein G	-
PA2677	270.047	302.577	184.279	108.961	286.312	146.62	0.960943	0.000461569	0.00329131	PA2677	AE004091.2	3022988	3024715	-	1728	protein_coding	probable type II secretion protein && PF05157:Type II secretion system (T2SS), protein E, N-terminal domain|PF00437:Type II/IV secretion system protein	-
PA2685	285.816	283.056	202.143	140.247	284.436	171.195	0.729138	0.00378569	0.0177265	PA2685	AE004091.2	3035752	3037932	-	2181	protein_coding	conserved hypothetical protein && PF05954:Phage late control gene D protein (GPD)	-
PA2688	194.158	184.475	140.09	93.8578	189.316	116.974	0.690166	0.012083	0.0439822	pfeA	AE004091.2	3040242	3042482	+	2241	protein_coding	Ferric enterobactin receptor%2C outer membrane protein PfeA precursor && PF07715:TonB-dependent Receptor Plug Domain|PF00593:TonB dependent receptor	TonB_dep_Rec
PA2714	202.042	192.283	131.628	101.41	197.163	116.519	0.755619	0.0039725	0.018478	PA2714	AE004091.2	3068040	3070349	+	2310	protein_coding	probable molybdopterin oxidoreductase && PF01568:Molydopterin dinucleotide binding domain|PF00384:Molybdopterin oxidoreductase|PF04879:Molybdopterin oxidoreductase Fe4S4 domain	-
PA2730	337.066	281.104	212.485	163.982	309.085	188.233	0.713112	0.00349373	0.0167075	PA2730	AE004091.2	3088660	3089613	-	954	protein_coding	hypothetical protein && -	-
PA2749	113.341	157.145	82.7375	49.626	135.243	66.1818	1.02442	0.00170932	0.00932493	endA	AE004091.2	3110901	3111614	+	714	protein_coding	DNA-specific endonuclease I && PF04231:Endonuclease I	-
PA2757	141.922	161.049	89.3189	63.6507	151.486	76.4848	0.981105	0.00079837	0.0051907	PA2757	AE004091.2	3117750	3118193	-	444	protein_coding	hypothetical protein && PF05232:Chlorhexidine efflux transporter	-
PA2758	211.898	270.367	115.645	90.6214	241.133	103.133	1.22228	4.89753e-06	5.79352e-05	PA2758	AE004091.2	3118296	3119183	+	888	protein_coding	probable transcriptional regulator && PF03466:LysR substrate binding domain|PF00126:Bacterial regulatory helix-turn-helix protein, lysR family	LysR_substrate
PA2759	1200.43	1289.37	258.555	248.13	1244.9	253.342	2.29649	2.1737e-30	1.85061e-28	PA2759	AE004091.2	3119394	3119708	-	315	protein_coding	hypothetical protein && -	-
PA2780	64.0622	83.9408	43.2492	28.0495	74.0015	35.6493	1.04609	0.0056496	0.0241224	PA2780	AE004091.2	3137850	3138194	+	345	protein_coding	hypothetical protein && PF13560:Helix-turn-helix domain	-
PA2807	69.9757	55.6352	38.5482	20.4977	62.8054	29.5229	1.07752	0.00865816	0.033668	PA2807	AE004091.2	3161599	3162216	-	618	protein_coding	hypothetical protein && PF13473:Cupredoxin-like domain	-
PA2811	259.206	305.505	160.774	163.982	282.356	162.378	0.798448	0.000795946	0.00518842	PA2811	AE004091.2	3164763	3165542	-	780	protein_coding	probable permease of ABC-2 transporter && PF01061:ABC-2 type transporter	ABC2_membrane
PA2812	258.22	260.607	138.209	159.666	259.413	148.938	0.802202	0.000851169	0.00544729	PA2812	AE004091.2	3165539	3166471	-	933	protein_coding	probable ATP-binding component of ABC transporter && PF00005:ABC transporter	ABC_tran
PA2813	2303.28	2249.81	539.674	658.084	2276.55	598.879	1.92737	8.38635e-23	5.23588e-21	PA2813	AE004091.2	3166547	3167167	-	621	protein_coding	probable glutathione S-transferase && PF02798:Glutathione S-transferase, N-terminal domain|PF00043:Glutathione S-transferase, C-terminal domain	GST_N
PA2814	131.081	145.432	94.0199	73.3602	138.257	83.69	0.7208	0.012064	0.0439822	PA2814	AE004091.2	3167282	3167953	-	672	protein_coding	hypothetical protein && PF01841:Transglutaminase-like superfamily	Transglut_core
PA2825	312.427	362.117	180.518	170.454	337.272	175.486	0.942012	4.71797e-05	0.000437463	ospR	AE004091.2	3179469	3179960	-	492	protein_coding	OspR && PF01047:MarR family	MarR
PA2826	383.388	525.118	157.013	181.243	454.253	169.128	1.42686	4.95475e-09	9.8726e-08	PA2826	AE004091.2	3179957	3180442	-	486	protein_coding	probable glutathione peroxidase && PF00255:Glutathione peroxidase	GSHPx
PA2840	963.89	1171.27	691.046	690.449	1067.58	690.747	0.628141	0.00171422	0.00933351	PA2840	AE004091.2	3193886	3195589	-	1704	protein_coding	probable ATP-dependent RNA helicase && PF03880:DbpA RNA binding domain|PF00271:Helicase conserved C-terminal domain|PF00270:DEAD/DEAH box helicase	DEAD
PA2845	86.7304	70.276	31.9668	47.4683	78.5032	39.7176	0.989876	0.00648639	0.026819	PA2845	AE004091.2	3200320	3200553	-	234	protein_coding	hypothetical protein && -	-
PA2855	73.9179	45.8746	19.7442	33.4436	59.8963	26.5939	1.18083	0.0060436	0.0254184	PA2855	AE004091.2	3208339	3208617	-	279	protein_coding	hypothetical protein && -	-
PA2861	138.966	126.887	87.4385	46.3895	132.926	66.914	0.98196	0.00266566	0.013326	ligT	AE004091.2	3213538	3214086	+	549	protein_coding	2'-5' RNA ligase && PF13563:2'-5' RNA ligase superfamily	-
PA2881	129.11	119.079	66.7541	55.0201	124.094	60.8871	1.02391	0.000711551	0.00472601	PA2881	AE004091.2	3233343	3234254	-	912	protein_coding	probable two-component response regulator && PF00072:Response regulator receiver domain	Response_reg
PA2922	139.951	112.246	75.2159	53.9413	126.099	64.5786	0.960246	0.00201028	0.0106967	PA2922	AE004091.2	3277409	3278578	+	1170	protein_coding	probable hydrolase && PF01546:Peptidase family M20/M25/M40|PF07687:Peptidase dimerisation domain	Peptidase_M20
PA2938	261.177	267.439	192.741	120.828	264.308	156.785	0.74934	0.00493091	0.0218636	PA2938	AE004091.2	3292324	3293781	-	1458	protein_coding	probable transporter && PF00860:Permease family	-
PA2943	402.114	375.781	203.083	216.844	388.948	209.964	0.890044	5.71823e-05	0.000517404	PA2943	AE004091.2	3299492	3300586	+	1095	protein_coding	phospho-2-dehydro-3-deoxyheptonate aldolase && PF00793:DAHP synthetase I family	-
PA3007	1810.5	1748.12	172.056	187.716	1779.31	179.886	3.30725	4.2034e-60	7.3809e-58	lexA	AE004091.2	3367903	3368517	+	615	protein_coding	repressor protein LexA && PF00717:Peptidase S24-like|PF01726:LexA DNA binding domain	LexA_DNA_bind
PA3008	687.93	669.574	137.269	180.164	678.752	158.717	2.09958	1.72216e-20	1.01861e-18	PA3008	AE004091.2	3368529	3369014	+	486	protein_coding	hypothetical protein && PF03846:Cell division inhibitor SulA	-
PA3018	129.11	115.175	70.5149	53.9413	122.142	62.2281	0.968508	0.00155687	0.00870607	PA3018	AE004091.2	3378979	3379665	-	687	protein_coding	hypothetical protein && -	-
PA3026	446.464	444.105	269.837	235.184	445.285	252.511	0.817228	0.000165196	0.00135537	PA3026	AE004091.2	3389436	3391031	-	1596	protein_coding	conserved hypothetical protein && PF02913:FAD linked oxidases, C-terminal domain|PF01565:FAD binding domain	FAD_binding_4
PA3051	306.513	308.434	224.708	171.533	307.473	198.12	0.631691	0.00799998	0.0316117	PA3051	AE004091.2	3415786	3416067	-	282	protein_coding	hypothetical protein && -	-
PA3057	60.1199	52.707	29.1462	23.7342	56.4135	26.4402	1.08889	0.00729644	0.0293477	PA3057	AE004091.2	3421425	3421655	+	231	protein_coding	hypothetical protein && -	-
PA3058	158.677	199.115	121.286	84.1484	178.896	102.717	0.796289	0.00508082	0.0222961	pelG	AE004091.2	3421696	3423066	-	1371	protein_coding	PelG && PF16933:Putative exopolysaccharide Exporter (EPS-E)	-
PA3092	471.104	503.645	358.216	293.441	487.374	325.828	0.579623	0.00752329	0.0300711	fadH1	AE004091.2	3470764	3472803	-	2040	protein_coding	2%2C4-dienoyl-CoA reductase FadH1 && PF00724:NADH:flavin oxidoreductase / NADH oxidase family|PF07992:Pyridine nucleotide-disulphide oxidoreductase	Oxidored_FMN
PA3136	90.6727	98.5816	48.8904	47.4683	94.6272	48.1793	0.973363	0.00284635	0.0141037	PA3136	AE004091.2	3517928	3518995	+	1068	protein_coding	probable secretion protein && PF16576:Barrel-sandwich domain of CusB or HlyD membrane-fusion|PF00529:HlyD membrane-fusion protein of T1SS	HlyD
PA3140	214.855	211.804	131.628	107.883	213.329	119.755	0.830495	0.00112299	0.00673436	PA3140	AE004091.2	3524161	3524490	-	330	protein_coding	hypothetical protein && PF12836:Helix-hairpin-helix motif	-
PA3210	155.72	179.594	107.183	92.779	167.657	99.9809	0.743943	0.00584094	0.0247513	trkH	AE004091.2	3598933	3600387	+	1455	protein_coding	potassium uptake protein TrkH && PF02386:Cation transport protein	-
PA3218	94.615	100.534	50.7708	39.9166	97.5744	45.3437	1.10118	0.000893688	0.00564228	PA3218	AE004091.2	3607617	3608090	+	474	protein_coding	hypothetical protein && PF13439:Glycosyltransferase Family 4	-
PA3223	102.5	67.3479	41.3688	37.7589	84.9237	39.5638	1.10004	0.00238952	0.0122283	azoR3	AE004091.2	3611254	3611895	-	642	protein_coding	AzoR3%2C azoreductase 3 && PF02525:Flavodoxin-like fold	Flavodoxin_2
PA3229	781.559	906.756	185.219	345.224	844.157	265.222	1.67352	4.16894e-10	9.75277e-09	PA3229	AE004091.2	3617044	3617310	+	267	protein_coding	hypothetical protein && -	-
PA3236	402.114	410.92	269.837	220.08	406.517	244.959	0.729117	0.0011047	0.00665308	PA3236	AE004091.2	3623686	3624543	-	858	protein_coding	probable glycine betaine-binding protein precursor && PF04069:Substrate binding domain of ABC-type glycine betaine transport system	-
PA3268	232.595	224.493	151.372	115.434	228.544	133.403	0.77359	0.0023789	0.0121962	PA3268	AE004091.2	3655986	3658151	-	2166	protein_coding	probable TonB-dependent receptor && PF00593:TonB dependent receptor|PF07715:TonB-dependent Receptor Plug Domain	TonB_dep_Rec
PA3276	92.6438	88.8211	56.412	36.6801	90.7325	46.546	0.955644	0.00537705	0.023349	PA3276	AE004091.2	3669166	3669588	-	423	protein_coding	hypothetical protein && -	-
PA3277	653.435	786.701	183.339	133.774	720.068	158.557	2.17982	2.77238e-20	1.58959e-18	PA3277	AE004091.2	3669821	3670633	-	813	protein_coding	probable short-chain dehydrogenase && PF00106:short chain dehydrogenase	adh_short
PA3279	144.879	142.504	92.1395	50.7048	143.692	71.4222	1.00076	0.00159112	0.00884653	oprP	AE004091.2	3671227	3672549	-	1323	protein_coding	Phosphate-specific outer membrane porin OprP precursor && PF07396:Phosphate-selective porin O and P	-
PA3295	368.604	326.003	257.615	199.583	347.303	228.599	0.6013	0.0104256	0.0388727	PA3295	AE004091.2	3688879	3689316	-	438	protein_coding	probable HIT family protein && PF01230:HIT domain	HIT
PA3300	458.291	468.507	307.445	270.785	463.399	289.115	0.679649	0.00146534	0.00830012	fadD2	AE004091.2	3697434	3699122	-	1689	protein_coding	long-chain-fatty-acid--CoA ligase && PF13193:AMP-binding enzyme C-terminal domain|PF00501:AMP-binding enzyme	AMP-binding
PA3320	252.307	275.248	170.176	146.72	263.777	158.448	0.733744	0.00223899	0.011606	PA3320	AE004091.2	3722990	3723445	-	456	protein_coding	hypothetical protein && PF04657:Putative inner membrane exporter, YdcZ	-
PA3360	133.052	102.486	62.9934	60.4142	117.769	61.7038	0.931671	0.00257567	0.0130232	PA3360	AE004091.2	3771503	3772561	-	1059	protein_coding	probable secretion protein && PF13533:Biotin-lipoyl like|PF13437:HlyD family secretion protein	-
PA3364	285.816	294.769	163.595	135.932	290.292	149.763	0.952732	6.948e-05	0.000612886	amiC	AE004091.2	3774578	3775735	-	1158	protein_coding	aliphatic amidase expression-regulating protein && PF13433:Periplasmic binding protein domain	-
PA3365	406.056	384.566	129.748	103.567	395.311	116.657	1.75757	2.4298e-13	8.37611e-12	PA3365	AE004091.2	3775761	3776876	-	1116	protein_coding	probable chaperone && PF07724:AAA domain (Cdc48 subfamily)|PF10431:C-terminal, D2-small domain, of ClpB protein	-
PA3366	447.45	432.393	136.329	133.774	439.921	135.052	1.70347	5.8814e-14	2.23295e-12	amiE	AE004091.2	3776959	3777999	-	1041	protein_coding	AmiL && PF00795:Carbon-nitrogen hydrolase	CN_hydrolase
PA3381	67.0189	57.5873	35.7276	25.8918	62.3031	30.8097	1.00949	0.00970859	0.0368016	PA3381	AE004091.2	3787489	3788211	-	723	protein_coding	probable transcriptional regulator && PF07702:UTRA domain|PF00392:Bacterial regulatory proteins, gntR family	UTRA
PA3383	97.5717	84.9169	60.1728	37.7589	91.2443	48.9658	0.890383	0.00982816	0.0371132	PA3383	AE004091.2	3789093	3790097	-	1005	protein_coding	binding protein component of ABC phosphonate transporter && PF12974:ABC transporter, phosphonate, periplasmic substrate-binding protein	-
PA3387	146.85	205.948	105.302	97.0943	176.399	101.198	0.800836	0.00420575	0.0192915	rhlG	AE004091.2	3792290	3793060	+	771	protein_coding	beta-ketoacyl reductase && PF13561:Enoyl-(Acyl carrier protein) reductase	-
PA3390	176.418	165.929	112.824	83.0696	171.173	97.9468	0.801374	0.00365593	0.0173502	PA3390	AE004091.2	3793815	3794117	-	303	protein_coding	hypothetical protein && PF03992:Antibiotic biosynthesis monooxygenase	ABM
PA3395	134.038	146.408	82.7375	87.3849	140.223	85.0612	0.722018	0.0097129	0.0368016	nosY	AE004091.2	3801104	3801931	+	828	protein_coding	NosY protein && PF12679:ABC-2 family transporter protein	-
PA3413	1644.92	1221.05	148.551	185.558	1432.98	167.055	3.10292	1.08511e-40	1.21945e-38	PA3413	AE004091.2	3820006	3820272	+	267	protein_coding	conserved hypothetical protein && -	-
PA3414	979.659	773.036	186.159	178.006	876.348	182.083	2.26639	1.81855e-24	1.25496e-22	PA3414	AE004091.2	3820308	3820892	+	585	protein_coding	hypothetical protein && -	-
PA3420	608.098	716.425	298.983	254.603	662.262	276.793	1.25741	6.80127e-09	1.30878e-07	PA3420	AE004091.2	3826838	3829321	-	2484	protein_coding	probable transcriptional regulator && PF00196:Bacterial regulatory proteins, luxR family	GerE
PA3422	146.85	136.648	99.6611	58.2566	141.749	78.9589	0.837389	0.0068252	0.027851	PA3422	AE004091.2	3830898	3832655	-	1758	protein_coding	hypothetical protein && PF06980:Protein of unknown function (DUF1302)	-
PA3427	1666.6	1671.01	296.163	300.992	1668.81	298.578	2.48278	1.59573e-37	1.72431e-35	PA3427	AE004091.2	3836466	3837377	-	912	protein_coding	probable short-chain dehydrogenase && PF00106:short chain dehydrogenase	adh_short
PA3428	110.384	88.8211	60.1728	43.153	99.6026	51.6629	0.941427	0.00462785	0.0208198	PA3428	AE004091.2	3837493	3837786	-	294	protein_coding	hypothetical protein && -	-
PA3429	358.748	308.434	96.8405	89.5425	333.591	93.1915	1.8385	1.49995e-13	5.30077e-12	PA3429	AE004091.2	3837885	3838781	-	897	protein_coding	probable epoxide hydrolase && PF12697:Alpha/beta hydrolase family	-
PA3430	281.874	320.146	113.764	98.1731	301.01	105.969	1.50412	1.43192e-09	3.07097e-08	PA3430	AE004091.2	3838778	3839557	-	780	protein_coding	probable aldolase && PF00596:Class II Aldolase and Adducin N-terminal domain	Aldolase_II
PA3433	308.484	280.128	220.007	161.824	294.306	190.915	0.621673	0.0111431	0.041193	PA3433	AE004091.2	3840844	3841737	+	894	protein_coding	probable transcriptional regulator && PF00126:Bacterial regulatory helix-turn-helix protein, lysR family|PF03466:LysR substrate binding domain	LysR_substrate
PA3447	65.0478	57.5873	34.7874	19.4189	61.3175	27.1031	1.16649	0.00457529	0.020666	PA3447	AE004091.2	3852667	3853416	-	750	protein_coding	probable ATP-binding component of ABC transporter && PF00005:ABC transporter	ABC_tran
PA3453	213.869	218.637	140.09	117.592	216.253	128.841	0.745027	0.00302373	0.0147614	PA3453	AE004091.2	3858544	3859209	-	666	protein_coding	conserved hypothetical protein && PF04337:Protein of unknown function, DUF480	-
PA3454	583.459	676.407	184.279	189.873	629.933	187.076	1.75193	9.33038e-16	4.03288e-14	PA3454	AE004091.2	3859338	3860522	-	1185	protein_coding	probable acyl-CoA thiolase && PF00108:Thiolase, N-terminal domain|PF02803:Thiolase, C-terminal domain	Thiolase_N
PA3467	299.614	277.2	208.724	163.982	288.407	186.353	0.627786	0.00878798	0.0340315	PA3467	AE004091.2	3879559	3880926	+	1368	protein_coding	probable major facilitator superfamily (MFS) transporter && PF00083:Sugar (and other) transporter	Sugar_tr
PA3473	283.845	268.415	140.09	137.011	276.13	138.55	0.994636	2.97228e-05	0.000290858	PA3473	AE004091.2	3886328	3887227	-	900	protein_coding	hypothetical protein && -	-
PA3487	334.109	326.979	241.631	202.819	330.544	222.225	0.571279	0.0119871	0.0437659	pldA	AE004091.2	3902663	3905962	+	3300	protein_coding	phospholipase D && PF13091:PLD-like domain|PF00614:Phospholipase D Active site motif	-
PA3497	202.042	185.451	142.91	86.3061	193.746	114.608	0.752218	0.00856887	0.0333901	PA3497	AE004091.2	3914117	3915337	-	1221	protein_coding	hypothetical protein && -	-
PA3500	90.6727	135.672	57.3522	61.4931	113.172	59.4226	0.93077	0.00407298	0.0188829	PA3500	AE004091.2	3917209	3918228	-	1020	protein_coding	conserved hypothetical protein && PF00355:Rieske [2Fe-2S] domain	-
PA3506	132.067	91.7492	72.3953	33.4436	111.908	52.9195	1.07049	0.00370464	0.0174927	PA3506	AE004091.2	3922084	3923766	-	1683	protein_coding	probable decarboxylase && PF00205:Thiamine pyrophosphate enzyme, central domain|PF02775:Thiamine pyrophosphate enzyme, C-terminal TPP binding domain|PF02776:Thiamine pyrophosphate enzyme, N-terminal TPP binding domain	TPP_enzyme_N
PA3521	156.706	147.384	104.362	69.0449	152.045	86.7035	0.804952	0.00590505	0.0249361	PA3521	AE004091.2	3938020	3939495	-	1476	protein_coding	probable outer membrane protein precursor && PF02321:Outer membrane efflux protein	OEP
PA3522	515.454	459.722	345.993	245.972	487.588	295.983	0.718009	0.0021473	0.0112344	PA3522	AE004091.2	3939492	3942653	-	3162	protein_coding	probable Resistance-Nodulation-Cell Division (RND) efflux transporter && PF00873:AcrB/AcrD/AcrF family	ACR_tran
PA3523	112.355	85.8929	49.8306	44.2319	99.1241	47.0312	1.07329	0.00127776	0.00743971	PA3523	AE004091.2	3942650	3943807	-	1158	protein_coding	probable Resistance-Nodulation-Cell Division (RND) efflux membrane fusion protein precursor && PF16576:Barrel-sandwich domain of CusB or HlyD membrane-fusion	-
PA3531	256.249	194.235	68.6345	98.1731	225.242	83.4038	1.43813	4.68604e-07	6.54996e-06	bfrB	AE004091.2	3950284	3950760	+	477	protein_coding	bacterioferritin && PF00210:Ferritin-like domain	Ferritin
PA3534	1165.93	1222.02	362.917	272.943	1193.98	317.93	1.90708	4.54139e-19	2.45366e-17	PA3534	AE004091.2	3952500	3954608	-	2109	protein_coding	probable oxidoreductase && PF01568:Molydopterin dinucleotide binding domain|PF00384:Molybdopterin oxidoreductase	-
PA3540	143.894	144.456	90.2591	79.8331	144.175	85.0461	0.759695	0.00632491	0.026382	algD	AE004091.2	3962825	3964135	+	1311	protein_coding	GDP-mannose 6-dehydrogenase AlgD && PF00984:UDP-glucose/GDP-mannose dehydrogenase family, central domain|PF03721:UDP-glucose/GDP-mannose dehydrogenase family, NAD binding domain|PF03720:UDP-glucose/GDP-mannose dehydrogenase family, UDP binding domain	-
PA3544	140.937	123.959	67.6943	39.9166	132.448	53.8055	1.29108	7.02187e-05	0.000618431	algE	AE004091.2	3968449	3969921	+	1473	protein_coding	Alginate production outer membrane protein AlgE precursor && PF13372:Alginate export	-
PA3545	154.735	147.384	102.482	74.439	151.06	88.4604	0.767673	0.00698914	0.028302	algG	AE004091.2	3969942	3971573	+	1632	protein_coding	alginate-c5-mannuronan-epimerase AlgG && PF05048:Periplasmic copper-binding protein (NosD)	-
PA3548	203.028	189.355	126.927	87.3849	196.191	107.156	0.868029	0.00152021	0.00855917	algI	AE004091.2	3974359	3975921	+	1563	protein_coding	alginate o-acetyltransferase AlgI && PF03062:MBOAT, membrane-bound O-acyltransferase family	MBOAT
PA3565	448.436	424.584	302.744	248.13	436.51	275.437	0.662781	0.00265999	0.0133174	PA3565	AE004091.2	3996806	3997726	-	921	protein_coding	probable transcriptional regulator && PF03466:LysR substrate binding domain|PF00126:Bacterial regulatory helix-turn-helix protein, lysR family	LysR_substrate
PA3589	136.995	122.007	83.6777	63.6507	129.501	73.6642	0.809793	0.00633376	0.026382	PA3589	AE004091.2	4021972	4023177	-	1206	protein_coding	probable acyl-CoA thiolase && PF00108:Thiolase, N-terminal domain|PF02803:Thiolase, C-terminal domain	Thiolase_N
PA3590	243.436	218.637	161.714	122.986	231.036	142.35	0.695698	0.00630154	0.0263063	PA3590	AE004091.2	4023200	4024732	-	1533	protein_coding	probable hydroxyacyl-CoA dehydrogenase && PF02737:3-hydroxyacyl-CoA dehydrogenase, NAD binding domain|PF00725:3-hydroxyacyl-CoA dehydrogenase, C-terminal domain	3HCDH_N
PA3591	54.2065	56.6112	24.4452	24.813	55.4089	24.6291	1.17012	0.00430168	0.0196194	PA3591	AE004091.2	4024729	4025526	-	798	protein_coding	probable enoyl-CoA hydratase/isomerase && PF00378:Enoyl-CoA hydratase/isomerase	ECH
PA3592	111.37	106.39	63.9336	61.4931	108.88	62.7133	0.795212	0.00889115	0.0343599	PA3592	AE004091.2	4025586	4026773	-	1188	protein_coding	conserved hypothetical protein && PF02515:CoA-transferase family III	CoA_transf_3
PA3593	221.754	223.517	146.671	96.0155	222.635	121.343	0.870989	0.00130128	0.00754578	PA3593	AE004091.2	4026812	4028539	-	1728	protein_coding	probable acyl-CoA dehydrogenase && PF02770:Acyl-CoA dehydrogenase, middle domain|PF00441:Acyl-CoA dehydrogenase, C-terminal domain	-
PA3602	359.734	368.949	237.87	195.267	364.342	216.569	0.748718	0.000987311	0.00607313	PA3602	AE004091.2	4036265	4037875	+	1611	protein_coding	conserved hypothetical protein && PF01645:Conserved region in glutamate synthase	-
PA3606	336.08	336.739	228.468	203.898	336.41	216.183	0.636916	0.00450315	0.0203661	PA3606	AE004091.2	4040104	4040820	-	717	protein_coding	conserved hypothetical protein && PF03942:DTW domain	DTW
PA3607	143.894	167.882	106.243	78.7543	155.888	92.4984	0.74919	0.00823651	0.0323869	potA	AE004091.2	4041079	4042170	+	1092	protein_coding	polyamine transport protein PotA && PF08402:TOBE domain|PF00005:ABC transporter	ABC_tran
PA3608	89.6871	80.0366	45.1296	40.9954	84.8618	43.0625	0.976788	0.00413192	0.0190462	potB	AE004091.2	4042175	4043068	+	894	protein_coding	polyamine transport protein PotB && PF00528:Binding-protein-dependent transport system inner membrane component	BPD_transp_1
PA3609	104.471	81.9887	45.1296	30.2071	93.2297	37.6683	1.29974	0.000271074	0.00208653	potC	AE004091.2	4043061	4043831	+	771	protein_coding	polyamine transport protein PotC && PF00528:Binding-protein-dependent transport system inner membrane component	BPD_transp_1
PA3616	971.775	804.27	188.04	203.898	888.022	195.969	2.18078	8.06355e-24	5.39394e-22	PA3616	AE004091.2	4051097	4051558	-	462	protein_coding	conserved hypothetical protein && PF02631:RecX family	-
PA3617	9292.96	7735.24	1132	1380.9	8514.1	1256.45	2.76091	8.4574e-44	1.03309e-41	recA	AE004091.2	4051564	4052604	-	1041	protein_coding	RecA protein && PF00154:recA bacterial DNA recombination protein	-
PA3661	91.6583	71.2521	37.608	26.9706	81.4552	32.2893	1.32811	0.000358642	0.00266562	PA3661	AE004091.2	4102087	4102446	+	360	protein_coding	hypothetical protein && -	-
PA3672	318.34	307.458	203.083	119.75	312.899	161.416	0.950538	0.000425505	0.00307142	PA3672	AE004091.2	4111078	4112001	-	924	protein_coding	probable ATP-binding component of ABC transporter && PF00005:ABC transporter	ABC_tran
PA3711	153.749	133.72	80.8571	92.779	143.734	86.8181	0.729211	0.00940429	0.0359474	PA3711	AE004091.2	4156184	4157089	+	906	protein_coding	probable transcriptional regulator && PF03466:LysR substrate binding domain|PF00126:Bacterial regulatory helix-turn-helix protein, lysR family	LysR_substrate
PA3742	168.533	210.828	88.3787	121.907	189.68	105.143	0.855197	0.00210876	0.011074	rplS	AE004091.2	4195008	4195358	-	351	protein_coding	50S ribosomal protein L19 && PF01245:Ribosomal protein L19	-
PA3758	69.9757	78.0845	44.1894	31.2859	74.0301	37.7377	0.965819	0.00807137	0.0318267	PA3758	AE004091.2	4208168	4209259	+	1092	protein_coding	probable N-acetylglucosamine-6-phosphate deacetylase && PF01979:Amidohydrolase family	Amidohydro_1
PA3759	181.345	185.451	129.748	90.6214	183.398	110.184	0.730829	0.00753518	0.0300711	PA3759	AE004091.2	4209256	4210278	+	1023	protein_coding	probable aminotransferase && PF01380:SIS domain	SIS
PA3771	349.878	396.279	292.402	171.533	373.078	231.968	0.682374	0.0102557	0.0384434	PA3771	AE004091.2	4229050	4230027	+	978	protein_coding	probable transcriptional regulator && PF00196:Bacterial regulatory proteins, luxR family	GerE
PA3773	80.817	101.51	61.113	34.5224	91.1634	47.8177	0.922381	0.00978471	0.0369818	PA3773	AE004091.2	4231071	4232228	+	1158	protein_coding	hypothetical protein && PF07690:Major Facilitator Superfamily	MFS_1
PA3775	116.298	112.246	65.8139	50.7048	114.272	58.2594	0.967516	0.00184157	0.00994024	PA3775	AE004091.2	4233385	4234167	-	783	protein_coding	hypothetical protein && PF01925:Sulfite exporter TauE/SafE	-
PA3780	86.7304	57.5873	45.1296	16.1824	72.1588	30.656	1.21992	0.00544973	0.0235917	PA3780	AE004091.2	4238808	4239302	+	495	protein_coding	hypothetical protein && PF04290:Tripartite ATP-independent periplasmic transporters, DctQ component	-
PA3781	158.677	136.648	89.3189	73.3602	147.663	81.3395	0.857303	0.00260033	0.0130925	PA3781	AE004091.2	4239299	4240579	+	1281	protein_coding	probable transporter && PF06808:Tripartite ATP-independent periplasmic transporter, DctM component	-
PA3866	1190.57	1104.9	401.465	312.859	1147.73	357.162	1.68257	1.266e-15	5.38912e-14	PA3866	AE004091.2	4327697	4329991	-	2295	protein_coding	pyocin protein && PF06958:S-type Pyocin|PF12106:Colicin E5 ribonuclease domain	-
PA3868	145.865	159.097	83.6777	83.0696	152.481	83.3737	0.870912	0.00161307	0.0089342	PA3868	AE004091.2	4331452	4332462	+	1011	protein_coding	hypothetical protein && PF00665:Integrase core domain	rve
PA3869	131.081	104.438	78.0365	51.7836	117.76	64.9101	0.853294	0.00752724	0.0300711	PA3869	AE004091.2	4332653	4333036	+	384	protein_coding	hypothetical protein && -	-
PA3874	363.676	384.566	221.887	152.114	374.121	187.001	0.997218	5.07284e-05	0.000463484	narH	AE004091.2	4336708	4338249	-	1542	protein_coding	respiratory nitrate reductase beta chain && PF13247:4Fe-4S dicluster domain|PF14711:Respiratory nitrate reductase beta C-terminal	-
PA3875	336.08	401.159	240.691	180.164	368.62	210.427	0.806517	0.000818136	0.00527797	narG	AE004091.2	4338261	4342046	-	3786	protein_coding	respiratory nitrate reductase alpha chain && PF00384:Molybdopterin oxidoreductase|PF14710:Respiratory nitrate reductase alpha N-terminal|PF01568:Molydopterin dinucleotide binding domain	-
PA3876	123.197	94.6774	50.7708	35.6013	108.937	43.186	1.32824	9.26389e-05	0.000803299	narK2	AE004091.2	4342122	4343528	-	1407	protein_coding	nitrite extrusion protein 2 && PF07690:Major Facilitator Superfamily	MFS_1
PA3891	286.802	361.141	220.947	188.795	323.971	204.871	0.659892	0.00567804	0.0242085	PA3891	AE004091.2	4356876	4358039	+	1164	protein_coding	probable ATP-binding component of ABC transporter && PF00005:ABC transporter|PF00571:CBS domain	ABC_tran
PA3892	118.269	99.5577	67.6943	51.7836	108.913	59.739	0.86203	0.00633296	0.026382	PA3892	AE004091.2	4358167	4359075	-	909	protein_coding	conserved hypothetical protein && PF13533:Biotin-lipoyl like|PF13437:HlyD family secretion protein	-
PA3897	145.865	128.839	88.3787	61.4931	137.352	74.9359	0.868909	0.00366834	0.0173944	PA3897	AE004091.2	4365273	4366175	-	903	protein_coding	hypothetical protein && PF00892:EamA-like transporter family	DUF6
PA3909	212.884	185.451	126.927	115.434	199.167	121.181	0.715562	0.00516861	0.022566	eddB	AE004091.2	4377311	4379650	-	2340	protein_coding	Extracelullar DNA degradation protein%2C EddB && PF00932:Lamin Tail Domain|PF03372:Endonuclease/Exonuclease/phosphatase family	Exo_endo_phos
PA3913	78.8458	76.1324	35.7276	44.2319	77.4891	39.9797	0.958742	0.00651536	0.0268278	PA3913	AE004091.2	4382912	4383907	-	996	protein_coding	probable protease && PF01136:Peptidase family U32	-
PA3926	225.696	214.732	151.372	107.883	220.214	129.627	0.760794	0.00369853	0.0174786	PA3926	AE004091.2	4401355	4402536	-	1182	protein_coding	probable major facilitator superfamily (MFS) transporter && PF07690:Major Facilitator Superfamily	MFS_1
PA3927	195.143	169.834	106.243	83.0696	182.489	94.6561	0.943609	0.000547898	0.00376822	PA3927	AE004091.2	4402638	4403426	+	789	protein_coding	probable transcriptional regulator && PF12833:Helix-turn-helix domain	-
PA3933	398.171	350.404	235.05	224.396	374.288	229.723	0.703793	0.00154785	0.00867999	PA3933	AE004091.2	4408924	4410885	+	1962	protein_coding	probable choline transporter && PF02028:BCCT, betaine/carnitine/choline family transporter	-
PA3938	143.894	140.552	88.3787	59.3354	142.223	73.8571	0.939604	0.00165222	0.00910815	PA3938	AE004091.2	4415796	4416809	-	1014	protein_coding	probable periplasmic taurine-binding protein precursor && PF09084:NMT1/THI5 like	-
PA3940	181.345	176.666	120.346	85.2272	179.006	102.786	0.796047	0.00380919	0.0178069	PA3940	AE004091.2	4418303	4418584	+	282	protein_coding	probable DNA binding protein && -	-
PA3946	630.766	604.179	423.09	325.805	617.473	374.448	0.720109	0.000915235	0.00575315	rocS1	AE004091.2	4423212	4426850	-	3639	protein_coding	probable two-component sensor && PF00497:Bacterial extracellular solute-binding proteins, family 3|PF01627:Hpt domain|PF00512:His Kinase A (phospho-acceptor) domain|PF00072:Response regulator receiver domain|PF08448:PAS fold|PF02518:Histidine kinase-, DNA gyrase B-, and HSP90-like ATPase	HATPase_c
PA3964	66.0334	74.1802	35.7276	34.5224	70.1068	35.125	0.996475	0.00647152	0.026797	PA3964	AE004091.2	4443811	4444596	+	786	protein_coding	hypothetical protein && -	-
PA3994	431.681	384.566	252.914	181.243	408.123	217.078	0.90811	0.000149719	0.00123899	PA3994	AE004091.2	4474959	4475849	-	891	protein_coding	probable epoxide hydrolase && PF00561:alpha/beta hydrolase fold	Abhydrolase_1
PA4015	380.431	436.297	220.007	233.026	408.364	226.517	0.850805	0.000124198	0.00105101	PA4015	AE004091.2	4494481	4494936	+	456	protein_coding	conserved hypothetical protein && PF01575:MaoC like domain	-
PA4031	67.0189	62.4676	39.4884	17.2612	64.7433	28.3748	1.17571	0.00509784	0.0223438	ppa	AE004091.2	4512549	4513076	+	528	protein_coding	inorganic pyrophosphatase && PF00719:Inorganic pyrophosphatase	Pyrophosphatase
PA4072	200.071	185.451	114.704	93.8578	192.761	104.281	0.883611	0.000799067	0.0051907	PA4072	AE004091.2	4549485	4550975	-	1491	protein_coding	probable amino acid permease && PF13520:Amino acid permease	-
PA4078	310.455	268.415	197.442	149.957	289.435	173.699	0.734003	0.0028863	0.0142765	PA4078	AE004091.2	4555254	4558229	+	2976	protein_coding	probable nonribosomal peptide synthetase && PF07993:Male sterility protein|PF00550:Phosphopantetheine attachment site|PF00501:AMP-binding enzyme|PF13193:AMP-binding enzyme C-terminal domain	AMP-binding
PA4081	205.985	180.57	132.568	92.779	193.278	112.674	0.774336	0.00463798	0.0208434	cupB6	AE004091.2	4560295	4561440	-	1146	protein_coding	fimbrial subunit CupB6 && PF00419:Fimbrial protein	-
PA4082	681.031	551.472	410.867	317.175	616.251	364.021	0.758047	0.000810976	0.00524437	cupB5	AE004091.2	4561540	4564596	-	3057	protein_coding	adhesive protein CupB5 && PF05860:haemagglutination activity domain|PF13018:Extended Signal Peptide of Type V secretion system	-
PA4084	250.335	285.008	170.176	151.036	267.672	160.606	0.735724	0.00216159	0.0112946	cupB3	AE004091.2	4565421	4567955	-	2535	protein_coding	usher CupB3 && PF13954:PapC N-terminal domain|PF00577:Outer membrane usher protein|PF13953:PapC C-terminal domain	-
PA4088	100.528	71.2521	46.0698	29.1283	85.8902	37.599	1.18352	0.00142787	0.00813712	PA4088	AE004091.2	4570929	4572314	+	1386	protein_coding	probable aminotransferase && PF00202:Aminotransferase class-III	Aminotran_3
PA4095	46.3219	54.6591	29.1462	16.1824	50.4905	22.6643	1.14399	0.00960439	0.0364889	PA4095	AE004091.2	4577650	4578183	+	534	protein_coding	hypothetical protein && PF07883:Cupin domain	Cupin_2
PA4096	118.269	114.199	78.0365	49.626	116.234	63.8313	0.858029	0.00690961	0.0280326	PA4096	AE004091.2	4578254	4579513	+	1260	protein_coding	probable major facilitator superfamily (MFS) transporter && PF07690:Major Facilitator Superfamily	MFS_1
PA4097	71.9468	54.6591	35.7276	17.2612	63.303	26.4944	1.2431	0.00338621	0.0162905	PA4097	AE004091.2	4579510	4580568	+	1059	protein_coding	probable alcohol dehydrogenase (Zn-dependent) && PF08240:Alcohol dehydrogenase GroES-like domain|PF00107:Zinc-binding dehydrogenase	ADH_N
PA4099	105.456	89.7971	58.2924	36.6801	97.6267	47.4862	1.03199	0.00260765	0.0131176	PA4099	AE004091.2	4581393	4582697	+	1305	protein_coding	hypothetical protein && PF04966:Carbohydrate-selective porin, OprB family	-
PA4103	175.432	160.073	100.601	84.1484	167.753	92.3749	0.858183	0.00161196	0.0089342	PA4103	AE004091.2	4587320	4587949	+	630	protein_coding	hypothetical protein && PF01794:Ferric reductase like transmembrane component	Ferric_reduct
PA4107	141.922	137.624	94.9601	59.3354	139.773	77.1478	0.851099	0.00510548	0.0223599	PA4107	AE004091.2	4590396	4590863	-	468	protein_coding	hypothetical protein && -	-
PA4109	455.335	529.998	313.086	231.948	492.666	272.517	0.852267	0.000239604	0.00186732	ampR	AE004091.2	4592990	4593880	-	891	protein_coding	transcriptional regulator AmpR && PF00126:Bacterial regulatory helix-turn-helix protein, lysR family|PF03466:LysR substrate binding domain	LysR_substrate
PA4121	160.648	147.384	82.7375	67.966	154.016	75.3518	1.02824	0.000290204	0.00221557	PA4121	AE004091.2	4609567	4610226	+	660	protein_coding	conserved hypothetical protein && PF01557:Fumarylacetoacetate (FAA) hydrolase family	FAA_hydrolase
PA4122	83.7737	63.4436	36.6678	23.7342	73.6087	30.201	1.27657	0.00102548	0.00624287	PA4122	AE004091.2	4610237	4611016	+	780	protein_coding	conserved hypothetical protein && PF01557:Fumarylacetoacetate (FAA) hydrolase family	FAA_hydrolase
PA4123	257.234	198.139	132.568	111.119	227.687	121.844	0.899842	0.000610391	0.00413227	hpcC	AE004091.2	4611013	4612473	+	1461	protein_coding	5-carboxy-2-hydroxymuconate semialdehyde dehydrogenase && PF00171:Aldehyde dehydrogenase family	Aldedh
PA4137	218.797	192.283	107.183	92.779	205.54	99.9809	1.03761	7.53421e-05	0.000662515	PA4137	AE004091.2	4626662	4627918	+	1257	protein_coding	probable porin && PF03573:outer membrane porin, OprD family	-
PA4140	179.374	191.307	118.465	90.6214	185.341	104.543	0.822664	0.0021721	0.0113323	PA4140	AE004091.2	4630375	4632168	+	1794	protein_coding	hypothetical protein && PF01565:FAD binding domain|PF09129:Cholesterol oxidase, substrate-binding	FAD_binding_4
PA4151	85.7448	96.6295	54.5316	43.153	91.1872	48.8423	0.896702	0.00699113	0.028302	acoB	AE004091.2	4644578	4645597	+	1020	protein_coding	acetoin catabolism protein AcoB && PF02780:Transketolase, C-terminal domain|PF02779:Transketolase, pyrimidine binding domain	-
PA4154	126.153	157.145	75.2159	91.7002	141.649	83.4581	0.766115	0.00804109	0.0317462	PA4154	AE004091.2	4647895	4648563	-	669	protein_coding	conserved hypothetical protein && PF08239:Bacterial SH3 domain	SH3_3
PA4166	306.513	220.589	130.688	110.04	263.551	120.364	1.12857	2.09131e-05	0.000209841	PA4166	AE004091.2	4662185	4662643	+	459	protein_coding	probable acetyltransferase && PF00583:Acetyltransferase (GNAT) family	Acetyltransf_1
PA4167	273.989	253.775	183.339	125.144	263.882	154.241	0.771025	0.00282059	0.0140008	PA4167	AE004091.2	4662693	4663511	-	819	protein_coding	probable oxidoreductase && PF00248:Aldo/keto reductase family	Aldo_ket_red
PA4173	106.442	66.3718	46.0698	30.2071	86.4068	38.1384	1.1725	0.00193084	0.0103525	PA4173	AE004091.2	4669322	4669720	-	399	protein_coding	conserved hypothetical protein && PF01042:Endoribonuclease L-PSP	Ribonuc_L-PSP
PA4177	109.399	83.9408	53.5914	43.153	96.6697	48.3722	0.994949	0.00299827	0.0146865	PA4177	AE004091.2	4673462	4673863	+	402	protein_coding	hypothetical protein && PF04828:Glutathione-dependent formaldehyde-activating enzyme	-
PA4179	173.461	183.498	113.764	75.5178	178.48	94.641	0.910089	0.00131502	0.00757854	PA4179	AE004091.2	4674944	4676239	+	1296	protein_coding	probable porin && PF03573:outer membrane porin, OprD family	-
PA4181	108.413	116.151	66.7541	58.2566	112.282	62.5054	0.842874	0.00562153	0.0240208	PA4181	AE004091.2	4678210	4678929	+	720	protein_coding	hypothetical protein && PF03483:B3/4 domain	-
PA4191	94.615	76.1324	53.5914	36.6801	85.3737	45.1357	0.91296	0.00919556	0.0352695	PA4191	AE004091.2	4688889	4689893	-	1005	protein_coding	probable iron/ascorbate oxidoreductase && PF14226:non-haem dioxygenase in morphine synthesis N-terminal|PF03171:2OG-Fe(II) oxygenase superfamily	2OG-FeII_Oxy
PA4207	314.398	320.146	222.827	192.031	317.272	207.429	0.611729	0.00731637	0.0293858	mexI	AE004091.2	4707535	4710624	+	3090	protein_coding	probable Resistance-Nodulation-Cell Division (RND) efflux transporter && PF00873:AcrB/AcrD/AcrF family	ACR_tran
PA4278	223.725	226.445	140.09	112.198	225.085	126.144	0.832725	0.00100017	0.00611532	PA4278	AE004091.2	4786021	4786725	-	705	protein_coding	hypothetical protein && PF05036:Sporulation related domain	-
PA4279	609.084	467.531	391.123	271.864	538.307	331.494	0.697544	0.00433945	0.0197436	PA4279	AE004091.2	4786734	4787480	-	747	protein_coding	hypothetical protein && PF03309:Type III pantothenate kinase	-
PA4280	322.282	322.098	235.99	195.267	322.19	215.629	0.577687	0.0117617	0.0430546	birA	AE004091.2	4787477	4788415	-	939	protein_coding	16S ribosomal RNA && PF08279:HTH domain|PF03099:Biotin/lipoate A/B protein ligase family	BPL_LipA_LipB
PA4287	168.533	157.145	94.9601	69.0449	162.839	82.0025	0.985096	0.000530997	0.003679	PA4287	AE004091.2	4809547	4810437	-	891	protein_coding	hypothetical protein && PF00892:EamA-like transporter family	DUF6
PA4353	435.623	448.01	243.512	305.308	441.816	274.41	0.688806	0.0019356	0.0103582	PA4353	AE004091.2	4881328	4881900	-	573	protein_coding	conserved hypothetical protein && PF04336:Acyl carrier protein phosphodiesterase	-
PA4391	253.292	242.062	177.698	142.405	247.677	160.051	0.627605	0.01029	0.038526	PA4391	AE004091.2	4920981	4921982	-	1002	protein_coding	hypothetical protein && PF04338:Protein of unknown function, DUF481	-
PA4421	1256.61	1162.48	751.219	894.347	1209.54	822.783	0.556425	0.00485246	0.0215712	PA4421	AE004091.2	4955574	4956029	-	456	protein_coding	RNA component of RNaseP%2C RnpB && PF02381:MraZ protein, putative antitoxin-like	-
PA4540	170.504	179.594	104.362	80.9119	175.049	92.637	0.914595	0.00081578	0.00526881	PA4540	AE004091.2	5080757	5082394	+	1638	protein_coding	hypothetical protein && PF03865:Haemolysin secretion/activation protein ShlB/FhaC/HecB|PF08479:POTRA domain, ShlB-type	-
PA4541	529.253	531.95	381.721	257.839	530.601	319.78	0.728343	0.00201817	0.0107111	PA4541	AE004091.2	5082443	5086696	+	4254	protein_coding	tRNA-Asn && PF13018:Extended Signal Peptide of Type V secretion system|PF05860:haemagglutination activity domain	-
PA4549	128.124	118.103	80.8571	52.8625	123.114	66.8598	0.874528	0.00500741	0.0220927	fimT	AE004091.2	5097597	5098106	+	510	protein_coding	type 4 fimbrial biogenesis protein FimT && PF12019:Type II transport protein GspH	-
PA4581	528.267	515.357	394.884	302.071	521.812	348.477	0.580861	0.00846382	0.0330495	rtcR	AE004091.2	5129173	5130768	-	1596	protein_coding	tRNA-Arg && PF06956:Regulator of RNA terminal phosphate cyclase|PF00158:Sigma-54 interaction domain	Sigma54_activat
PA4587	115.312	103.462	66.7541	56.0989	109.387	61.4265	0.829578	0.00715892	0.0288152	ccpR	AE004091.2	5136317	5137357	+	1041	protein_coding	cytochrome c551 peroxidase precursor && PF00034:Cytochrome c|PF03150:Di-haem cytochrome c peroxidase	CCP_MauG
PA4597	167.547	167.882	114.704	84.1484	167.714	99.4264	0.750328	0.00650472	0.0268278	oprJ	AE004091.2	5149633	5151072	-	1440	protein_coding	Multidrug efflux outer membrane protein OprJ precursor && PF02321:Outer membrane efflux protein	OEP
PA4598	603.17	491.932	401.465	295.598	547.551	348.532	0.650012	0.00515056	0.0225047	mexD	AE004091.2	5151078	5154209	-	3132	protein_coding	Resistance-Nodulation-Cell Division (RND) multidrug efflux transporter MexD && PF00873:AcrB/AcrD/AcrF family	ACR_tran
PA4613	243.436	227.421	169.236	128.38	235.429	148.808	0.658916	0.0089661	0.0345199	katB	AE004091.2	5170185	5171726	-	1542	protein_coding	catalase && PF00199:Catalase|PF06628:Catalase-related immune-responsive	Catalase
PA4616	138.966	122.007	79.9169	67.966	130.486	73.9415	0.816875	0.00513014	0.0224329	PA4616	AE004091.2	5173654	5174652	-	999	protein_coding	probable c4-dicarboxylate-binding protein && PF03480:Bacterial extracellular solute-binding protein, family 7	-
PA4621	721.439	693.976	347.874	295.598	707.707	321.736	1.1361	4.9152e-08	8.24433e-07	PA4621	AE004091.2	5179437	5182268	-	2832	protein_coding	probable oxidoreductase && PF02738:Molybdopterin-binding domain of aldehyde dehydrogenase	-
PA4622	459.277	423.608	111.884	139.169	441.443	125.526	1.81713	1.44229e-14	5.62795e-13	PA4622	AE004091.2	5182579	5183790	+	1212	protein_coding	probable major facilitator superfamily (MFS) transporter && PF05977:Transmembrane secretion effector	-
PA4623	2805.93	2975.02	189.92	215.765	2890.47	202.843	3.83434	2.29493e-82	4.60544e-80	PA4623	AE004091.2	5183950	5184339	-	390	protein_coding	hypothetical protein && -	-
PA4635	232.595	262.559	78.0365	101.41	247.577	89.7231	1.46829	2.80215e-08	4.9204e-07	PA4635	AE004091.2	5203668	5204372	+	705	protein_coding	conserved hypothetical protein && PF02308:MgtC family	-
PA4652	189.23	184.475	124.106	102.488	186.852	113.297	0.719333	0.0057986	0.024609	PA4652	AE004091.2	5217569	5219941	+	2373	protein_coding	hypothetical protein && PF13953:PapC C-terminal domain|PF00577:Outer membrane usher protein	-
PA4654	484.902	485.1	150.432	104.646	485.001	127.539	1.92259	2.94796e-15	1.20909e-13	PA4654	AE004091.2	5220887	5222260	-	1374	protein_coding	probable major facilitator superfamily (MFS) transporter && PF07690:Major Facilitator Superfamily	MFS_1
PA4697	195.143	188.379	130.688	115.434	191.761	123.061	0.638376	0.0121452	0.0441161	PA4697	AE004091.2	5276283	5276735	+	453	protein_coding	hypothetical protein && PF13511:Domain of unknown function (DUF4124)	-
PA4763	4023.11	3338.11	334.711	401.323	3680.61	368.017	3.32324	2.10534e-59	3.47938e-57	recN	AE004091.2	5349929	5351605	+	1677	protein_coding	DNA repair protein RecN && PF02463:RecF/RecN/SMC N terminal domain	SMC_N
PA4784	107.427	101.51	69.5747	50.7048	104.469	60.1398	0.791638	0.0124791	0.0450353	PA4784	AE004091.2	5371800	5372267	+	468	protein_coding	probable transcriptional regulator && PF13412:Winged helix-turn-helix DNA-binding|PF01037:Lrp/AsnC ligand binding domain	AsnC_trans_reg
PA4799	385.359	366.021	247.272	146.72	375.69	196.996	0.927627	0.00042875	0.0030847	PA4799	AE004091.2	5384698	5385276	-	579	protein_coding	hypothetical protein && PF13671:AAA domain	-
PA4802	152.764	141.528	94.0199	61.4931	147.146	77.7565	0.914341	0.0021741	0.0113323	PA4802	AE004091.2	5387000	5387722	+	723	protein_coding	tRNA-Sec && PF00795:Carbon-nitrogen hydrolase	CN_hydrolase
PA4810	145.865	142.504	90.2591	83.0696	144.184	86.6644	0.733169	0.0080453	0.0317462	fdnI	AE004091.2	5396992	5397618	-	627	protein_coding	nitrate-inducible formate dehydrogenase%2C gamma subunit && PF01292:Prokaryotic cytochrome b561	Ni_hydr_CYTB
PA4818	182.331	142.504	92.1395	70.1237	162.418	81.1316	0.997411	0.000582438	0.00396213	PA4818	AE004091.2	5407873	5409309	-	1437	protein_coding	conserved hypothetical protein && PF02366:Dolichyl-phosphate-mannose-protein mannosyltransferase	-
PA4820	71.9468	61.4915	41.3688	19.4189	66.7192	30.3938	1.1212	0.00629479	0.0262977	PA4820	AE004091.2	5410277	5410639	-	363	protein_coding	hypothetical protein && PF04138:GtrA-like protein	-
PA4822	214.855	174.714	125.047	106.804	194.784	115.925	0.74665	0.00465519	0.0208926	PA4822	AE004091.2	5412569	5414236	-	1668	protein_coding	hypothetical protein && PF01895:PhoU domain|PF02690:Na+/Pi-cotransporter	Na_Pi_cotrans
PA4825	234.566	269.391	172.056	133.774	251.979	152.915	0.718039	0.00412274	0.0190274	mgtA	AE004091.2	5415413	5418124	-	2712	protein_coding	Mg(2+) transport ATPase%2C P-type 2 && PF00702:haloacid dehalogenase-like hydrolase|PF00122:E1-E2 ATPase|PF00690:Cation transporter/ATPase, N-terminus|PF00689:Cation transporting ATPase, C-terminus	E1-E2_ATPase
PA4826	134.038	153.241	33.8472	52.8625	143.639	43.3548	1.73695	8.196e-08	1.30463e-06	PA4826	AE004091.2	5418351	5418569	-	219	protein_coding	hypothetical protein && -	-
PA4837	638.651	637.364	380.781	262.155	638.008	321.468	0.986731	1.91805e-05	0.00019454	PA4837	AE004091.2	5427716	5429842	-	2127	protein_coding	probable outer membrane protein precursor && PF00593:TonB dependent receptor|PF07715:TonB-dependent Receptor Plug Domain	TonB_dep_Rec
PA4858	170.504	168.858	110.944	79.8331	169.681	95.3883	0.826626	0.0029399	0.0144906	PA4858	AE004091.2	5456452	5457717	+	1266	protein_coding	conserved hypothetical protein && PF13433:Periplasmic binding protein domain	-
PA4860	92.6438	97.6056	66.7541	38.8377	95.1247	52.7959	0.84127	0.0141536	0.0495818	PA4860	AE004091.2	5459450	5460529	+	1080	protein_coding	probable permease of ABC transporter && PF02653:Branched-chain amino acid transport system / permease component	BPD_transp_2
PA4861	117.283	89.7971	65.8139	38.8377	103.54	52.3258	0.976551	0.00464052	0.0208434	PA4861	AE004091.2	5460526	5461383	+	858	protein_coding	probable ATP-binding component of ABC transporter && PF00005:ABC transporter|PF12399:Branched-chain amino acid ATP-binding cassette transporter	ABC_tran
PA4881	217.812	284.032	71.4551	44.2319	250.922	57.8435	2.10899	1.75585e-12	5.45091e-11	PA4881	AE004091.2	5477754	5478095	+	342	protein_coding	hypothetical protein && -	-
PA4885	320.311	234.253	154.193	100.331	277.282	127.262	1.11927	6.11438e-05	0.000548829	irlR	AE004091.2	5480402	5481091	+	690	protein_coding	two-component response regulator && PF00486:Transcriptional regulatory protein, C terminal|PF00072:Response regulator receiver domain	Trans_reg_C
PA4898	158.677	134.696	104.362	72.2813	146.686	88.3217	0.727094	0.012981	0.0464883	opdK	AE004091.2	5494460	5495713	-	1254	protein_coding	vanillate porin OpdK && PF03573:outer membrane porin, OprD family	-
PA4900	528.267	348.452	254.794	230.869	438.359	242.831	0.851392	0.000644768	0.00433368	PA4900	AE004091.2	5497313	5498653	-	1341	protein_coding	probable major facilitator superfamily (MFS) transporter && PF07690:Major Facilitator Superfamily	MFS_1
PA4903	176.418	183.498	104.362	104.646	179.958	104.504	0.784162	0.00258778	0.0130527	PA4903	AE004091.2	5501338	5502672	-	1335	protein_coding	probable major facilitator superfamily (MFS) transporter && PF07690:Major Facilitator Superfamily	MFS_1
PA4932	4497.17	5174.07	2442.64	2861.05	4835.62	2651.84	0.86688	5.65334e-06	6.63175e-05	rplI	AE004091.2	5535685	5536131	-	447	protein_coding	50S ribosomal protein L9 && PF03948:Ribosomal protein L9, C-terminal domain|PF01281:Ribosomal protein L9, N-terminal domain	-
PA4933	7006.44	7511.73	4668.09	4772.73	7259.08	4720.41	0.620893	0.000458812	0.00327581	PA4933	AE004091.2	5536153	5537022	-	870	protein_coding	hypothetical protein && -	-
PA4981	321.297	258.655	196.502	153.193	289.976	174.847	0.727459	0.00344334	0.0165227	PA4981	AE004091.2	5593683	5595095	-	1413	protein_coding	probable amino acid permease && PF00324:Amino acid permease	AA_permease
PA4986	238.509	244.014	169.236	115.434	241.261	142.335	0.75746	0.00374181	0.0176223	PA4986	AE004091.2	5601149	5603095	+	1947	protein_coding	probable oxidoreductase && PF00724:NADH:flavin oxidoreductase / NADH oxidase family|PF07992:Pyridine nucleotide-disulphide oxidoreductase	Oxidored_FMN
PA4987	71.9468	82.9647	33.8472	35.6013	77.4558	34.7242	1.15858	0.00131452	0.00757854	PA4987	AE004091.2	5603173	5603772	+	600	protein_coding	probable transcriptional regulator && PF01381:Helix-turn-helix|PF07883:Cupin domain	Cupin_2
PA4999	192.187	187.403	120.346	78.7543	189.795	99.5499	0.925759	0.000972467	0.00600497	waaL	AE004091.2	5616310	5617515	+	1206	protein_coding	O-antigen ligase%2C WaaL && PF04932:O-Antigen ligase	-
PA5020	944.179	999.481	198.382	192.031	971.83	195.207	2.31534	3.51646e-29	2.90715e-27	PA5020	AE004091.2	5645593	5647395	+	1803	protein_coding	probable acyl-CoA dehydrogenase && PF02771:Acyl-CoA dehydrogenase, N-terminal domain|PF00441:Acyl-CoA dehydrogenase, C-terminal domain|PF02770:Acyl-CoA dehydrogenase, middle domain|PF12418:Acyl-CoA dehydrogenase N terminal|PF12806:Acetyl-CoA dehydrogenase C-terminal like	-
PA5031	127.139	144.456	76.1561	64.7295	135.798	70.4428	0.94444	0.00122246	0.00717944	PA5031	AE004091.2	5661701	5662630	-	930	protein_coding	probable short chain dehydrogenase && PF00106:short chain dehydrogenase	adh_short
PA5049	194.158	175.69	111.884	86.3061	184.924	99.0949	0.896539	0.000916368	0.00575315	rpmE	AE004091.2	5687105	5687320	-	216	protein_coding	50S ribosomal protein L31 && -	-
PA5072	361.705	415.8	191.801	266.47	388.752	229.135	0.765178	0.00146704	0.00830141	PA5072	AE004091.2	5708955	5710898	+	1944	protein_coding	probable chemotaxis transducer && PF16591:Helical bimodular sensor domain|PF00015:Methyl-accepting chemotaxis protein (MCP) signalling domain|PF00672:HAMP domain	HAMP
PA5115	108.413	108.342	55.4718	57.1778	108.378	56.3248	0.944758	0.00225874	0.0116868	PA5115	AE004091.2	5761482	5762066	-	585	protein_coding	conserved hypothetical protein && PF13649:Methyltransferase domain	-
PA5138	159.663	154.217	94.9601	84.1484	156.94	89.5543	0.807596	0.00307654	0.0149668	PA5138	AE004091.2	5786853	5787605	-	753	protein_coding	hypothetical protein && PF00497:Bacterial extracellular solute-binding proteins, family 3	-
PA5148	40.4085	47.8267	18.804	21.5765	44.1176	20.1903	1.13091	0.0120855	0.0439822	PA5148	AE004091.2	5797065	5797337	+	273	protein_coding	conserved hypothetical protein && -	-
PA5189	173.461	174.714	118.465	96.0155	174.087	107.24	0.696253	0.00881658	0.0340952	PA5189	AE004091.2	5842275	5843183	+	909	protein_coding	probable transcriptional regulator && PF00126:Bacterial regulatory helix-turn-helix protein, lysR family|PF03466:LysR substrate binding domain	LysR_substrate
PA5194	344.95	343.572	252.914	193.11	344.261	223.012	0.624166	0.00756754	0.0301567	PA5194	AE004091.2	5847131	5847934	+	804	protein_coding	hypothetical protein && PF01569:PAP2 superfamily	-
PA5195	280.888	311.362	211.545	129.459	296.125	170.502	0.792503	0.0030123	0.0147312	PA5195	AE004091.2	5847972	5848367	-	396	protein_coding	probable heat shock protein && PF01479:S4 domain	S4
PA5233	104.471	101.51	47.01	48.5472	102.99	47.7786	1.10866	0.000555185	0.00380901	PA5233	AE004091.2	5891109	5891528	-	420	protein_coding	hypothetical protein && PF03748:Flagellar basal body-associated protein FliL	-
PA5234	463.219	502.669	179.578	225.475	482.944	202.526	1.25592	2.91474e-08	5.10215e-07	PA5234	AE004091.2	5891683	5892660	+	978	protein_coding	probable oxidoreductase && PF00107:Zinc-binding dehydrogenase|PF08240:Alcohol dehydrogenase GroES-like domain	ADH_zinc_N
PA5238	388.316	382.614	258.555	180.164	385.465	219.359	0.810493	0.000775908	0.00508731	PA5238	AE004091.2	5896806	5898794	-	1989	protein_coding	probable O-antigen acetylase && PF01757:Acyltransferase family	-
PA5265	474.06	517.31	332.831	280.495	495.685	306.663	0.691594	0.00136568	0.00783239	PA5265	AE004091.2	5927336	5930605	-	3270	protein_coding	hypothetical protein && -	-
PA5266	178.389	177.642	116.585	74.439	178.015	95.5118	0.892763	0.00181437	0.00983121	PA5266	AE004091.2	5930602	5932677	-	2076	protein_coding	conserved hypothetical protein && PF05954:Phage late control gene D protein (GPD)	-
PA5273	302.571	296.721	192.741	171.533	299.646	182.137	0.71703	0.00188883	0.0101563	PA5273	AE004091.2	5939263	5939976	+	714	protein_coding	hypothetical protein && -	-
PA5276	87.716	85.8929	44.1894	35.6013	86.8044	39.8953	1.11734	0.00119546	0.00707083	lppL	AE004091.2	5941336	5941476	+	141	protein_coding	Lipopeptide LppL precursor && -	-
PA5292	120.24	129.815	62.9934	78.7543	125.028	70.8738	0.822437	0.00555365	0.023876	pchP	AE004091.2	5957208	5958257	-	1050	protein_coding	phosphorylcholine phosphatase && -	-
PA5293	455.335	427.512	238.811	206.056	441.424	222.433	0.987423	7.66513e-06	8.68354e-05	PA5293	AE004091.2	5958408	5959325	-	918	protein_coding	probable transcriptional regulator && PF00126:Bacterial regulatory helix-turn-helix protein, lysR family|PF03466:LysR substrate binding domain	LysR_substrate
PA5294	219.783	176.666	116.585	99.252	198.224	107.918	0.875031	0.0010214	0.00622479	PA5294	AE004091.2	5959474	5960940	+	1467	protein_coding	hypothetical protein && PF01554:MatE	MatE
PA5315	39.4229	44.8986	19.7442	16.1824	42.1607	17.9633	1.22642	0.00845312	0.0330307	rpmG	AE004091.2	5985716	5985871	-	156	protein_coding	50S ribosomal protein L33 && -	-
PA5324	644.565	543.663	373.259	386.22	594.114	379.739	0.64589	0.00207384	0.0109461	PA5324	AE004091.2	5994741	5995811	-	1071	protein_coding	probable transcriptional regulator && PF12625:Arabinose-binding domain of AraC transcription regulator, N-term|PF12833:Helix-turn-helix domain	-
PA5325	143.894	126.887	83.6777	61.4931	135.39	72.5854	0.89472	0.00262865	0.0131996	PA5325	AE004091.2	5996036	5996986	+	951	protein_coding	hypothetical protein && PF13557:Putative MetA-pathway of phenol degradation	-
PA5351	158.677	160.073	81.7973	71.2025	159.375	76.4999	1.05669	0.000149442	0.00123852	rubA1	AE004091.2	6019181	6019348	-	168	protein_coding	Rubredoxin 1 && -	-
PA5352	71.9468	64.4197	31.9668	33.4436	68.1832	32.7052	1.06072	0.00444781	0.0201388	PA5352	AE004091.2	6019482	6019883	-	402	protein_coding	conserved hypothetical protein && PF03928:Haem-degrading	DUF336
PA5366	226.682	263.535	173.937	126.223	245.108	150.08	0.704583	0.00622798	0.0260573	pstB	AE004091.2	6033211	6034044	-	834	protein_coding	ATP-binding component of ABC phosphate transporter && PF00005:ABC transporter	ABC_tran
PA5367	320.311	277.2	204.023	180.164	298.755	192.094	0.635907	0.00657604	0.0270306	pstA	AE004091.2	6034060	6035736	-	1677	protein_coding	membrane protein component of ABC phosphate transporter && PF00528:Binding-protein-dependent transport system inner membrane component	BPD_transp_1
PA5369.1	67.0189	69.3	23.505	12.9459	68.1595	18.2254	1.88858	1.06635e-05	0.000116121	PA5369.1	AE004091.2	6039584	6039703	-	120	protein_coding	- && -	-
PA5370	322.282	294.769	211.545	189.873	308.526	200.709	0.619215	0.00688146	0.027979	PA5370	AE004091.2	6045310	6046626	-	1317	protein_coding	probable major facilitator superfamily (MFS) transporter && PF00083:Sugar (and other) transporter	Sugar_tr
PA5372	216.826	179.594	127.867	97.0943	198.21	112.481	0.813966	0.0025085	0.0127674	betA	AE004091.2	6047364	6049049	-	1686	protein_coding	choline dehydrogenase && PF00732:GMC oxidoreductase|PF05199:GMC oxidoreductase	-
PA5373	396.2	422.632	218.126	261.076	409.416	239.601	0.77447	0.000509445	0.00356041	betB	AE004091.2	6049185	6050657	-	1473	protein_coding	betaine aldehyde dehydrogenase && PF00171:Aldehyde dehydrogenase family	Aldedh
PA5374	155.72	118.103	66.7541	63.6507	136.912	65.2024	1.06931	0.000379267	0.0027894	betI	AE004091.2	6050718	6051311	-	594	protein_coding	transcriptional regulator BetI && PF00440:Bacterial regulatory proteins, tetR family|PF13977:BetI-type transcriptional repressor, C-terminal	TetR_N
PA5375	213.869	207.9	152.312	118.671	210.885	135.492	0.635437	0.0127277	0.0457854	betT1	AE004091.2	6051644	6053194	+	1551	protein_coding	choline transporter BetT && PF02028:BCCT, betaine/carnitine/choline family transporter	-
PA5382	216.826	196.187	128.807	110.04	206.507	119.424	0.788069	0.00206191	0.0109007	PA5382	AE004091.2	6060340	6061233	-	894	protein_coding	probable transcriptional regulator && PF03466:LysR substrate binding domain|PF00126:Bacterial regulatory helix-turn-helix protein, lysR family	LysR_substrate
PA5391	52.2354	56.6112	28.206	23.7342	54.4233	25.9701	1.0638	0.00925123	0.0354588	PA5391	AE004091.2	6069156	6069830	-	675	protein_coding	hypothetical protein && PF06267:Family of unknown function (DUF1028)	-
PA5393	161.634	137.624	101.542	70.1237	149.629	85.8326	0.796852	0.00651215	0.0268278	PA5393	AE004091.2	6070266	6071618	-	1353	protein_coding	conserved hypothetical protein && PF13738:Pyridine nucleotide-disulphide oxidoreductase	-
PA5395	134.038	127.863	76.1561	58.2566	130.951	67.2064	0.958073	0.0013079	0.00756081	PA5395	AE004091.2	6073538	6074008	+	471	protein_coding	conserved hypothetical protein && PF07080:Protein of unknown function (DUF1348)	-
PA5411	150.793	157.145	100.601	60.4142	153.969	80.5078	0.928909	0.00212745	0.0111549	gbcB	AE004091.2	6087099	6088199	+	1101	protein_coding	GbcB && PF00111:2Fe-2S iron-sulfur cluster binding domain|PF00175:Oxidoreductase NAD-binding domain|PF00970:Oxidoreductase FAD-binding domain	FAD_binding_6
PA5442	552.906	535.855	398.644	295.598	544.38	347.121	0.647428	0.00377625	0.0176971	PA5442	AE004091.2	6128056	6130911	-	2856	protein_coding	conserved hypothetical protein && PF00990:Diguanylate cyclase, GGDEF domain|PF08447:PAS fold|PF00563:EAL domain|PF13426:PAS domain	EAL
PA5470	431.681	370.901	172.056	172.612	401.291	172.334	1.21942	8.78418e-08	1.3943e-06	PA5470	AE004091.2	6158949	6159563	-	615	protein_coding	probable peptide chain release factor && PF00472:RF-1 domain	-
PA5471	879.131	1066.83	408.987	462.816	972.98	435.901	1.1591	2.61286e-08	4.64609e-07	PA5471	AE004091.2	6159560	6160699	-	1140	protein_coding	leader peptide && PF01139:tRNA-splicing ligase RtcB	-
PA5471.1	186.273	221.565	70.5149	89.5425	203.919	80.0287	1.35318	9.34891e-07	1.22166e-05	PA5471.1	AE004091.2	6160912	6160953	-	42	protein_coding	- && -	-
PA5472	304.542	265.487	203.083	166.139	285.015	184.611	0.624592	0.00913714	0.0350694	PA5472	AE004091.2	6161067	6161867	-	801	protein_coding	hypothetical protein && -	-
PA5517	426.753	400.183	239.751	176.927	413.468	208.339	0.986223	2.7275e-05	0.000268403	PA5517	AE004091.2	6209479	6210063	-	585	protein_coding	conserved hypothetical protein && PF09335:SNARE associated Golgi protein	-
PA5529	282.859	291.841	172.056	138.09	287.35	155.073	0.887484	0.000231798	0.00181737	PA5529	AE004091.2	6221101	6222858	+	1758	protein_coding	probable sodium/proton antiporter && PF00999:Sodium/hydrogen exchanger family	Na_H_Exchanger
PA5536	142.908	124.935	86.4983	64.7295	133.922	75.6139	0.820363	0.00551844	0.0238524	PA5536	AE004091.2	6229458	6229862	-	405	protein_coding	conserved hypothetical protein && PF01258:Prokaryotic dksA/traR C4-type zinc finger	zf-dskA_traR
PA5538	209.927	236.206	139.149	112.198	223.066	125.674	0.825284	0.00123128	0.00721436	amiA	AE004091.2	6230369	6231562	-	1194	protein_coding	N-acetylmuramoyl-L-alanine amidase && PF11741:AMIN domain|PF01520:N-acetylmuramoyl-L-alanine amidase	-
PA5561	258.22	218.637	143.85	99.252	238.428	121.551	0.967812	0.00030545	0.00231936	atpI	AE004091.2	6254428	6254808	-	381	protein_coding	ATP synthase protein I && PF03899:ATP synthase I chain	-
PA5566	99.5428	120.055	60.1728	55.0201	109.799	57.5964	0.929433	0.00292811	0.0144452	PA5566	AE004091.2	6259671	6260054	-	384	protein_coding	hypothetical protein && -	-

## Sheet: DimetridazolevsPAO1_deg_down
Supplementary Dataset 1. Significantly differentially expressed genes of Dimetridazole-treated Pseudomonas aeruginosa PAO1
gene_id	Dimetridazole_1	Dimetridazole	PAO1_1	PAO1	Dimetridazole.1	PAO1.1	log2FoldChange	pvalue	padj	gene_name	gene_chr	gene_start	gene_end	gene_strand	gene_length	gene_biotype	gene_description	tf_family
PA0001	1018.1	1209.33	1493.04	1706.7	1113.71	1599.87	-0.522322	0.00816407	0.0321246	dnaA	AE004091.2	483	2027	+	1545	protein_coding	chromosomal replication initiator protein DnaA && PF08299:Bacterial dnaA protein helix-turn-helix|PF00308:Bacterial dnaA protein|PF11638:DnaA N-terminal domain	-
PA0004	901.799	1011.19	1223.2	1495.25	956.496	1359.23	-0.506549	0.0115837	0.0425694	gyrB	AE004091.2	4275	6695	+	2421	protein_coding	DNA gyrase subunit B && PF00204:DNA gyrase B|PF01751:Toprim domain|PF00986:DNA gyrase B subunit, carboxyl terminus|PF02518:Histidine kinase-, DNA gyrase B-, and HSP90-like ATPase	DNA_gyraseB
PA0007	831.823	939.942	2060.92	2320.55	885.883	2190.74	-1.30605	1.02839e-11	2.97862e-10	PA0007	AE004091.2	8671	10377	+	1707	protein_coding	hypothetical protein && -	-
PA0027	134.038	172.762	278.299	257.839	153.4	268.069	-0.805634	0.00107463	0.00649287	PA0027	AE004091.2	28613	29899	+	1287	protein_coding	hypothetical protein && PF13145:PPIC-type PPIASE domain	-
PA0038	247.379	399.207	480.442	735.759	323.293	608.101	-0.910353	0.000877027	0.00557468	PA0038	AE004091.2	40190	40405	+	216	protein_coding	hypothetical protein && -	-
PA0039	568.675	693.976	999.432	1533.01	631.326	1266.22	-1.00341	2.48423e-05	0.000246624	PA0039	AE004091.2	40589	40816	+	228	protein_coding	hypothetical protein && -	-
PA0050	271.032	328.931	646.857	686.133	299.982	666.495	-1.15141	6.08336e-08	1.00536e-06	PA0050	AE004091.2	65339	65479	+	141	protein_coding	hypothetical protein && -	-
PA0072	107.427	112.246	173.937	187.716	109.837	180.826	-0.718512	0.00554801	0.02387	PA0072	AE004091.2	85085	86284	-	1200	protein_coding	hypothetical protein && -	-
PA0073	88.7015	100.534	191.801	178.006	94.6176	184.903	-0.96711	0.000263534	0.00203736	PA0073	AE004091.2	86284	87003	-	720	protein_coding	probable ATP-binding component of ABC transporter && PF00005:ABC transporter	ABC_tran
PA0075	56.1776	61.4915	113.764	113.277	58.8346	113.52	-0.948154	0.00187508	0.010092	pppA	AE004091.2	90106	90834	-	729	protein_coding	PppA && PF13672:Protein phosphatase 2C	-
PA0076	46.3219	56.6112	143.85	122.986	51.4666	133.418	-1.37545	8.4431e-06	9.41305e-05	PA0076	AE004091.2	90844	91524	-	681	protein_coding	hypothetical protein && PF09867:Uncharacterized protein conserved in bacteria (DUF2094)	-
PA0077	327.21	309.41	491.724	459.58	318.31	475.652	-0.579846	0.00572208	0.0243712	icmF1	AE004091.2	91521	94826	-	3306	protein_coding	IcmF1 && PF06744:Type VI secretion protein IcmF C-terminal|PF14331:ImcF-related N-terminal domain|PF06761:Intracellular multiplication and human macrophage-killing	-
PA0078	151.778	138.6	273.598	259.997	145.189	266.798	-0.878256	0.000234699	0.00183163	PA0078	AE004091.2	95048	96397	-	1350	protein_coding	hypothetical protein && PF00691:OmpA family|PF09850:Type VI secretion system protein DotU	-
PA0079	113.341	114.199	253.854	277.258	113.77	265.556	-1.22227	6.37903e-07	8.65791e-06	PA0079	AE004091.2	96404	97738	-	1335	protein_coding	hypothetical protein && PF05936:Bacterial Type VI secretion, VC_A0110, EvfL, ImpJ, VasE	-
PA0081	202.042	197.163	298.043	349.54	199.603	323.791	-0.696943	0.00240448	0.0122937	fha1	AE004091.2	98263	99756	-	1494	protein_coding	Fha1 && PF00498:FHA domain	FHA
PA0082	472.089	453.866	837.718	1119.82	462.978	978.769	-1.07936	5.52663e-07	7.5927e-06	PA0082	AE004091.2	100124	101158	+	1035	protein_coding	hypothetical protein && PF06812:ImpA, N-terminal, type VI secretion system	-
PA0083	265.119	271.344	660.96	644.059	268.231	652.51	-1.28261	4.76698e-10	1.10229e-08	PA0083	AE004091.2	101247	101765	+	519	protein_coding	conserved hypothetical protein && PF05591:Type VI secretion system, VipA, VC_A0107 or Hcp2	-
PA0084	361.705	377.734	881.907	993.599	369.719	937.753	-1.34242	2.51314e-11	6.99077e-10	PA0084	AE004091.2	101778	103274	+	1497	protein_coding	conserved hypothetical protein && PF05943:Type VI secretion protein, EvpB/VC_A0108, tail sheath	-
PA0085	251.321	290.865	593.266	761.651	271.093	677.458	-1.32047	3.62489e-09	7.32671e-08	hcp1	AE004091.2	103350	103838	+	489	protein_coding	Hcp1 && PF05638:Type VI secretion system effector, Hcp	-
PA0086	273.004	276.224	693.867	775.676	274.614	734.771	-1.4195	6.89523e-12	2.0285e-10	PA0086	AE004091.2	104006	104851	+	846	protein_coding	hypothetical protein && PF07024:ImpE protein	-
PA0088	186.273	186.427	348.814	302.071	186.35	325.443	-0.805294	0.000462402	0.00329308	PA0088	AE004091.2	105359	107218	+	1860	protein_coding	hypothetical protein && PF05947:Type VI secretion system, TssF	-
PA0090	530.238	559.28	1001.31	993.599	544.759	997.455	-0.872638	6.14653e-06	7.10645e-05	clpV1	AE004091.2	108221	110929	+	2709	protein_coding	ClpV1 && PF00004:ATPase family associated with various cellular activities (AAA)|PF07724:AAA domain (Cdc48 subfamily)|PF10431:C-terminal, D2-small domain, of ClpB protein	AAA
PA0095	335.095	388.47	737.116	832.854	361.782	784.985	-1.11709	7.83064e-08	1.25357e-06	PA0095	AE004091.2	115299	117524	+	2226	protein_coding	conserved hypothetical protein && PF05954:Phage late control gene D protein (GPD)	-
PA0101	210.913	206.924	338.472	364.643	208.918	351.557	-0.750373	0.000754288	0.00497458	PA0101	AE004091.2	122248	123495	+	1248	protein_coding	hypothetical protein && PF13646:HEAT repeats	-
PA0105	1546.36	1756.9	2139.89	2619.39	1651.63	2379.64	-0.52661	0.00757273	0.0301567	coxB	AE004091.2	127378	128502	+	1125	protein_coding	cytochrome c oxidase%2C subunit II && PF02790:Cytochrome C oxidase subunit II, transmembrane domain|PF00116:Cytochrome C oxidase subunit II, periplasmic domain|PF13442:Cytochrome C oxidase, cbb3-type, subunit III	-
PA0109	104.471	117.127	254.794	336.594	110.799	295.694	-1.41445	3.82891e-08	6.59959e-07	PA0109	AE004091.2	131583	131792	-	210	protein_coding	hypothetical protein && -	-
PA0122	695.814	1015.1	3959.18	5361.76	855.456	4660.47	-2.44553	1.14139e-25	8.32917e-24	PA0122	AE004091.2	141917	142327	+	411	protein_coding	conserved hypothetical protein && PF06355:Aegerolysin	-
PA0123	268.076	280.128	806.691	913.765	274.102	860.228	-1.64961	1.21911e-15	5.22916e-14	PA0123	AE004091.2	142359	143267	-	909	protein_coding	probable transcriptional regulator && PF03466:LysR substrate binding domain|PF00126:Bacterial regulatory helix-turn-helix protein, lysR family	LysR_substrate
PA0149	138.966	128.839	193.681	217.923	133.903	205.802	-0.619144	0.0133768	0.047482	PA0149	AE004091.2	169361	169906	+	546	protein_coding	probable sigma-70 factor%2C ECF subfamily && PF04542:Sigma-70 region 2|PF08281:Sigma-70, region 4	Sigma70_r4_2
PA0150	138.966	197.163	252.914	276.179	168.065	264.547	-0.653729	0.00996946	0.0375458	PA0150	AE004091.2	169903	170898	+	996	protein_coding	probable transmembrane sensor && PF04773:FecR protein|PF16344:Domain of unknown function (DUF4974)|PF16220:Domain of unknown function (DUF4880)	-
PA0176	1534.54	1704.19	3235.23	3546.1	1619.37	3390.66	-1.06604	8.90257e-09	1.70729e-07	aer2	AE004091.2	199600	201639	-	2040	protein_coding	aerotaxis transducer Aer2 && PF00015:Methyl-accepting chemotaxis protein (MCP) signalling domain	-
PA0177	220.768	188.379	408.987	461.737	204.574	435.362	-1.0891	1.32411e-06	1.70255e-05	PA0177	AE004091.2	201675	202160	-	486	protein_coding	probable purine-binding chemotaxis protein && PF01584:CheW-like domain	-
PA0178	2370.3	2313.25	5254.77	5223.67	2341.78	5239.22	-1.16176	5.58087e-11	1.49328e-09	PA0178	AE004091.2	202147	204066	-	1920	protein_coding	probable two-component sensor && PF02895:Signal transducing histidine kinase, homodimeric domain|PF01584:CheW-like domain|PF02518:Histidine kinase-, DNA gyrase B-, and HSP90-like ATPase|PF01627:Hpt domain	Hpt
PA0179	614.997	691.048	1584.24	1921.39	653.022	1752.81	-1.42415	1.28621e-12	4.10638e-11	PA0179	AE004091.2	204094	204459	-	366	protein_coding	probable two-component response regulator && PF00072:Response regulator receiver domain	Response_reg
PA0180	390.287	500.717	1020.12	1100.4	445.502	1060.26	-1.25065	2.42263e-09	5.04176e-08	cttP	AE004091.2	204657	205829	-	1173	protein_coding	chemotactic transducer for trichloroethylene [positive chemotaxis]%2C CttP && PF00015:Methyl-accepting chemotaxis protein (MCP) signalling domain	-
PA0208	565.719	455.818	856.522	1035.67	510.768	946.097	-0.888918	3.14253e-05	0.000304446	mdcA	AE004091.2	237232	238896	+	1665	protein_coding	malonate decarboxylase alpha subunit && PF16957:Malonate decarboxylase, alpha subunit, transporter	-
PA0209	521.368	408.967	906.352	1064.8	465.168	985.577	-1.08292	4.22934e-07	5.95605e-06	PA0209	AE004091.2	238896	239777	+	882	protein_coding	conserved hypothetical protein && PF01874:ATP:dephospho-CoA triphosphoribosyl transferase	-
PA0211	433.652	398.231	756.86	969.864	415.941	863.362	-1.05295	8.2644e-07	1.09009e-05	mdcD	AE004091.2	240071	240934	+	864	protein_coding	malonate decarboxylase beta subunit && PF01039:Carboxyl transferase domain	Carboxyl_trans
PA0212	731.295	598.322	1381.15	1585.87	664.809	1483.51	-1.15782	1.2144e-08	2.27457e-07	mdcE	AE004091.2	240931	241737	+	807	protein_coding	malonate decarboxylase gamma subunit && PF06833:Malonate decarboxylase gamma subunit (MdcE)	-
PA0213	493.772	354.308	894.13	849.036	424.04	871.583	-1.03968	2.50742e-06	3.09652e-05	PA0213	AE004091.2	241753	242445	+	693	protein_coding	hypothetical protein && PF10620:Phosphoribosyl-dephospho-CoA transferase MdcG	-
PA0214	622.882	491.932	1034.22	1227.7	557.407	1130.96	-1.02045	1.47682e-06	1.88596e-05	PA0214	AE004091.2	242442	243374	+	933	protein_coding	probable acyl transferase && PF00698:Acyl transferase domain	Acyl_transf_1
PA0216	418.868	344.548	547.196	630.034	381.708	588.615	-0.624386	0.00376153	0.0176734	PA0216	AE004091.2	243841	244605	+	765	protein_coding	malonate transporter MadM && PF03818:Malonate/sodium symporter MadM subunit	-
PA0265	849.564	859.905	1167.73	1453.18	854.734	1310.45	-0.616079	0.0020854	0.0109923	gabD	AE004091.2	299522	300973	+	1452	protein_coding	succinate-semialdehyde dehydrogenase && PF00171:Aldehyde dehydrogenase family	Aldedh
PA0266	817.04	843.312	1198.75	1561.06	830.176	1379.91	-0.732603	0.000370292	0.00273773	PA0266	AE004091.2	301218	302498	+	1281	protein_coding	4-aminobutyrate aminotransferase && PF00202:Aminotransferase class-III	Aminotran_3
PA0290	251.321	276.224	429.671	522.152	263.772	475.911	-0.850452	0.000123344	0.00104536	PA0290	AE004091.2	325700	326671	+	972	protein_coding	hypothetical protein && PF00990:Diguanylate cyclase, GGDEF domain|PF08447:PAS fold	GGDEF
PA0298	1118.62	1097.09	1425.34	1944.04	1107.86	1684.69	-0.604282	0.0039307	0.0183291	spuB	AE004091.2	335527	336885	+	1359	protein_coding	probable glutamine synthetase && PF00120:Glutamine synthetase, catalytic domain	-
PA0299	2050.98	1849.63	2752.9	3586.02	1950.3	3169.46	-0.700337	0.000528384	0.00366995	spuC	AE004091.2	336951	338321	+	1371	protein_coding	putrescine aminotransferase && PF00202:Aminotransferase class-III	Aminotran_3
PA0300	567.69	556.352	943.96	1415.42	562.021	1179.69	-1.06903	3.01224e-06	3.66359e-05	spuD	AE004091.2	338437	339540	+	1104	protein_coding	polyamine transport protein && PF13416:Bacterial extracellular solute-binding protein	-
PA0304	537.137	495.836	748.399	853.351	516.487	800.875	-0.632445	0.00167298	0.00918532	spuH	AE004091.2	343256	344125	+	870	protein_coding	polyamine transport protein PotI && PF00528:Binding-protein-dependent transport system inner membrane component	BPD_transp_1
PA0312	496.729	474.363	824.555	933.184	485.546	878.87	-0.855681	1.77258e-05	0.000181423	PA0312	AE004091.2	352430	352924	+	495	protein_coding	conserved hypothetical protein && PF04463:Protein of unknown function (DUF523)	-
PA0314	142.908	161.049	315.907	371.116	151.979	343.512	-1.17547	6.78212e-07	9.16075e-06	PA0314	AE004091.2	353691	354461	-	771	protein_coding	L-cysteine transporter of ABC system FliY && PF00497:Bacterial extracellular solute-binding proteins, family 3	-
PA0318	284.83	335.763	447.535	578.251	310.297	512.893	-0.72391	0.00144504	0.0082183	PA0318	AE004091.2	358167	358832	+	666	protein_coding	conserved hypothetical protein && PF01557:Fumarylacetoacetate (FAA) hydrolase family	FAA_hydrolase
PA0332	295.672	351.38	798.229	909.45	323.526	853.84	-1.39963	2.87594e-11	7.84461e-10	PA0332	AE004091.2	373725	374192	+	468	protein_coding	hypothetical protein && PF10027:Predicted integral membrane protein (DUF2269)	-
PA0336	221.754	240.11	361.037	379.747	230.932	370.392	-0.681233	0.00196711	0.0105068	ygdP	AE004091.2	378096	378575	+	480	protein_coding	Nudix hydrolase YgdP && PF00293:NUDIX domain	NUDIX
PA0337	866.318	948.726	1454.49	1700.23	907.522	1577.36	-0.797213	4.20754e-05	0.000394694	ptsP	AE004091.2	378598	380877	+	2280	protein_coding	phosphoenolpyruvate-protein phosphotransferase PtsP && PF01590:GAF domain|PF00391:PEP-utilising enzyme, mobile domain|PF02896:PEP-utilising enzyme, TIM barrel domain|PF05524:PEP-utilising enzyme, N-terminal	GAF
PA0338	305.528	312.338	448.475	491.945	308.933	470.21	-0.605529	0.00408308	0.0189141	PA0338	AE004091.2	380903	382033	+	1131	protein_coding	hypothetical protein && PF00990:Diguanylate cyclase, GGDEF domain|PF08447:PAS fold	GGDEF
PA0355	281.874	435.321	488.904	659.163	358.597	574.033	-0.677799	0.00783531	0.0310265	pfpI	AE004091.2	399493	400032	-	540	protein_coding	protease PfpI && PF01965:DJ-1/PfpI family	DJ-1_PfpI
PA0375	467.161	501.693	700.448	817.75	484.427	759.099	-0.647465	0.00148908	0.00841765	ftsX	AE004091.2	419562	420569	+	1008	protein_coding	cell division protein FtsX && -	-
PA0376	1716.87	1999.94	2617.51	3655.06	1858.4	3136.29	-0.754743	0.000435126	0.00312257	rpoH	AE004091.2	420683	421537	+	855	protein_coding	sigma factor RpoH && PF04545:Sigma-70, region 4|PF04542:Sigma-70 region 2|PF00140:Sigma-70 factor, region 1.2	Sigma70_r4
PA0387	247.379	244.99	439.073	392.693	246.184	415.883	-0.757053	0.000504697	0.00353162	PA0387	AE004091.2	428861	429454	-	594	protein_coding	conserved hypothetical protein && PF01725:Ham1 family	-
PA0393	147.836	203.996	261.375	334.436	175.916	297.906	-0.758427	0.00307913	0.0149668	proC	AE004091.2	434830	435651	-	822	protein_coding	pyrroline-5-carboxylate reductase && PF03807:NADP oxidoreductase coenzyme F420-dependent|PF14748:Pyrroline-5-carboxylate reductase dimerisation	F420_oxidored
PA0396	299.614	303.553	552.837	589.039	301.584	570.938	-0.920489	8.74206e-06	9.66962e-05	pilU	AE004091.2	437782	438930	+	1149	protein_coding	twitching motility protein PilU && PF00437:Type II/IV secretion system protein	-
PA0399	368.604	426.536	614.89	724.971	397.57	669.931	-0.752162	0.000379051	0.0027894	PA0399	AE004091.2	440638	442011	+	1374	protein_coding	cystathionine beta-synthase && PF00571:CBS domain|PF00291:Pyridoxal-phosphate dependent enzyme	PALP
PA0400	405.07	441.177	718.312	771.36	423.124	744.836	-0.815557	4.99549e-05	0.000457906	PA0400	AE004091.2	442008	443192	+	1185	protein_coding	probable cystathionine gamma-lyase && PF01053:Cys/Met metabolism PLP-dependent enzyme	Cys_Met_Meta_PP
PA0402	176.418	199.115	296.163	348.461	187.766	322.312	-0.778436	0.000861494	0.00550709	pyrB	AE004091.2	444687	445691	-	1005	protein_coding	aspartate carbamoyltransferase && PF02729:Aspartate/ornithine carbamoyltransferase, carbamoyl-P binding domain|PF00185:Aspartate/ornithine carbamoyltransferase, Asp/Orn binding domain	-
PA0407	185.288	204.972	278.299	312.859	195.13	295.579	-0.598251	0.00975782	0.0369469	gshB	AE004091.2	448431	449384	-	954	protein_coding	glutathione synthetase && PF02955:Prokaryotic glutathione synthetase, ATP-grasp domain|PF02951:Prokaryotic glutathione synthetase, N-terminal domain	-
PA0413	2068.72	1899.4	3524.81	3807.18	1984.06	3665.99	-0.885691	1.24689e-06	1.61063e-05	chpA	AE004091.2	454126	461544	+	7419	protein_coding	component of chemotactic signal transduction system && PF02518:Histidine kinase-, DNA gyrase B-, and HSP90-like ATPase|PF01627:Hpt domain|PF00072:Response regulator receiver domain|PF01584:CheW-like domain	Response_reg
PA0414	133.052	127.863	224.708	282.652	130.458	253.68	-0.957878	0.000135958	0.00114535	chpB	AE004091.2	461537	462568	+	1032	protein_coding	probable methylesterase && PF01339:CheB methylesterase	CheB_methylest
PA0415	63.0766	54.6591	108.123	121.907	58.8679	115.015	-0.96518	0.00167392	0.00918532	chpC	AE004091.2	462565	463071	+	507	protein_coding	probable chemotaxis protein && PF01584:CheW-like domain	-
PA0416	79.8314	85.8929	152.312	133.774	82.8621	143.043	-0.788868	0.00494871	0.0218951	chpD	AE004091.2	463079	463873	+	795	protein_coding	probable transcriptional regulator && PF02311:AraC-like ligand binding domain|PF12833:Helix-turn-helix domain	AraC_binding
PA0425	300.6	376.758	521.811	616.01	338.679	568.91	-0.747557	0.000737335	0.00486849	mexA	AE004091.2	472024	473175	+	1152	protein_coding	Resistance-Nodulation-Cell Division (RND) multidrug efflux membrane fusion protein MexA precursor && PF00529:HlyD membrane-fusion protein of T1SS|PF16576:Barrel-sandwich domain of CusB or HlyD membrane-fusion	HlyD
PA0426	1106.8	1172.24	1709.28	1895.5	1139.52	1802.39	-0.661303	0.000419055	0.00303046	mexB	AE004091.2	473191	476331	+	3141	protein_coding	Resistance-Nodulation-Cell Division (RND) multidrug efflux transporter MexB && PF00873:AcrB/AcrD/AcrF family	ACR_tran
PA0427	484.902	581.729	885.668	1057.25	533.316	971.459	-0.864667	3.51436e-05	0.000336983	oprM	AE004091.2	476333	477790	+	1458	protein_coding	Major intrinsic multiple antibiotic resistance efflux outer membrane protein OprM precursor && PF02321:Outer membrane efflux protein	OEP
PA0428	1514.83	1501.17	2448.28	2949.51	1508	2698.89	-0.839536	1.10687e-05	0.000119376	PA0428	AE004091.2	477886	479805	-	1920	protein_coding	probable ATP-dependent RNA helicase && PF00270:DEAD/DEAH box helicase|PF00271:Helicase conserved C-terminal domain	DEAD
PA0429	348.893	356.26	554.718	691.527	352.577	623.122	-0.820751	0.000129445	0.00109212	PA0429	AE004091.2	480056	481126	-	1071	protein_coding	hypothetical protein && -	-
PA0431	173.461	214.732	374.199	452.028	194.097	413.114	-1.08872	3.53917e-06	4.2587e-05	PA0431	AE004091.2	482111	482665	-	555	protein_coding	hypothetical protein && PF13328:HD domain	-
PA0432	409.998	517.31	612.07	814.513	463.654	713.292	-0.620565	0.00642015	0.0266432	sahH	AE004091.2	482706	484115	-	1410	protein_coding	S-adenosyl-L-homocysteine hydrolase && PF05221:S-adenosyl-L-homocysteine hydrolase|PF00670:S-adenosyl-L-homocysteine hydrolase, NAD binding domain	-
PA0433	104.471	121.031	159.834	207.135	112.751	183.484	-0.700286	0.00941878	0.0359783	PA0433	AE004091.2	484404	484838	+	435	protein_coding	hypothetical protein && PF11162:Protein of unknown function (DUF2946)	-
PA0446	200.071	205.948	300.864	327.963	203.01	314.413	-0.63052	0.00533057	0.023183	PA0446	AE004091.2	501376	502599	-	1224	protein_coding	conserved hypothetical protein && PF02515:CoA-transferase family III	CoA_transf_3
PA0451	630.766	710.569	1505.26	1414.34	670.668	1459.8	-1.12219	5.64492e-09	1.10905e-07	PA0451	AE004091.2	507631	508962	+	1332	protein_coding	conserved hypothetical protein && PF01957:NfeD-like C-terminal, partner-binding	-
PA0468	158.677	195.211	303.684	303.15	176.944	303.417	-0.777876	0.000969138	0.00600395	PA0468	AE004091.2	527963	528913	-	951	protein_coding	hypothetical protein && -	-
PA0471	191.201	215.708	532.153	599.827	203.455	565.99	-1.47549	1.49176e-11	4.23343e-10	PA0471	AE004091.2	532541	533512	-	972	protein_coding	probable transmembrane sensor && PF16220:Domain of unknown function (DUF4880)|PF04773:FecR protein	-
PA0472	241.465	227.421	429.671	428.294	234.443	428.982	-0.871736	5.35844e-05	0.000486415	PA0472	AE004091.2	533509	534027	-	519	protein_coding	probable sigma-70 factor%2C ECF subfamily && PF04542:Sigma-70 region 2|PF08281:Sigma-70, region 4	Sigma70_r4_2
PA0473	353.821	356.26	696.688	765.966	355.04	731.327	-1.04219	2.71734e-07	4.0208e-06	PA0473	AE004091.2	534196	534945	+	750	protein_coding	probable glutathione S-transferase && PF13417:Glutathione S-transferase, N-terminal domain	-
PA0482	657.377	688.119	924.216	1258.99	672.748	1091.6	-0.697655	0.00113854	0.00680578	glcB	AE004091.2	542170	544347	-	2178	protein_coding	malate synthase G && PF01274:Malate synthase	-
PA0484	528.267	601.25	1331.32	1236.33	564.759	1283.83	-1.18486	1.43182e-09	3.07097e-08	PA0484	AE004091.2	545129	545644	+	516	protein_coding	conserved hypothetical protein && PF13740:ACT domain|PF01842:ACT domain	ACT
PA0502	212.884	232.301	374.199	323.648	222.592	348.924	-0.649324	0.00409704	0.0189632	PA0502	AE004091.2	562006	562728	+	723	protein_coding	probable biotin biosynthesis protein bioH && PF12697:Alpha/beta hydrolase family	-
PA0505	945.164	925.301	1738.43	2193.25	935.233	1965.84	-1.07144	7.80425e-08	1.25292e-06	PA0505	AE004091.2	564344	564574	+	231	protein_coding	hypothetical protein && -	-
PA0506	825.91	895.043	1161.15	1381.98	860.477	1271.56	-0.563007	0.00432014	0.0196877	PA0506	AE004091.2	564914	566719	+	1806	protein_coding	probable acyl-CoA dehydrogenase && PF12418:Acyl-CoA dehydrogenase N terminal|PF02771:Acyl-CoA dehydrogenase, N-terminal domain|PF02770:Acyl-CoA dehydrogenase, middle domain|PF12806:Acetyl-CoA dehydrogenase C-terminal like|PF00441:Acyl-CoA dehydrogenase, C-terminal domain	-
PA0525	284.83	265.487	426.85	589.039	275.159	507.945	-0.883191	0.00014615	0.00121715	PA0525	AE004091.2	583857	585695	+	1839	protein_coding	probable dinitrification protein NorD && -	-
PA0529	472.089	447.034	1208.16	1404.63	459.561	1306.39	-1.50697	3.29593e-14	1.25985e-12	PA0529	AE004091.2	587997	588698	+	702	protein_coding	conserved hypothetical protein && PF03473:MOSC domain|PF03475:3-alpha domain	MOSC
PA0530	560.791	632.484	3021.8	3545.02	596.638	3283.41	-2.4601	2.19107e-36	2.27993e-34	PA0530	AE004091.2	588924	590105	+	1182	protein_coding	probable class III pyridoxal phosphate-dependent aminotransferase && PF00202:Aminotransferase class-III	Aminotran_3
PA0531	142.908	198.139	704.209	1023.81	170.524	864.007	-2.34012	2.49885e-20	1.44753e-18	PA0531	AE004091.2	590105	590821	+	717	protein_coding	probable glutamine amidotransferase && PF00117:Glutamine amidotransferase class-I	GATase
PA0534	294.686	313.314	1934.93	2247.19	304	2091.06	-2.78186	2.57171e-44	3.21121e-42	PA0534	AE004091.2	593273	594562	+	1290	protein_coding	conserved hypothetical protein && PF01266:FAD dependent oxidoreductase	DAO
PA0535	163.605	175.69	975.927	1263.31	169.648	1119.62	-2.7218	2.84067e-34	2.85031e-32	PA0535	AE004091.2	594580	595134	+	555	protein_coding	probable transcriptional regulator && PF07883:Cupin domain|PF01381:Helix-turn-helix	Cupin_2
PA0543	329.181	368.949	539.674	617.088	349.065	578.381	-0.727919	0.000561363	0.00384117	PA0543	AE004091.2	600426	601394	+	969	protein_coding	hypothetical protein && PF10503:Esterase PHB depolymerase	-
PA0546	776.631	1276.68	1918.95	2414.41	1026.66	2166.68	-1.07729	1.14694e-05	0.000122756	metK	AE004091.2	603706	604896	-	1191	protein_coding	methionine adenosyltransferase && PF02772:S-adenosylmethionine synthetase, central domain|PF02773:S-adenosylmethionine synthetase, C-terminal domain|PF00438:S-adenosylmethionine synthetase, N-terminal domain	-
PA0547	1415.28	2048.74	3643.27	4728.49	1732.01	4185.88	-1.27293	2.21928e-08	4.02262e-07	PA0547	AE004091.2	604912	605913	-	1002	protein_coding	probable transcriptional regulator && PF12840:Helix-turn-helix domain|PF13489:Methyltransferase domain	-
PA0553	178.389	233.277	283	394.85	205.833	338.925	-0.717744	0.0048386	0.0215292	PA0553	AE004091.2	612517	612717	+	201	protein_coding	hypothetical protein && -	-
PA0558	399.157	423.608	618.651	708.789	411.383	663.72	-0.689553	0.000783054	0.00512818	PA0558	AE004091.2	615607	616374	+	768	protein_coding	conserved hypothetical protein && PF08241:Methyltransferase domain	Methyltransf_11
PA0565	173.461	180.57	616.771	704.473	177.016	660.622	-1.89943	2.15173e-18	1.08924e-16	PA0565	AE004091.2	621695	622033	+	339	protein_coding	conserved hypothetical protein && PF02627:Carboxymuconolactone decarboxylase family	CMD
PA0566	229.638	200.091	525.571	575.014	214.865	550.293	-1.35648	4.52613e-10	1.05092e-08	PA0566	AE004091.2	622023	622538	-	516	protein_coding	hypothetical protein && -	-
PA0567	100.528	114.199	223.767	252.445	107.363	238.106	-1.14809	6.11134e-06	7.08034e-05	PA0567	AE004091.2	622726	622884	+	159	protein_coding	conserved hypothetical protein && -	-
PA0576	2299.34	2617.78	4007.13	5444.83	2458.56	4725.98	-0.942636	5.87804e-06	6.83824e-05	rpoD	AE004091.2	634371	636224	-	1854	protein_coding	sigma factor RpoD && PF00140:Sigma-70 factor, region 1.2|PF03979:Sigma-70 factor, region 1.1|PF04542:Sigma-70 region 2|PF04545:Sigma-70, region 4|PF04546:Sigma-70, non-essential region|PF04539:Sigma-70 region 3	Sigma70_r3
PA0586	504.613	661.766	1165.85	1531.93	583.19	1348.89	-1.20925	6.60231e-08	1.07532e-06	PA0586	AE004091.2	643808	645361	-	1554	protein_coding	conserved hypothetical protein && PF04293:SpoVR like protein	-
PA0587	261.177	337.715	639.336	852.272	299.446	745.804	-1.31563	1.72684e-08	3.18135e-07	PA0587	AE004091.2	645358	646629	-	1272	protein_coding	conserved hypothetical protein && PF04285:Protein of unknown function (DUF444)	-
PA0588	1646.89	2263.47	4529.88	6477.27	1955.18	5503.58	-1.49292	1.13594e-10	2.91454e-09	PA0588	AE004091.2	646730	648652	-	1923	protein_coding	conserved hypothetical protein && PF08298:PrkA AAA domain|PF06798:PrkA serine protein kinase C-terminal domain	-
PA0665	401.128	362.117	529.332	614.931	381.622	572.131	-0.583617	0.00557146	0.0239343	PA0665	AE004091.2	717231	717581	+	351	protein_coding	conserved hypothetical protein && PF01521:Iron-sulphur cluster biosynthesis	-
PA0732	185.288	221.565	268.897	377.589	203.426	323.243	-0.666241	0.00785108	0.0310671	PA0732	AE004091.2	800096	801139	-	1044	protein_coding	hypothetical protein && PF03734:L,D-transpeptidase catalytic domain	-
PA0743	266.105	334.787	604.548	717.419	300.446	660.984	-1.13683	2.8721e-07	4.2247e-06	PA0743	AE004091.2	810275	811171	-	897	protein_coding	probable 3-hydroxyisobutyrate dehydrogenase && PF14833:NAD-binding of NADP-dependent 3-hydroxyisobutyrate dehydrogenase|PF03446:NAD binding domain of 6-phosphogluconate dehydrogenase	NAD_binding_2
PA0744	364.662	406.039	588.565	601.985	385.351	595.275	-0.627242	0.00219268	0.0114138	PA0744	AE004091.2	811283	812386	-	1104	protein_coding	probable enoyl-CoA hydratase/isomerase && PF16113:Enoyl-CoA hydratase/isomerase	-
PA0745	550.935	521.214	827.375	835.011	536.074	831.193	-0.632739	0.00117639	0.0069801	PA0745	AE004091.2	812445	813263	-	819	protein_coding	probable enoyl-CoA hydratase/isomerase && PF00378:Enoyl-CoA hydratase/isomerase	ECH
PA0762	1043.72	1316.7	1798.6	2433.83	1180.21	2116.22	-0.842104	0.000119211	0.00101492	algU	AE004091.2	831301	831882	+	582	protein_coding	sigma factor AlgU && PF08281:Sigma-70, region 4|PF04542:Sigma-70 region 2	Sigma70_r4_2
PA0778	45.3363	68.3239	109.063	166.139	56.8301	137.601	-1.27219	0.000125096	0.00105702	icp	AE004091.2	845278	845682	-	405	protein_coding	inhibitor of cysteine peptidase && PF09394:Chagasin family peptidase inhibitor I42	-
PA0779	732.28	797.438	2157.76	3195.48	764.859	2676.62	-1.80682	5.83712e-16	2.5624e-14	PA0779	AE004091.2	845793	848192	-	2400	protein_coding	probable ATP-dependent protease && PF02190:ATP-dependent protease La (LON) substrate-binding domain|PF05362:Lon protease (S16) C-terminal proteolytic domain|PF00004:ATPase family associated with various cellular activities (AAA)	AAA
PA0784	405.07	490.956	653.439	765.966	448.013	709.702	-0.663083	0.00182696	0.00988034	PA0784	AE004091.2	856942	857871	-	930	protein_coding	probable transcriptional regulator && PF00126:Bacterial regulatory helix-turn-helix protein, lysR family|PF03466:LysR substrate binding domain	LysR_substrate
PA0798	231.61	252.798	404.286	422.9	242.204	413.593	-0.771686	0.000380524	0.00279499	pmtA	AE004091.2	875953	876603	+	651	protein_coding	phospholipid methyltransferase && PF13489:Methyltransferase domain	-
PA0826.2	2048.02	2378.65	3940.38	8448.28	2213.33	6194.33	-1.48468	0.00554485	0.02387	ssrA	AE004091.2	901520	901872	-	353	protein_coding	- && -	-
PA0835	441.537	577.825	738.997	786.464	509.681	762.73	-0.58131	0.00650652	0.0268278	pta	AE004091.2	909418	911532	-	2115	protein_coding	phosphate acetyltransferase && PF13500:AAA domain|PF07085:DRTGG domain|PF01515:Phosphate acetyl/butaryl transferase	DRTGG
PA0837	507.57	498.765	641.216	946.13	503.167	793.673	-0.656543	0.00426188	0.0194854	slyD	AE004091.2	913086	913571	+	486	protein_coding	peptidyl-prolyl cis-trans isomerase SlyD && PF00254:FKBP-type peptidyl-prolyl cis-trans isomerase	FKBP_C
PA0838	716.511	686.167	1114.14	1337.74	701.339	1225.94	-0.805316	4.97082e-05	0.00045639	PA0838	AE004091.2	913777	914259	+	483	protein_coding	probable glutathione peroxidase && PF00255:Glutathione peroxidase	GSHPx
PA0849	247.379	312.338	455.056	603.064	279.858	529.06	-0.917608	9.79232e-05	0.000847813	trxB2	AE004091.2	927880	928830	+	951	protein_coding	thioredoxin reductase 2 && PF07992:Pyridine nucleotide-disulphide oxidoreductase	Pyr_redox_2
PA0851	334.109	333.811	522.751	595.512	333.96	559.131	-0.742942	0.000379166	0.0027894	PA0851	AE004091.2	929514	930476	-	963	protein_coding	hypothetical protein && PF00291:Pyridoxal-phosphate dependent enzyme	PALP
PA0852	269.061	286.96	409.927	499.496	278.011	454.712	-0.708825	0.00131865	0.00759169	cbpD	AE004091.2	930653	931822	-	1170	protein_coding	chitin-binding protein CbpD precursor && PF03067:Lytic polysaccharide mono-oxygenase, cellulose-degrading	-
PA0859	177.403	195.211	300.864	322.569	186.307	311.716	-0.742024	0.00121381	0.0071418	PA0859	AE004091.2	937437	938039	+	603	protein_coding	hypothetical protein && PF01323:DSBA-like thioredoxin domain	DSBA
PA0861	735.237	774.012	1481.75	1743.38	754.625	1612.57	-1.09523	1.83902e-08	3.36594e-07	PA0861	AE004091.2	940117	942573	+	2457	protein_coding	hypothetical protein && PF00989:PAS fold|PF00990:Diguanylate cyclase, GGDEF domain|PF00563:EAL domain	EAL
PA0862	378.46	459.722	638.395	686.133	419.091	662.264	-0.659807	0.00164556	0.0090829	PA0862	AE004091.2	942648	943430	+	783	protein_coding	hypothetical protein && PF14518:Iron-containing redox enzyme	-
PA0865	433.652	583.681	833.017	1154.34	508.667	993.68	-0.965364	4.04434e-05	0.000381294	hpd	AE004091.2	945834	946907	+	1074	protein_coding	4-hydroxyphenylpyruvate dioxygenase && PF00903:Glyoxalase/Bleomycin resistance protein/Dioxygenase superfamily|PF14696:Hydroxyphenylpyruvate dioxygenase, HPPD, N-terminal	Glyoxalase
PA0866	346.922	379.686	479.502	584.724	363.304	532.113	-0.549669	0.0107406	0.0399149	aroP2	AE004091.2	947205	948623	+	1419	protein_coding	aromatic amino acid transport protein AroP2 && PF00324:Amino acid permease	AA_permease
PA0870	2711.31	2915.48	5665.64	5780.35	2813.39	5722.99	-1.02444	9.38693e-09	1.79405e-07	phhC	AE004091.2	950962	952161	-	1200	protein_coding	aromatic amino acid aminotransferase && PF00155:Aminotransferase class I and II	Aminotran_1_2
PA0871	56.1776	76.1324	103.422	147.799	66.155	125.611	-0.92161	0.00373501	0.0176213	phhB	AE004091.2	952158	952514	-	357	protein_coding	pterin-4-alpha-carbinolamine dehydratase && PF01329:Pterin 4 alpha carbinolamine dehydratase	-
PA0872	527.281	691.048	989.09	1296.75	609.164	1142.92	-0.907264	5.25151e-05	0.000477479	phhA	AE004091.2	952619	953407	-	789	protein_coding	phenylalanine-4-hydroxylase && PF00351:Biopterin-dependent aromatic amino acid hydroxylase	-
PA0887	417.883	480.219	879.086	1858.82	449.051	1368.95	-1.60791	0.00210532	0.011074	acsA	AE004091.2	969670	971625	+	1956	protein_coding	P7 && PF00501:AMP-binding enzyme|PF13193:AMP-binding enzyme C-terminal domain|PF16177:Acetyl-coenzyme A synthetase N-terminus	AMP-binding
PA0893	322.282	340.643	503.947	568.541	331.463	536.244	-0.693471	0.000949006	0.00591183	argR	AE004091.2	976410	977399	+	990	protein_coding	transcriptional regulator ArgR && PF12833:Helix-turn-helix domain	-
PA0899	407.042	472.411	615.831	695.843	439.726	655.837	-0.576221	0.0056192	0.0240208	aruB	AE004091.2	982885	984231	+	1347	protein_coding	succinylarginine dihydrolase && PF04996:Succinylarginine dihydrolase	-
PA0901	221.754	264.511	332.831	397.008	243.132	364.919	-0.584766	0.0109917	0.0407136	aruE	AE004091.2	984549	985547	+	999	protein_coding	succinylglutamate desuccinylase && PF04952:Succinylglutamate desuccinylase / Aspartoacylase family	-
PA0905	265.119	383.59	714.551	1293.51	324.354	1004.03	-1.62928	6.31281e-09	1.22739e-07	rsmA	AE004091.2	991013	991198	+	186	protein_coding	tRNA-Arg && -	-
PA0933	805.213	812.078	1043.62	1230.94	808.646	1137.28	-0.491611	0.01207	0.0439822	ygcA	AE004091.2	1021616	1022968	+	1353	protein_coding	probable RNA methyltransferase && PF05958:tRNA (Uracil-5-)-methyltransferase	-
PA0934	656.391	714.473	1003.19	1117.66	685.432	1060.43	-0.629256	0.00125883	0.00735275	relA	AE004091.2	1023053	1025296	+	2244	protein_coding	GTP pyrophosphokinase && PF04607:Region found in RelA / SpoT proteins|PF13291:ACT domain|PF02824:TGS domain|PF13328:HD domain	-
PA0938	918.554	1180.05	2265.88	2844.86	1049.3	2555.37	-1.28386	1.35851e-09	2.93595e-08	PA0938	AE004091.2	1028172	1029500	+	1329	protein_coding	hypothetical protein && PF02706:Chain length determinant protein|PF13807:G-rich domain on putative tyrosine kinase	-
PA0959	251.321	249.87	418.389	482.235	250.596	450.312	-0.844848	0.000103733	0.00089125	PA0959	AE004091.2	1045832	1046461	+	630	protein_coding	hypothetical protein && PF01230:HIT domain	HIT
PA0966	317.354	347.476	424.03	553.438	332.415	488.734	-0.554884	0.0134422	0.0475966	ruvA	AE004091.2	1051673	1052278	+	606	protein_coding	Holliday junction DNA helicase RuvA && PF14520:Helix-hairpin-helix domain|PF01330:RuvA N terminal domain|PF07499:RuvA, C-terminal domain	-
PA0971	588.387	835.504	955.242	1273.01	711.945	1114.13	-0.645525	0.00589531	0.0249253	tolA	AE004091.2	1055009	1056052	+	1044	protein_coding	TolA protein && PF13103:TonB C terminal	-
PA0973	1093	1234.71	1523.12	1986.12	1163.86	1754.62	-0.591861	0.00415562	0.0191192	oprL	AE004091.2	1057400	1057906	+	507	protein_coding	Peptidoglycan associated lipoprotein OprL precursor && PF00691:OmpA family	-
PA0974	251.321	314.29	379.841	459.58	282.805	419.71	-0.568566	0.0133059	0.0473517	PA0974	AE004091.2	1057916	1058740	+	825	protein_coding	conserved hypothetical protein && PF13525:Outer membrane lipoprotein|PF16331:TolA binding protein trimerisation	-
PA0982	125.168	102.486	166.415	201.74	113.827	184.078	-0.692047	0.0095632	0.0363816	PA0982	AE004091.2	1064555	1065103	-	549	protein_coding	hypothetical protein && PF13462:Thioredoxin	-
PA0996	399.157	478.267	849	872.77	438.712	860.885	-0.972395	1.86847e-06	2.35402e-05	pqsA	AE004091.2	1078462	1080015	+	1554	protein_coding	probable coenzyme A ligase && PF13193:AMP-binding enzyme C-terminal domain|PF00501:AMP-binding enzyme	AMP-binding
PA0997	287.787	388.47	701.389	770.282	338.129	735.835	-1.12141	4.2206e-07	5.95605e-06	pqsB	AE004091.2	1080009	1080860	+	852	protein_coding	PqsB && -	-
PA0998	215.84	204.972	400.525	382.983	210.406	391.754	-0.897064	4.53456e-05	0.000423955	pqsC	AE004091.2	1080853	1081899	+	1047	protein_coding	PqsC && PF08545:3-Oxoacyl-[acyl-carrier-protein (ACP)] synthase III|PF08541:3-Oxoacyl-[acyl-carrier-protein (ACP)] synthase III C terminal	-
PA0999	550.935	675.431	1439.45	1520.07	613.183	1479.76	-1.27081	1.97768e-10	4.91708e-09	pqsD	AE004091.2	1081942	1082955	+	1014	protein_coding	3-oxoacyl-[acyl-carrier-protein] synthase III && PF08545:3-Oxoacyl-[acyl-carrier-protein (ACP)] synthase III|PF08541:3-Oxoacyl-[acyl-carrier-protein (ACP)] synthase III C terminal	-
PA1000	861.39	924.325	2070.32	2266.61	892.858	2168.47	-1.28003	8.59505e-12	2.51539e-10	pqsE	AE004091.2	1082949	1083854	+	906	protein_coding	Quinolone signal response protein && PF00753:Metallo-beta-lactamase superfamily	Lactamase_B
PA1001	707.641	750.587	1749.71	1911.68	729.114	1830.7	-1.32802	2.06581e-12	6.34304e-11	phnA	AE004091.2	1083972	1085564	+	1593	protein_coding	anthranilate synthase component I && PF04715:Anthranilate synthase component I, N terminal region|PF00425:chorismate binding enzyme	-
PA1002	229.638	193.259	566	577.172	211.449	571.586	-1.4347	4.09436e-11	1.11141e-09	phnB	AE004091.2	1085542	1086144	+	603	protein_coding	anthranilate synthase component II && PF00117:Glutamine amidotransferase class-I	GATase
PA1003	228.653	214.732	591.385	688.291	221.693	639.838	-1.52862	1.28396e-12	4.10638e-11	mvfR	AE004091.2	1086097	1087095	-	999	protein_coding	Transcriptional regulator MvfR && PF00126:Bacterial regulatory helix-turn-helix protein, lysR family|PF03466:LysR substrate binding domain	LysR_substrate
PA1008	48.2931	58.5633	88.3787	99.252	53.4282	93.8154	-0.810672	0.0124305	0.0449177	bcp	AE004091.2	1092025	1092498	-	474	protein_coding	bacterioferritin comigratory protein && PF00578:AhpC/TSA family	-
PA1011	363.676	385.542	507.708	647.295	374.609	577.502	-0.623476	0.00414378	0.0190852	PA1011	AE004091.2	1094147	1095337	+	1191	protein_coding	hypothetical protein && PF06804:NlpB/DapX lipoprotein	-
PA1013	249.35	289.889	368.558	457.422	269.619	412.99	-0.614037	0.00701303	0.0283498	purC	AE004091.2	1096063	1096773	+	711	protein_coding	tRNA-Ser && PF01259:SAICAR synthetase	-
PA1041	1324.61	1555.83	2732.22	3317.39	1440.22	3024.8	-1.07036	6.963e-08	1.13078e-06	PA1041	AE004091.2	1126969	1127601	+	633	protein_coding	probable outer membrane protein precursor && PF00691:OmpA family	-
PA1048	548.964	665.67	1450.73	1798.4	607.317	1624.57	-1.41916	1.14243e-11	3.29195e-10	PA1048	AE004091.2	1135408	1136289	+	882	protein_coding	probable outer membrane protein precursor && PF00691:OmpA family	-
PA1049	116.298	147.384	210.605	270.785	131.841	240.695	-0.86656	0.000909523	0.00572938	pdxH	AE004091.2	1136388	1137035	+	648	protein_coding	pyridoxine 5'-phosphate oxidase && PF01243:Pyridoxamine 5'-phosphate oxidase|PF10590:Pyridoxine 5'-phosphate oxidase C-terminal dimerisation region	Pyridox_oxidase
PA1053	413.941	407.991	537.794	633.271	410.966	585.532	-0.510055	0.014223	0.0497937	PA1053	AE004091.2	1141268	1141732	+	465	protein_coding	conserved hypothetical protein && PF05433:Glycine zipper 2TM domain	-
PA1060	439.565	433.369	651.558	794.016	436.467	722.787	-0.727033	0.000474106	0.00336364	PA1060	AE004091.2	1147928	1148833	+	906	protein_coding	hypothetical protein && PF00892:EamA-like transporter family	DUF6
PA1061	193.172	158.121	289.581	284.81	175.647	287.196	-0.709609	0.00273795	0.0136267	PA1061	AE004091.2	1148844	1149941	+	1098	protein_coding	conserved hypothetical protein && PF00291:Pyridoxal-phosphate dependent enzyme	PALP
PA1074	519.397	647.125	875.326	1090.69	583.261	983.009	-0.7525	0.000479504	0.00339337	braC	AE004091.2	1161856	1162977	-	1122	protein_coding	branched-chain amino acid transport protein BraC && PF13458:Periplasmic binding protein	-
PA1075	184.302	185.451	281.12	354.934	184.876	318.027	-0.781176	0.00098895	0.00607313	PA1075	AE004091.2	1163276	1163593	+	318	protein_coding	hypothetical protein && PF10052:Protein of unknown function (DUF2288)	-
PA1088	251.321	301.601	420.269	555.595	276.461	487.932	-0.818397	0.000442551	0.00316776	PA1088	AE004091.2	1175614	1176375	+	762	protein_coding	hypothetical protein && PF13847:Methyltransferase domain	-
PA1091	2074.63	2149.27	3262.49	3598.96	2111.95	3430.73	-0.699843	0.00012022	0.00102186	fgtA	AE004091.2	1177613	1182697	+	5085	protein_coding	flagellar glycosyl transferase%2C FgtA && PF04464:CDP-Glycerol:Poly(glycerophosphate) glycerophosphotransferase|PF00535:Glycosyl transferase family 2	Glycos_transf_2
PA1092	7884.58	8121.76	10915.7	14250.2	8003.17	12583	-0.652771	0.000885911	0.00560578	fliC	AE004091.2	1183058	1184524	+	1467	protein_coding	flagellin type B && PF07196:Flagellin hook IN motif|PF00700:Bacterial flagellin C-terminal helical region|PF00669:Bacterial flagellin N-terminal helical region	-
PA1093	495.743	611.011	1096.27	1477.99	553.377	1287.13	-1.21727	4.05695e-08	6.95001e-07	PA1093	AE004091.2	1184603	1184974	+	372	protein_coding	hypothetical protein && PF03646:FlaG protein	-
PA1094	1364.03	1379.17	1659.45	2406.86	1371.6	2033.16	-0.567459	0.00898215	0.0345217	fliD	AE004091.2	1185060	1186484	+	1425	protein_coding	flagellar capping protein FliD && PF02465:Flagellar hook-associated protein 2 N-terminus|PF07196:Flagellin hook IN motif|PF07195:Flagellar hook-associated protein 2 C-terminus	-
PA1115	538.123	587.586	763.442	948.288	562.854	855.865	-0.603979	0.00362624	0.017253	PA1115	AE004091.2	1207979	1210303	-	2325	protein_coding	hypothetical protein && PF00884:Sulfatase	Sulfatase
PA1118	294.686	295.745	480.442	537.255	295.216	508.849	-0.784937	0.000201495	0.00161282	PA1118	AE004091.2	1211888	1212571	-	684	protein_coding	hypothetical protein && -	-
PA1129	74.9035	87.845	136.329	139.169	81.3743	137.749	-0.759023	0.00730563	0.0293636	PA1129	AE004091.2	1221691	1222098	+	408	protein_coding	probable fosfomycin resistance protein && PF00903:Glyoxalase/Bleomycin resistance protein/Dioxygenase superfamily	Glyoxalase
PA1130	540.094	482.172	1286.19	1340.98	511.133	1313.59	-1.36169	2.40565e-12	7.30668e-11	rhlC	AE004091.2	1222095	1223072	-	978	protein_coding	rhamnosyltransferase 2 && PF00535:Glycosyl transferase family 2	Glycos_transf_2
PA1131	1093.99	1151.75	2501.87	2491.01	1122.87	2496.44	-1.15268	2.647e-10	6.49497e-09	PA1131	AE004091.2	1223060	1224328	-	1269	protein_coding	probable major facilitator superfamily (MFS) transporter && PF07690:Major Facilitator Superfamily	MFS_1
PA1134	57.1632	64.4197	106.243	115.434	60.7914	110.838	-0.865477	0.00467737	0.020942	PA1134	AE004091.2	1225757	1226278	-	522	protein_coding	hypothetical protein && PF04134:Protein of unknown function, DUF393	-
PA1137	154.735	176.666	266.076	289.125	165.701	277.601	-0.743756	0.00167593	0.00918738	PA1137	AE004091.2	1228212	1229198	-	987	protein_coding	probable oxidoreductase && PF08240:Alcohol dehydrogenase GroES-like domain|PF13602:Zinc-binding dehydrogenase	ADH_N
PA1159	175.432	215.708	329.07	538.334	195.57	433.702	-1.14724	1.84359e-05	0.000188006	PA1159	AE004091.2	1257772	1257981	+	210	protein_coding	probable cold-shock protein && -	-
PA1160	187.259	190.331	326.249	336.594	188.795	331.421	-0.811634	0.000314082	0.00237208	PA1160	AE004091.2	1258087	1258470	-	384	protein_coding	hypothetical protein && -	-
PA1176	459.277	456.794	1147.98	994.677	458.035	1071.33	-1.22624	7.21395e-10	1.63448e-08	napF	AE004091.2	1276117	1276608	-	492	protein_coding	ferredoxin protein NapF && PF12838:4Fe-4S dicluster domain	-
PA1177	124.182	125.911	352.575	402.402	125.047	377.488	-1.59322	1.29099e-11	3.68227e-10	napE	AE004091.2	1276617	1276784	-	168	protein_coding	periplasmic nitrate reductase protein NapE && -	-
PA1181	474.06	508.525	705.149	819.908	491.293	762.529	-0.633678	0.00182441	0.00987609	PA1181	AE004091.2	1279810	1283172	+	3363	protein_coding	conserved hypothetical protein && PF05231:MASE1|PF08448:PAS fold|PF00563:EAL domain|PF00990:Diguanylate cyclase, GGDEF domain|PF08447:PAS fold	EAL
PA1199	93.6294	102.486	163.595	225.475	98.0576	194.535	-0.985848	0.000354837	0.00264552	PA1199	AE004091.2	1300258	1300791	+	534	protein_coding	probable lipoprotein && PF00877:NlpC/P60 family	-
PA1244	195.143	243.038	493.605	589.039	219.091	541.322	-1.30414	1.03469e-08	1.95642e-07	PA1244	AE004091.2	1348060	1348401	-	342	protein_coding	hypothetical protein && -	-
PA1245	364.662	471.435	1302.18	1437	418.048	1369.59	-1.71173	3.17692e-16	1.4056e-14	PA1245	AE004091.2	1349416	1350660	+	1245	protein_coding	hypothetical protein && -	-
PA1246	173.461	200.091	518.05	519.994	186.776	519.022	-1.47436	1.80188e-11	5.06239e-10	aprD	AE004091.2	1350747	1352528	+	1782	protein_coding	alkaline protease secretion protein AprD && PF00664:ABC transporter transmembrane region|PF00005:ABC transporter	ABC_tran
PA1248	133.052	155.193	334.711	446.634	144.123	390.672	-1.4372	6.01168e-09	1.1729e-07	aprF	AE004091.2	1353827	1355272	+	1446	protein_coding	Alkaline protease secretion outer membrane protein AprF precursor && PF02321:Outer membrane efflux protein	OEP
PA1249	554.877	1153.7	5183.32	6867.81	854.288	6025.56	-2.81827	2.10797e-07	3.19263e-06	aprA	AE004091.2	1355631	1357070	+	1440	protein_coding	alkaline metalloproteinase precursor && PF08548:Peptidase M10 serralysin C terminal	-
PA1250	351.849	431.417	1074.65	1254.67	391.633	1164.66	-1.57193	6.7089e-14	2.51315e-12	aprI	AE004091.2	1357317	1357712	+	396	protein_coding	alkaline proteinase inhibitor AprI && PF02974:Protease inhibitor Inh	-
PA1251	205.985	223.517	356.336	360.328	214.751	358.332	-0.738511	0.000867483	0.00552026	PA1251	AE004091.2	1357725	1359350	-	1626	protein_coding	probable chemotaxis transducer && PF12729:Four helix bundle sensory module for signal transduction|PF00015:Methyl-accepting chemotaxis protein (MCP) signalling domain	-
PA1255	75.8891	85.8929	126.927	173.691	80.891	150.309	-0.891045	0.00226408	0.0116929	PA1255	AE004091.2	1363439	1364473	-	1035	protein_coding	hypothetical protein && PF05544:Proline racemase	-
PA1259	115.312	105.414	168.296	219.002	110.363	193.649	-0.809178	0.00247146	0.0125903	PA1259	AE004091.2	1366538	1368280	-	1743	protein_coding	hypothetical protein && PF04412:Protein of unknown function (DUF521)|PF01989:Protein of unknown function DUF126	-
PA1279	127.139	130.791	214.365	240.578	128.965	227.472	-0.817772	0.000954644	0.00594036	cobU	AE004091.2	1390225	1391280	+	1056	protein_coding	nicotinate-nucleotide--dimethylbenzimidazole phosphoribosyltransferase && PF02277:Phosphoribosyltransferase	-
PA1289	49.2786	72.2281	104.362	108.961	60.7534	106.662	-0.811155	0.0110185	0.0407859	PA1289	AE004091.2	1400711	1401190	-	480	protein_coding	hypothetical protein && -	-
PA1300	105.456	144.456	645.917	803.725	124.956	724.821	-2.53532	1.0225e-25	7.55974e-24	PA1300	AE004091.2	1409949	1410476	+	528	protein_coding	probable sigma-70 factor%2C ECF subfamily && PF08281:Sigma-70, region 4|PF04542:Sigma-70 region 2	Sigma70_r4_2
PA1301	191.201	296.721	1115.08	1378.74	243.961	1246.91	-2.35311	2.42438e-22	1.49699e-20	PA1301	AE004091.2	1410473	1411456	+	984	protein_coding	probable transmembrane sensor && PF16344:Domain of unknown function (DUF4974)|PF04773:FecR protein|PF16220:Domain of unknown function (DUF4880)	-
PA1305	333.124	288.913	415.568	497.339	311.018	456.453	-0.552678	0.0122402	0.0443153	PA1305	AE004091.2	1416963	1417436	+	474	protein_coding	hypothetical protein && -	-
PA1307	326.225	308.434	455.056	522.152	317.329	488.604	-0.622052	0.00347108	0.0166303	PA1307	AE004091.2	1417965	1418738	+	774	protein_coding	conserved hypothetical protein && PF13230:Glutamine amidotransferases class-II	-
PA1317	180.36	284.032	336.591	406.717	232.196	371.654	-0.677609	0.00880279	0.0340654	cyoA	AE004091.2	1428080	1429075	+	996	protein_coding	cytochrome o ubiquinol oxidase subunit II && PF06481:COX Aromatic Rich Motif|PF00116:Cytochrome C oxidase subunit II, periplasmic domain	-
PA1319	101.514	166.906	213.425	235.184	134.21	224.305	-0.740045	0.00790218	0.0312473	cyoC	AE004091.2	1431062	1431691	+	630	protein_coding	cytochrome o ubiquinol oxidase subunit III && PF00510:Cytochrome c oxidase subunit III	-
PA1320	159.663	178.618	295.223	372.195	169.14	333.709	-0.978972	4.50793e-05	0.000422168	cyoD	AE004091.2	1431691	1432026	+	336	protein_coding	cytochrome o ubiquinol oxidase subunit IV && PF03626:Prokaryotic Cytochrome C oxidase subunit IV	-
PA1321	324.253	406.039	597.967	794.016	365.146	695.991	-0.92969	4.96948e-05	0.00045639	cyoE	AE004091.2	1432037	1432927	+	891	protein_coding	cytochrome o ubiquinol oxidase protein CyoE && PF01040:UbiA prenyltransferase family	UbiA
PA1323	790.429	1279.61	1493.98	1841.56	1035.02	1667.77	-0.687983	0.00459821	0.0207196	PA1323	AE004091.2	1435493	1435825	+	333	protein_coding	hypothetical protein && PF05957:Bacterial protein of unknown function (DUF883)	-
PA1324	589.372	837.456	932.678	1233.1	713.414	1082.89	-0.601517	0.010108	0.0379912	PA1324	AE004091.2	1435885	1436397	+	513	protein_coding	P9 && -	-
PA1327	555.863	574.897	1071.83	1167.29	565.38	1119.56	-0.985409	3.45575e-07	4.97894e-06	PA1327	AE004091.2	1438706	1440676	+	1971	protein_coding	probable protease && PF01223:DNA/RNA non-specific endonuclease|PF13365:Trypsin-like peptidase domain	-
PA1339	238.509	332.835	435.312	507.048	285.672	471.18	-0.721156	0.00223686	0.0116057	PA1339	AE004091.2	1453470	1454204	-	735	protein_coding	amino acid ABC transporter ATP binding protein && PF00005:ABC transporter	ABC_tran
PA1342	412.955	475.339	755.92	948.288	444.147	852.104	-0.939324	1.07577e-05	0.000116694	PA1342	AE004091.2	1455815	1456723	-	909	protein_coding	probable binding protein component of ABC transporter && PF00497:Bacterial extracellular solute-binding proteins, family 3	-
PA1351	143.894	156.169	269.837	239.499	150.031	254.668	-0.764169	0.00152829	0.00859608	PA1351	AE004091.2	1464878	1466101	+	1224	protein_coding	probable sigma-70 factor%2C ECF subfamily && PF04542:Sigma-70 region 2|PF08281:Sigma-70, region 4	Sigma70_r2
PA1355	85.7448	82.9647	167.355	172.612	84.3548	169.984	-1.01061	0.000182766	0.00147556	PA1355	AE004091.2	1468510	1468890	+	381	protein_coding	hypothetical protein && PF02597:ThiS family	ThiS
PA1356	210.913	181.546	357.276	341.988	196.229	349.632	-0.833659	0.000245313	0.00190652	PA1356	AE004091.2	1468913	1470019	+	1107	protein_coding	hypothetical protein && -	-
PA1358	93.6294	91.7492	143.85	166.139	92.6893	154.995	-0.74039	0.00669745	0.0274293	PA1358	AE004091.2	1470580	1470978	-	399	protein_coding	hypothetical protein && PF06983:3-demethylubiquinone-9 3-methyltransferase	-
PA1366	276.946	330.883	452.236	566.384	303.914	509.31	-0.743873	0.000966824	0.00599623	PA1366	AE004091.2	1479021	1479791	-	771	protein_coding	hypothetical protein && -	-
PA1404	108.413	204.972	235.99	363.564	156.692	299.777	-0.934075	0.00253033	0.0128436	PA1404	AE004091.2	1526430	1526657	-	228	protein_coding	hypothetical protein && -	-
PA1429	370.575	289.889	496.425	490.866	330.232	493.645	-0.580153	0.00826776	0.03245	PA1429	AE004091.2	1555012	1557720	+	2709	protein_coding	probable cation-transporting P-type ATPase && PF00702:haloacid dehalogenase-like hydrolase|PF00122:E1-E2 ATPase|PF00690:Cation transporter/ATPase, N-terminus|PF00689:Cation transporting ATPase, C-terminus	E1-E2_ATPase
PA1430	514.469	592.466	1437.56	1776.83	553.467	1607.2	-1.5376	7.48821e-14	2.78651e-12	lasR	AE004091.2	1558171	1558890	+	720	protein_coding	transcriptional regulator LasR && PF03472:Autoinducer binding domain|PF00196:Bacterial regulatory proteins, luxR family	Autoind_bind
PA1431	158.677	187.403	268.897	408.875	173.04	338.886	-0.967667	0.00021995	0.00173826	rsaL	AE004091.2	1558880	1559122	-	243	protein_coding	regulatory protein RsaL && -	-
PA1432	480.959	526.094	1011.65	1346.37	503.527	1179.01	-1.22685	1.03757e-08	1.95642e-07	lasI	AE004091.2	1559254	1559859	+	606	protein_coding	autoinducer synthesis protein LasI && PF00765:Autoinducer synthase	Autoind_synth
PA1455	357.763	318.194	492.664	632.192	337.979	562.428	-0.73383	0.000937842	0.00584876	fliA	AE004091.2	1584795	1585538	+	744	protein_coding	sigma factor FliA && PF04545:Sigma-70, region 4|PF04542:Sigma-70 region 2|PF04539:Sigma-70 region 3	Sigma70_r2
PA1457	449.421	529.998	655.319	808.041	489.71	731.68	-0.578574	0.00680026	0.0277896	cheZ	AE004091.2	1586034	1586822	+	789	protein_coding	chemotaxis protein CheZ && PF04344:Chemotaxis phosphatase, CheZ	-
PA1459	653.435	693.976	895.07	1151.11	673.705	1023.09	-0.602131	0.00377034	0.0176841	PA1459	AE004091.2	1589338	1590444	+	1107	protein_coding	probable methyltransferase && PF00072:Response regulator receiver domain|PF01339:CheB methylesterase	CheB_methylest
PA1460	410.984	377.734	536.854	634.35	394.359	585.602	-0.569764	0.0067634	0.027659	motC	AE004091.2	1590533	1591273	+	741	protein_coding	MotC && PF01618:MotA/TolQ/ExbB proton channel family	-
PA1461	185.288	191.307	276.419	329.042	188.297	302.73	-0.683861	0.00339539	0.0163205	motD	AE004091.2	1591286	1592176	+	891	protein_coding	MotD && PF13677:Membrane MotB of proton-channel complex MotA/MotB|PF00691:OmpA family	-
PA1465	1098.91	1019.98	1527.82	1502.8	1059.45	1515.31	-0.516354	0.00554592	0.02387	PA1465	AE004091.2	1594597	1595004	+	408	protein_coding	hypothetical protein && PF10975:Protein of unknown function (DUF2802)	-
PA1474	755.934	831.6	1077.47	1284.88	793.767	1181.17	-0.57302	0.00399889	0.0185854	PA1474	AE004091.2	1600415	1601893	-	1479	protein_coding	hypothetical protein && PF02120:Flagellar hook-length control protein FliK	-
PA1493	151.778	161.049	220.007	283.731	156.414	251.869	-0.685505	0.00585792	0.0248046	cysP	AE004091.2	1620345	1621343	-	999	protein_coding	sulfate-binding protein of ABC transporter && PF13531:Bacterial extracellular solute-binding protein	-
PA1505	800.285	814.031	1540.99	1768.2	807.158	1654.59	-1.03531	6.25527e-08	1.02773e-06	moaA2	AE004091.2	1634728	1635723	+	996	protein_coding	molybdopterin biosynthetic protein A2 && PF13353:4Fe-4S single cluster domain|PF06463:Molybdenum Cofactor Synthesis C|PF04055:Radical SAM superfamily	Radical_SAM
PA1527	1635.07	1535.34	2784.87	2844.86	1585.2	2814.87	-0.828386	4.86405e-06	5.76605e-05	PA1527	AE004091.2	1661412	1664900	+	3489	protein_coding	conserved hypothetical protein && PF02463:RecF/RecN/SMC N terminal domain	SMC_N
PA1528	1028.94	1066.83	1698	2008.77	1047.88	1853.39	-0.822422	1.90688e-05	0.000193757	zipA	AE004091.2	1665065	1665934	+	870	protein_coding	cell division protein ZipA && PF04354:ZipA, C-terminal FtsZ-binding domain	-
PA1529	536.152	566.112	786.947	915.923	551.132	851.435	-0.627015	0.00178543	0.00969306	lig	AE004091.2	1666025	1668409	+	2385	protein_coding	DNA ligase && PF12826:Helix-hairpin-helix motif|PF03119:NAD-dependent DNA ligase C4 zinc finger domain|PF01653:NAD-dependent DNA ligase adenylation domain|PF00533:BRCA1 C Terminus (BRCT) domain|PF03120:NAD-dependent DNA ligase OB-fold domain	BRCT
PA1572	1490.19	1421.14	2458.62	2448.93	1455.66	2453.78	-0.753342	3.26641e-05	0.00031428	PA1572	AE004091.2	1712908	1714053	+	1146	protein_coding	conserved hypothetical protein && PF01513:ATP-NAD kinase	NAD_kinase
PA1585	2390.01	2734.91	4027.81	5188.07	2562.46	4607.94	-0.846443	2.56236e-05	0.000253484	sucA	AE004091.2	1724244	1727075	+	2832	protein_coding	2-oxoglutarate dehydrogenase (E1 subunit) && PF16078:2-oxoglutarate dehydrogenase N-terminus|PF02779:Transketolase, pyrimidine binding domain|PF16870:2-oxoglutarate dehydrogenase C-terminal|PF00676:Dehydrogenase E1 component	-
PA1586	1467.52	1555.83	2268.7	2858.89	1511.68	2563.79	-0.761884	0.000112175	0.000960836	sucB	AE004091.2	1727118	1728347	+	1230	protein_coding	dihydrolipoamide succinyltransferase (E2 subunit) && PF00198:2-oxoacid dehydrogenases acyltransferase (catalytic domain)|PF00364:Biotin-requiring enzyme|PF02817:e3 binding domain	Biotin_lipoyl
PA1587	1263.5	1426.99	2306.31	3002.37	1345.25	2654.34	-0.980217	1.63208e-06	2.07012e-05	lpdG	AE004091.2	1728416	1729852	+	1437	protein_coding	lipoamide dehydrogenase-glc && PF07992:Pyridine nucleotide-disulphide oxidoreductase|PF02852:Pyridine nucleotide-disulphide oxidoreductase, dimerisation domain	Pyr_redox_2
PA1588	974.731	1077.57	1415	2118.81	1026.15	1766.91	-0.783508	0.000513886	0.00358699	sucC	AE004091.2	1730181	1731347	+	1167	protein_coding	succinyl-CoA synthetase beta chain && PF08442:ATP-grasp domain|PF00549:CoA-ligase	-
PA1589	824.924	910.66	1112.26	1523.3	867.792	1317.78	-0.602129	0.00496877	0.0219666	sucD	AE004091.2	1731347	1732234	+	888	protein_coding	succinyl-CoA synthetase alpha chain && PF00549:CoA-ligase|PF02629:CoA binding domain	CoA_binding
PA1590	585.43	651.029	918.575	1189.94	618.23	1054.26	-0.769408	0.000263599	0.00203736	braB	AE004091.2	1732545	1733858	+	1314	protein_coding	branched chain amino acid transporter && PF05525:Branched-chain amino acid transport protein	-
PA1596	468.147	563.184	1039.86	1687.28	515.666	1363.57	-1.40223	1.26098e-08	2.34618e-07	htpG	AE004091.2	1737536	1739440	+	1905	protein_coding	heat shock protein HtpG && PF00183:Hsp90 protein|PF02518:Histidine kinase-, DNA gyrase B-, and HSP90-like ATPase	HATPase_c
PA1597	178.389	164.953	385.482	439.082	171.671	412.282	-1.26336	2.57515e-08	4.59357e-07	PA1597	AE004091.2	1739508	1740233	+	726	protein_coding	hypothetical protein && PF01738:Dienelactone hydrolase family	-
PA1609	601.199	613.939	851.821	953.682	607.569	902.751	-0.57093	0.00356728	0.0170013	fabB	AE004091.2	1751674	1752891	-	1218	protein_coding	beta-ketoacyl-ACP synthase I && PF02801:Beta-ketoacyl synthase, C-terminal domain|PF00109:Beta-ketoacyl synthase, N-terminal domain	ketoacyl-synt
PA1624	230.624	230.349	352.575	432.609	230.487	392.592	-0.767254	0.000693237	0.00462076	PA1624	AE004091.2	1766956	1767762	+	807	protein_coding	hypothetical protein && PF16234:Domain of unknown function (DUF4892)	-
PA1645	83.7737	73.2042	143.85	160.745	78.4889	152.298	-0.955436	0.000672468	0.00450907	PA1645	AE004091.2	1790472	1790879	-	408	protein_coding	hypothetical protein && PF16985:Domain of unknown function (DUF5086)	-
PA1720	13.798	33.1859	50.7708	51.7836	23.492	51.2772	-1.12484	0.0133063	0.0473517	pscG	AE004091.2	1863024	1863371	+	348	protein_coding	type III export protein PscG && PF09477:Bacterial type II secretion system chaperone protein (type_III_yscG)	-
PA1728	1207.33	1426.99	3820.03	4663.76	1317.16	4241.9	-1.68713	2.22371e-17	1.07716e-15	PA1728	AE004091.2	1871116	1871457	+	342	protein_coding	hypothetical protein && PF06877:Regulator of ribonuclease activity B	-
PA1729	479.974	556.352	955.242	1084.22	518.163	1019.73	-0.97634	1.40801e-06	1.80631e-05	PA1729	AE004091.2	1871555	1872202	+	648	protein_coding	conserved hypothetical protein && PF00117:Glutamine amidotransferase class-I	GATase
PA1730	493.772	638.341	913.874	1064.8	566.056	989.337	-0.805091	0.000164778	0.00135537	PA1730	AE004091.2	1872602	1874014	+	1413	protein_coding	conserved hypothetical protein && PF14403:Circularly permuted ATP-grasp type 2	-
PA1742	219.783	254.751	366.678	516.758	237.267	441.718	-0.895126	0.000216228	0.00171366	PA1742	AE004091.2	1886278	1887000	+	723	protein_coding	probable amidotransferase && PF00117:Glutamine amidotransferase class-I	GATase
PA1745	125.168	114.199	188.98	219.002	119.683	203.991	-0.768152	0.00266159	0.0133174	PA1745	AE004091.2	1887698	1888186	-	489	protein_coding	hypothetical protein && -	-
PA1751	156.706	145.432	218.126	261.076	151.069	239.601	-0.664137	0.00686401	0.0279484	PA1751	AE004091.2	1892133	1892510	+	378	protein_coding	hypothetical protein && -	-
PA1752	273.004	233.277	345.993	406.717	253.14	376.355	-0.57135	0.0116756	0.0428234	PA1752	AE004091.2	1892510	1893457	+	948	protein_coding	hypothetical protein && PF02558:Ketopantoate reductase PanE/ApbA|PF08546:Ketopantoate reductase PanE/ApbA C terminal	-
PA1753	184.302	164.953	346.934	475.762	174.628	411.348	-1.23473	4.0557e-07	5.76212e-06	PA1753	AE004091.2	1893620	1894117	+	498	protein_coding	conserved hypothetical protein && PF00582:Universal stress protein family	Usp
PA1760	833.794	863.809	1493.98	1586.95	848.802	1540.46	-0.859739	4.32465e-06	5.14835e-05	PA1760	AE004091.2	1901524	1904247	+	2724	protein_coding	probable transcriptional regulator && PF13191:AAA ATPase domain|PF00196:Bacterial regulatory proteins, luxR family	GerE
PA1762	114.326	125.911	153.252	251.366	120.119	202.309	-0.748899	0.00937794	0.0358711	PA1762	AE004091.2	1904995	1905756	+	762	protein_coding	hypothetical protein && PF03412:Peptidase C39 family	-
PA1770	1358.12	1667.1	1961.26	2480.22	1512.61	2220.74	-0.55372	0.00760812	0.0302762	ppsA	AE004091.2	1914037	1916412	+	2376	protein_coding	phosphoenolpyruvate synthase && PF01326:Pyruvate phosphate dikinase, PEP/pyruvate binding domain|PF02896:PEP-utilising enzyme, TIM barrel domain|PF00391:PEP-utilising enzyme, mobile domain	-
PA1774	68.0045	80.0366	147.611	187.716	74.0205	167.663	-1.1774	3.99174e-05	0.000377603	crfX	AE004091.2	1919322	1919576	+	255	protein_coding	CrfX protein && -	-
PA1775	438.58	460.698	845.239	1000.07	449.639	922.655	-1.03653	3.35911e-07	4.86465e-06	cmpX	AE004091.2	1919579	1920403	+	825	protein_coding	conserved cytoplasmic membrane protein%2C CmpX protein && PF05552:Conserved TM helix|PF00924:Mechanosensitive ion channel	-
PA1776	927.424	1133.2	1391.49	1746.62	1030.31	1569.06	-0.606438	0.00368086	0.0174097	sigX	AE004091.2	1920568	1921065	+	498	protein_coding	ECF sigma factor SigX && PF04542:Sigma-70 region 2|PF04545:Sigma-70, region 4	Sigma70_r2
PA1777	10686.6	12809.8	16040.7	20029.5	11748.2	18035.1	-0.618338	0.00185331	0.00998679	oprF	AE004091.2	1921174	1922226	+	1053	protein_coding	Major porin and structural outer membrane porin OprF precursor && PF00691:OmpA family|PF05736:OprF membrane domain	-
PA1801	212.884	246.942	315.907	510.285	229.913	413.096	-0.843537	0.00125545	0.00734069	clpP	AE004091.2	1954069	1954710	+	642	protein_coding	ATP-dependent Clp protease proteolytic subunit && PF00574:Clp protease	-
PA1802	1223.1	1435.78	2806.49	4415.63	1329.44	3611.06	-1.44136	6.75389e-10	1.53644e-08	clpX	AE004091.2	1954815	1956095	+	1281	protein_coding	ATP-dependent Clp protease ATP-binding subunit ClpX && PF06689:ClpX C4-type zinc finger|PF07724:AAA domain (Cdc48 subfamily)|PF10431:C-terminal, D2-small domain, of ClpB protein	-
PA1803	1793.74	2086.81	4194.23	6137.44	1940.27	5165.83	-1.41257	1.47238e-10	3.71e-09	lon	AE004091.2	1956227	1958623	+	2397	protein_coding	Lon protease && PF02190:ATP-dependent protease La (LON) substrate-binding domain|PF05362:Lon protease (S16) C-terminal proteolytic domain|PF00004:ATPase family associated with various cellular activities (AAA)	AAA
PA1804	829.852	982.888	1212.86	1853.42	906.37	1533.14	-0.757766	0.00114651	0.0068389	hupB	AE004091.2	1958759	1959031	+	273	protein_coding	tRNA-Asp && -	-
PA1814	328.196	324.051	496.425	568.541	326.123	532.483	-0.706712	0.000784363	0.00513078	PA1814	AE004091.2	1972195	1972956	+	762	protein_coding	hypothetical protein && PF08241:Methyltransferase domain	Methyltransf_11
PA1816	258.22	233.277	393.944	377.589	245.749	385.766	-0.65085	0.00292496	0.0144423	dnaQ	AE004091.2	1973470	1974210	+	741	protein_coding	DNA polymerase III%2C epsilon chain && PF00929:Exonuclease	Exonuc_X-T
PA1822	420.84	455.818	655.319	708.789	438.329	682.054	-0.637541	0.00157972	0.00879728	fimL	AE004091.2	1981017	1982705	+	1689	protein_coding	hypothetical protein && -	-
PA1833	620.911	690.071	1060.54	1159.74	655.491	1110.14	-0.759842	9.83444e-05	0.00085015	PA1833	AE004091.2	1991512	1992504	+	993	protein_coding	probable oxidoreductase && PF00107:Zinc-binding dehydrogenase|PF08240:Alcohol dehydrogenase GroES-like domain	ADH_zinc_N
PA1842	281.874	320.146	417.448	456.343	301.01	436.896	-0.536948	0.0127702	0.0458798	PA1842	AE004091.2	1999512	1999874	-	363	protein_coding	hypothetical protein && PF04320:Protein with unknown function (DUF469)	-
PA1852	215.84	208.876	288.641	474.683	212.358	381.662	-0.843837	0.00136603	0.00783239	PA1852	AE004091.2	2012255	2012530	-	276	protein_coding	hypothetical protein && -	-
PA1860	358.748	379.686	817.973	832.854	369.217	825.413	-1.16056	5.62078e-09	1.10818e-07	PA1860	AE004091.2	2019776	2020603	+	828	protein_coding	hypothetical protein && PF04072:Leucine carboxyl methyltransferase	-
PA1869	683.002	785.725	1579.53	1803.8	734.363	1691.67	-1.20363	9.00294e-10	2.0235e-08	PA1869	AE004091.2	2031466	2031705	+	240	protein_coding	probable acyl carrier protein && -	-
PA1870	137.98	203.996	325.309	288.046	170.988	306.678	-0.843249	0.000959536	0.0059589	PA1870	AE004091.2	2031988	2032413	+	426	protein_coding	hypothetical protein && -	-
PA1872	187.259	214.732	329.07	400.244	200.996	364.657	-0.858217	0.000225867	0.00178001	PA1872	AE004091.2	2034066	2034857	-	792	protein_coding	hypothetical protein && PF12787:EcsC protein family	-
PA1874	1667.59	1779.35	3144.97	3305.52	1723.47	3225.24	-0.904036	6.16508e-07	8.40816e-06	PA1874	AE004091.2	2036441	2043847	+	7407	protein_coding	hypothetical protein && -	-
PA1875	652.449	748.635	1426.28	1378.74	700.542	1402.51	-1.0015	2.13182e-07	3.21145e-06	PA1875	AE004091.2	2043847	2045124	+	1278	protein_coding	probable outer membrane protein precursor && PF02321:Outer membrane efflux protein	OEP
PA1876	650.478	696.904	1522.18	1466.12	673.691	1494.15	-1.14922	1.21628e-09	2.66963e-08	PA1876	AE004091.2	2045114	2047285	+	2172	protein_coding	probable ATP-binding/permease fusion ABC transporter && PF00005:ABC transporter|PF00664:ABC transporter transmembrane region	ABC_tran
PA1890	134.038	140.552	221.887	279.416	137.295	250.651	-0.866758	0.000530507	0.003679	PA1890	AE004091.2	2060566	2061189	-	624	protein_coding	probable glutathione S-transferase && PF00043:Glutathione S-transferase, C-terminal domain|PF13417:Glutathione S-transferase, N-terminal domain	GST_C
PA1891	81.8025	100.534	151.372	166.139	91.1681	158.756	-0.799153	0.00376176	0.0176734	PA1891	AE004091.2	2061278	2061667	-	390	protein_coding	hypothetical protein && -	-
PA1900	22.6682	30.2577	61.113	47.4683	26.463	54.2906	-1.03947	0.0121149	0.0440606	phzB2	AE004091.2	2071209	2071697	+	489	protein_coding	probable phenazine biosynthesis protein && PF03284:Phenazine biosynthesis protein A/B	-
PA1905	0.985573	0.976056	22.5648	18.34	0.980814	20.4524	-4.3846	0.000233685	0.00182625	phzG2	AE004091.2	2076311	2076958	+	648	protein_coding	probable pyridoxamine 5'-phosphate oxidase && PF10590:Pyridoxine 5'-phosphate oxidase C-terminal dimerisation region|PF01243:Pyridoxamine 5'-phosphate oxidase	Pyridox_oxidase
PA1906	63.0766	47.8267	111.884	127.301	55.4517	119.593	-1.10788	0.000399666	0.0029052	PA1906	AE004091.2	2077047	2077583	-	537	protein_coding	hypothetical protein && -	-
PA1907	101.514	85.8929	156.073	144.563	93.7034	150.318	-0.682742	0.0130111	0.0465665	PA1907	AE004091.2	2077626	2079266	-	1641	protein_coding	hypothetical protein && PF03403:Platelet-activating factor acetylhydrolase, isoform II	PAF-AH_p_II
PA1911	242.451	274.272	1069.01	1048.62	258.361	1058.81	-2.03496	1.27517e-23	8.33161e-22	femR	AE004091.2	2084476	2085426	-	951	protein_coding	sigma factor regulator%2C FemR && PF04773:FecR protein|PF16220:Domain of unknown function (DUF4880)	-
PA1912	68.9901	88.8211	162.654	197.425	78.9056	180.04	-1.18832	2.57515e-05	0.000254302	femI	AE004091.2	2085423	2085929	-	507	protein_coding	ECF sigma factor%2C FemI && PF08281:Sigma-70, region 4|PF04542:Sigma-70 region 2	Sigma70_r4_2
PA1915	281.874	273.296	421.209	439.082	277.585	430.146	-0.631686	0.00296913	0.0146219	PA1915	AE004091.2	2088602	2090149	-	1548	protein_coding	hypothetical protein && PF07905:Purine catabolism regulatory protein-like family|PF13556:PucR C-terminal helix-turn-helix domain	PucR
PA1930	232.595	297.697	458.817	535.098	265.146	496.957	-0.905567	6.77189e-05	0.000600178	PA1930	AE004091.2	2110226	2111521	+	1296	protein_coding	probable chemotaxis transducer && PF00015:Methyl-accepting chemotaxis protein (MCP) signalling domain|PF13426:PAS domain	-
PA1931	84.7592	125.911	172.056	195.267	105.335	183.662	-0.800783	0.00427314	0.0195051	PA1931	AE004091.2	2111691	2112203	+	513	protein_coding	probable ferredoxin && PF00111:2Fe-2S iron-sulfur cluster binding domain|PF01799:[2Fe-2S] binding domain	Fer2
PA1933	484.902	461.674	777.545	770.282	473.288	773.913	-0.709505	0.000313446	0.00237046	PA1933	AE004091.2	2113186	2115390	+	2205	protein_coding	probable hydroxylase large subunit && PF02738:Molybdopterin-binding domain of aldehyde dehydrogenase|PF01315:Aldehyde oxidase and xanthine dehydrogenase, a/b hammerhead domain	-
PA1939	525.31	534.879	734.296	831.775	530.094	783.035	-0.562399	0.00476262	0.021239	PA1939	AE004091.2	2120225	2122222	-	1998	protein_coding	hypothetical protein && PF13175:AAA ATPase domain	-
PA1949	320.311	283.056	447.535	503.812	301.684	475.673	-0.656423	0.00230944	0.0119053	rbsR	AE004091.2	2134393	2135406	+	1014	protein_coding	ribose operon repressor RbsR && PF13377:Periplasmic binding protein-like domain|PF00356:Bacterial regulatory proteins, lacI family	LacI
PA1950	793.386	704.712	1416.88	1528.7	749.049	1472.79	-0.9753	3.97819e-07	5.67346e-06	rbsK	AE004091.2	2135460	2136386	+	927	protein_coding	ribokinase && PF00294:pfkB family carbohydrate kinase	PfkB
PA1951	155.72	170.81	347.874	398.087	163.265	372.98	-1.19106	2.44971e-07	3.67065e-06	PA1951	AE004091.2	2136520	2137785	-	1266	protein_coding	hypothetical protein && PF13557:Putative MetA-pathway of phenol degradation	-
PA1975	270.047	218.637	928.917	954.761	244.342	941.839	-1.94664	2.8885e-20	1.63944e-18	PA1975	AE004091.2	2159270	2160433	+	1164	protein_coding	hypothetical protein && PF10442:FIST C domain|PF08495:FIST N domain	-
PA1976	430.695	353.332	1428.16	1481.23	392.014	1454.7	-1.89176	6.31383e-21	3.77419e-19	ercS'	AE004091.2	2160363	2163008	+	2646	protein_coding	ErcS' && PF12860:PAS fold|PF02518:Histidine kinase-, DNA gyrase B-, and HSP90-like ATPase|PF08448:PAS fold|PF00072:Response regulator receiver domain|PF00512:His Kinase A (phospho-acceptor) domain	HATPase_c
PA1977	191.201	158.121	421.209	511.363	174.661	466.286	-1.41594	1.26874e-09	2.77395e-08	PA1977	AE004091.2	2163010	2163873	-	864	protein_coding	hypothetical protein && PF00892:EamA-like transporter family	DUF6
PA1978	99.5428	107.366	200.262	258.918	103.454	229.59	-1.14819	1.30345e-05	0.000137155	PA1978	AE004091.2	2163883	2164548	-	666	protein_coding	response regulator ErbR && PF00072:Response regulator receiver domain|PF00196:Bacterial regulatory proteins, luxR family	Response_reg
PA1979	829.852	582.705	3586.86	3644.27	706.279	3615.57	-2.35598	1.67289e-28	1.34286e-26	eraS	AE004091.2	2165213	2165863	+	651	protein_coding	sensor kinase%2C EraS && PF02518:Histidine kinase-, DNA gyrase B-, and HSP90-like ATPase|PF07730:Histidine kinase	HisKA_3
PA1980	488.844	347.476	1896.38	1717.49	418.16	1806.94	-2.11166	3.03005e-22	1.85064e-20	eraR	AE004091.2	2165876	2166553	+	678	protein_coding	response regulator EraR && PF00072:Response regulator receiver domain|PF00196:Bacterial regulatory proteins, luxR family	Response_reg
PA1981	80.817	81.9887	221.887	229.79	81.4028	225.838	-1.47186	1.61118e-08	2.98787e-07	PA1981	AE004091.2	2166580	2167227	-	648	protein_coding	hypothetical protein && PF00805:Pentapeptide repeats (8 copies)	Pentapeptide
PA1983	98.5573	124.935	230.349	282.652	111.746	256.501	-1.19721	4.18009e-06	4.98683e-05	exaB	AE004091.2	2169464	2169901	+	438	protein_coding	cytochrome c550 && PF13442:Cytochrome C oxidase, cbb3-type, subunit III	-
PA1986	196.129	164.953	655.319	743.311	180.541	699.315	-1.95332	7.16475e-19	3.7625e-17	pqqB	AE004091.2	2171989	2172903	+	915	protein_coding	pyrroloquinoline quinone biosynthesis protein B && PF12706:Beta-lactamase superfamily domain	-
PA1987	111.37	93.7014	246.332	286.968	102.536	266.65	-1.37798	6.47781e-08	1.05811e-06	pqqC	AE004091.2	2172913	2173665	+	753	protein_coding	pyrroloquinoline quinone biosynthesis protein C && PF03070:TENA/THI-4/PQQC family	-
PA1988	50.2642	59.5394	207.784	223.317	54.9018	215.55	-1.97233	2.14474e-12	6.54961e-11	pqqD	AE004091.2	2173662	2173940	+	279	protein_coding	pyrroloquinoline quinone biosynthesis protein D && -	-
PA1989	335.095	261.583	844.299	965.549	298.339	904.924	-1.60062	1.60862e-13	5.64927e-12	pqqE	AE004091.2	2173912	2175057	+	1146	protein_coding	pyrroloquinoline quinone biosynthesis protein E && PF04055:Radical SAM superfamily|PF13353:4Fe-4S single cluster domain|PF13186:Iron-sulfur cluster-binding domain	Radical_SAM
PA1990	518.411	451.914	1405.6	1609.61	485.163	1507.6	-1.63552	2.65321e-16	1.1832e-14	pqqH	AE004091.2	2175062	2176888	+	1827	protein_coding	PqqH && PF00326:Prolyl oligopeptidase family	-
PA1995	83.7737	67.3479	121.286	139.169	75.5608	130.227	-0.784182	0.00749648	0.0300233	PA1995	AE004091.2	2181741	2182097	-	357	protein_coding	hypothetical protein && PF04237:YjbR	-
PA1997	299.614	330.883	494.545	616.01	315.249	555.277	-0.815794	0.000196863	0.00158025	PA1997	AE004091.2	2182452	2184407	-	1956	protein_coding	probable AMP-binding enzyme && PF16177:Acetyl-coenzyme A synthetase N-terminus|PF00501:AMP-binding enzyme	AMP-binding
PA1998	239.494	237.182	450.355	507.048	238.338	478.702	-1.00555	3.26292e-06	3.95137e-05	dhcR	AE004091.2	2184475	2185395	-	921	protein_coding	DhcR%2C transcriptional regulator && PF00126:Bacterial regulatory helix-turn-helix protein, lysR family|PF03466:LysR substrate binding domain	LysR_substrate
PA2001	537.137	524.142	902.591	1082.06	530.64	992.327	-0.902615	7.68341e-06	8.68673e-05	atoB	AE004091.2	2187065	2188246	+	1182	protein_coding	acetyl-CoA acetyltransferase && PF02803:Thiolase, C-terminal domain|PF00108:Thiolase, N-terminal domain	Thiolase_N
PA2003	114.326	124.935	230.349	229.79	119.631	230.069	-0.943419	0.000142771	0.00119558	bdhA	AE004091.2	2190084	2190854	-	771	protein_coding	3-hydroxybutyrate dehydrogenase && PF00106:short chain dehydrogenase	adh_short
PA2006	207.956	174.714	421.209	584.724	191.335	502.966	-1.39326	9.75766e-09	1.85859e-07	PA2006	AE004091.2	2194058	2195410	-	1353	protein_coding	probable major facilitator superfamily (MFS) transporter && PF07690:Major Facilitator Superfamily	MFS_1
PA2007	420.84	390.422	1996.98	2521.22	405.631	2259.1	-2.47727	1.37029e-33	1.32753e-31	maiA	AE004091.2	2195494	2196132	-	639	protein_coding	maleylacetoacetate isomerase && PF13417:Glutathione S-transferase, N-terminal domain|PF13410:Glutathione S-transferase, C-terminal domain	-
PA2008	712.569	851.121	2974.79	3456.56	781.845	3215.67	-2.04	5.42171e-25	3.90571e-23	fahA	AE004091.2	2196129	2197427	-	1299	protein_coding	fumarylacetoacetase && PF09298:Fumarylacetoacetase N-terminal|PF01557:Fumarylacetoacetate (FAA) hydrolase family	FAA_hydrolase
PA2009	341.008	349.428	811.392	892.189	345.218	851.79	-1.30268	9.78453e-11	2.53361e-09	hmgA	AE004091.2	2197432	2198730	-	1299	protein_coding	homogentisate 1%2C2-dioxygenase && PF04209:homogentisate 1,2-dioxygenase	-
PA2010	272.018	270.367	754.98	700.158	271.193	727.569	-1.42404	4.19096e-12	1.24598e-10	PA2010	AE004091.2	2198891	2199694	+	804	protein_coding	probable transcriptional regulator && PF09339:IclR helix-turn-helix domain|PF01614:Bacterial transcriptional regulator	IclR
PA2011	607.113	484.124	1126.36	1363.64	545.618	1245	-1.18988	2.02333e-08	3.67932e-07	liuE	AE004091.2	2199762	2200664	-	903	protein_coding	3-hydroxy-3-methylglutaryl-CoA lyase && PF00682:HMGL-like	HMGL-like
PA2012	2151.51	1769.59	3939.44	4182.61	1960.55	4061.02	-1.05056	3.7517e-08	6.48641e-07	liuD	AE004091.2	2200685	2202652	-	1968	protein_coding	methylcrotonyl-CoA carboxylase%2C alpha-subunit (biotin-containing) && PF00289:Biotin carboxylase, N-terminal domain|PF02785:Biotin carboxylase C-terminal domain|PF00364:Biotin-requiring enzyme|PF02786:Carbamoyl-phosphate synthase L chain, ATP binding domain	CPSase_L_D2
PA2013	409.013	370.901	863.103	977.416	389.957	920.26	-1.23841	1.03852e-09	2.30651e-08	liuC	AE004091.2	2202649	2203446	-	798	protein_coding	putative 3-methylglutaconyl-CoA hydratase && PF00378:Enoyl-CoA hydratase/isomerase	ECH
PA2014	804.227	705.688	1475.17	1727.2	754.958	1601.19	-1.08444	4.30659e-08	7.31079e-07	liuB	AE004091.2	2203460	2205067	-	1608	protein_coding	methylcrotonyl-CoA carboxylase%2C beta-subunit && PF01039:Carboxyl transferase domain	Carboxyl_trans
PA2015	1167.9	990.697	1776.98	2437.07	1079.3	2107.02	-0.964796	7.52114e-06	8.53763e-05	liuA	AE004091.2	2205190	2206353	-	1164	protein_coding	putative isovaleryl-CoA dehydrogenase && PF00441:Acyl-CoA dehydrogenase, C-terminal domain|PF02770:Acyl-CoA dehydrogenase, middle domain|PF02771:Acyl-CoA dehydrogenase, N-terminal domain	-
PA2016	85.7448	90.7732	126.927	166.139	88.259	146.533	-0.728871	0.0104562	0.0389095	liuR	AE004091.2	2206402	2206806	-	405	protein_coding	regulator of liu genes && PF13411:MerR HTH family regulatory protein	-
PA2021	112.355	156.169	235.05	276.179	134.262	255.615	-0.927652	0.000361275	0.0026781	PA2021	AE004091.2	2213315	2213539	-	225	protein_coding	hypothetical protein && -	-
PA2024	107.427	124.935	167.355	243.815	116.181	205.585	-0.820648	0.00299315	0.0146865	PA2024	AE004091.2	2216121	2216543	-	423	protein_coding	probable ring-cleaving dioxygenase && PF00903:Glyoxalase/Bleomycin resistance protein/Dioxygenase superfamily	Glyoxalase
PA2025	1013.17	965.319	1354.83	1666.79	989.244	1510.81	-0.610563	0.00203451	0.0107747	gor	AE004091.2	2216688	2218043	+	1356	protein_coding	glutathione reductase && PF07992:Pyridine nucleotide-disulphide oxidoreductase|PF02852:Pyridine nucleotide-disulphide oxidoreductase, dimerisation domain	Pyr_redox_2
PA2033	214.855	340.643	2782.05	2934.41	277.749	2858.23	-3.36302	4.40973e-48	5.89959e-46	PA2033	AE004091.2	2222896	2223804	+	909	protein_coding	hypothetical protein && PF08021:Siderophore-interacting FAD-binding domain|PF04954:Siderophore-interacting protein	-
PA2034	208.941	319.17	2672.05	2752.08	264.056	2712.07	-3.36025	3.21016e-50	4.39948e-48	PA2034	AE004091.2	2223804	2224478	+	675	protein_coding	hypothetical protein && PF13649:Methyltransferase domain	-
PA2035	210.913	203.996	438.133	385.141	207.454	411.637	-0.989294	8.48427e-06	9.44022e-05	PA2035	AE004091.2	2224486	2226144	-	1659	protein_coding	probable decarboxylase && PF02775:Thiamine pyrophosphate enzyme, C-terminal TPP binding domain|PF02776:Thiamine pyrophosphate enzyme, N-terminal TPP binding domain|PF00205:Thiamine pyrophosphate enzyme, central domain	TPP_enzyme_N
PA2066	172.475	200.091	455.997	551.28	186.283	503.638	-1.43398	3.2837e-10	7.85154e-09	PA2066	AE004091.2	2265126	2265764	-	639	protein_coding	hypothetical protein && PF02698:DUF218 domain	-
PA2067	140.937	153.241	446.595	461.737	147.089	454.166	-1.62629	4.67331e-13	1.55381e-11	PA2067	AE004091.2	2265761	2266429	-	669	protein_coding	probable hydrolase && PF13419:Haloacid dehalogenase-like hydrolase	-
PA2068	181.345	256.703	538.734	569.62	219.024	554.177	-1.33886	9.98634e-09	1.89572e-07	PA2068	AE004091.2	2266431	2267594	-	1164	protein_coding	probable major facilitator superfamily (MFS) transporter && PF12832:MFS_1 like family	-
PA2069	522.354	566.112	1465.77	1454.26	544.233	1460.01	-1.42367	8.57657e-14	3.14979e-12	PA2069	AE004091.2	2267638	2269362	-	1725	protein_coding	probable carbamoyl transferase && PF02543:Carbamoyltransferase N-terminus|PF16861:Carbamoyltransferase C-terminus	-
PA2071	591.344	719.353	1005.07	1243.89	655.348	1124.48	-0.778429	0.000225202	0.00177726	fusA2	AE004091.2	2272460	2274568	+	2109	protein_coding	elongation factor G && PF00009:Elongation factor Tu GTP binding domain|PF14492:Elongation Factor G, domain II|PF03144:Elongation factor Tu domain 2|PF00679:Elongation factor G C-terminus|PF03764:Elongation factor G, domain IV	GTP_EFTU
PA2072	292.715	344.548	528.392	549.122	318.631	538.757	-0.757498	0.000356947	0.00265653	PA2072	AE004091.2	2274740	2277334	+	2595	protein_coding	conserved hypothetical protein && PF00563:EAL domain|PF05228:CHASE4 domain|PF00990:Diguanylate cyclase, GGDEF domain	EAL
PA2084	322.282	326.979	560.359	616.01	324.63	588.184	-0.857058	3.40209e-05	0.000326775	PA2084	AE004091.2	2293153	2294985	+	1833	protein_coding	probable asparagine synthetase && PF13537:Glutamine amidotransferase domain|PF00733:Asparagine synthase	-
PA2095	87.716	84.9169	173.937	145.641	86.3164	159.789	-0.890117	0.00127098	0.00740835	PA2095	AE004091.2	2305782	2306627	-	846	protein_coding	hypothetical protein && -	-
PA2110	61.1055	93.7014	247.272	266.47	77.4034	256.871	-1.72967	4.18298e-10	9.75277e-09	PA2110	AE004091.2	2321130	2322071	-	942	protein_coding	hypothetical protein && PF02626:Carboxyltransferase domain, subdomain A and B	-
PA2111	77.8602	100.534	206.844	222.238	89.197	214.541	-1.26539	2.17394e-06	2.70851e-05	PA2111	AE004091.2	2322068	2322781	-	714	protein_coding	hypothetical protein && PF02682:Carboxyltransferase domain, subdomain C and D	-
PA2114	185.288	164.953	253.854	272.943	175.121	263.398	-0.588448	0.0125553	0.0452815	PA2114	AE004091.2	2324808	2326079	-	1272	protein_coding	probable major facilitator superfamily (MFS) transporter && PF07690:Major Facilitator Superfamily	MFS_1
PA2137	93.6294	152.265	235.05	222.238	122.947	228.644	-0.895071	0.00124563	0.00729082	PA2137	AE004091.2	2352532	2353068	+	537	protein_coding	hypothetical protein && -	-
PA2138	669.204	1006.31	1596.46	1549.19	837.759	1572.83	-0.908725	5.14462e-05	0.00046928	PA2138	AE004091.2	2353086	2355608	+	2523	protein_coding	probable ATP-dependent DNA ligase && PF01068:ATP dependent DNA ligase domain|PF13298:DNA polymerase Ligase (LigD)|PF04679:ATP dependent DNA ligase C terminal region	DNA_ligase_A_M
PA2148	130.096	152.265	211.545	223.317	141.18	217.431	-0.622457	0.0120758	0.0439822	PA2148	AE004091.2	2364311	2364802	+	492	protein_coding	conserved hypothetical protein && PF02308:MgtC family	-
PA2166	262.162	282.08	393.003	516.758	272.121	454.88	-0.739977	0.00121182	0.00713753	PA2166	AE004091.2	2390255	2390620	+	366	protein_coding	hypothetical protein && PF12021:Protein of unknown function (DUF3509)	-
PA2176	374.518	505.597	780.365	824.223	440.057	802.294	-0.866187	6.86299e-05	0.000606567	PA2176	AE004091.2	2396896	2397486	-	591	protein_coding	hypothetical protein && -	-
PA2177	380.431	373.829	521.811	594.433	377.13	558.122	-0.56495	0.00646328	0.0267826	PA2177	AE004091.2	2397569	2399668	+	2100	protein_coding	probable sensor/response regulator hybrid && PF02518:Histidine kinase-, DNA gyrase B-, and HSP90-like ATPase|PF13426:PAS domain|PF00512:His Kinase A (phospho-acceptor) domain|PF00072:Response regulator receiver domain	HATPase_c
PA2195	280.888	245.966	468.219	457.422	263.427	462.821	-0.813242	0.000159109	0.00131282	hcnC	AE004091.2	2414254	2415507	+	1254	protein_coding	hydrogen cyanide synthase HcnC && PF01266:FAD dependent oxidoreductase	DAO
PA2204	114.326	127.863	197.442	201.74	121.095	199.591	-0.720627	0.00440086	0.0199745	PA2204	AE004091.2	2422819	2423625	-	807	protein_coding	probable binding protein component of ABC transporter && PF00497:Bacterial extracellular solute-binding proteins, family 3	-
PA2229	199.086	167.882	311.206	293.441	183.484	302.323	-0.720943	0.0020187	0.0107111	PA2229	AE004091.2	2451707	2452426	+	720	protein_coding	conserved hypothetical protein && PF03475:3-alpha domain|PF03473:MOSC domain	MOSC
PA2231	189.23	188.379	313.086	311.781	188.804	312.434	-0.726689	0.00132755	0.00763512	pslA	AE004091.2	2453667	2455103	+	1437	protein_coding	PslA && PF02397:Bacterial sugar transferase|PF13727:CoA-binding domain	-
PA2232	303.556	331.859	616.771	740.075	317.708	678.423	-1.0938	2.71728e-07	4.0208e-06	pslB	AE004091.2	2455103	2456569	+	1467	protein_coding	PslB && PF01050:Mannose-6-phosphate isomerase|PF00483:Nucleotidyl transferase	-
PA2233	104.471	157.145	221.887	244.893	130.808	233.39	-0.834361	0.00185375	0.00998679	pslC	AE004091.2	2456569	2457480	+	912	protein_coding	PslC && PF13641:Glycosyltransferase like family 2	-
PA2235	516.44	612.963	1083.11	1162.97	564.702	1123.04	-0.99163	7.00923e-07	9.42222e-06	pslE	AE004091.2	2458295	2460283	+	1989	protein_coding	PslE && PF13807:G-rich domain on putative tyrosine kinase	-
PA2236	297.643	335.763	636.515	613.852	316.703	625.183	-0.981233	2.252e-06	2.79956e-05	pslF	AE004091.2	2460283	2461470	+	1188	protein_coding	PslF && PF00534:Glycosyl transferases group 1	Glycos_transf_1
PA2237	225.696	260.607	445.654	487.629	243.152	466.642	-0.939939	1.73664e-05	0.000178395	pslG	AE004091.2	2461460	2462788	+	1329	protein_coding	PslG && -	-
PA2238	290.744	343.572	756.86	826.381	317.158	791.621	-1.31925	2.63607e-10	6.49497e-09	pslH	AE004091.2	2462797	2464005	+	1209	protein_coding	PslH && PF13692:Glycosyl transferases group 1|PF13579:Glycosyl transferase 4-like domain	-
PA2239	206.97	244.99	493.605	517.836	225.98	505.721	-1.16182	1.07859e-07	1.69291e-06	pslI	AE004091.2	2463996	2465099	+	1104	protein_coding	PslI && PF13439:Glycosyltransferase Family 4|PF13692:Glycosyl transferases group 1	-
PA2240	244.422	313.314	552.837	549.122	278.868	550.98	-0.982319	8.13834e-06	9.12761e-05	pslJ	AE004091.2	2465102	2466538	+	1437	protein_coding	PslJ && -	-
PA2241	184.302	263.535	458.817	482.235	223.919	470.526	-1.0709	6.38304e-06	7.36474e-05	pslK	AE004091.2	2466540	2467949	+	1410	protein_coding	PslL && PF03023:MviN-like protein	-
PA2289	204.014	264.511	370.439	381.904	234.262	376.171	-0.682958	0.00303784	0.0148174	PA2289	AE004091.2	2516429	2518561	-	2133	protein_coding	conserved hypothetical protein && PF00593:TonB dependent receptor|PF07715:TonB-dependent Receptor Plug Domain	TonB_dep_Rec
PA2290	994.443	1381.12	3087.61	3615.15	1187.78	3351.38	-1.49634	2.88027e-12	8.70119e-11	gcd	AE004091.2	2518693	2521104	-	2412	protein_coding	glucose dehydrogenase && PF01011:PQQ enzyme repeat|PF13360:PQQ-like domain	-
PA2291	32.5239	31.2338	58.2924	75.5178	31.8788	66.9051	-1.06645	0.00506405	0.0222652	PA2291	AE004091.2	2521258	2522616	-	1359	protein_coding	probable glucose-sensitive porin && PF04966:Carbohydrate-selective porin, OprB family	-
PA2300	137.98	202.044	477.621	572.857	170.012	525.239	-1.62646	4.24484e-11	1.14672e-09	chiC	AE004091.2	2530389	2531840	-	1452	protein_coding	chitinase && PF00704:Glycosyl hydrolases family 18	-
PA2301	148.821	167.882	471.98	542.649	158.352	507.315	-1.67904	1.16376e-13	4.21882e-12	PA2301	AE004091.2	2532059	2532601	-	543	protein_coding	hypothetical protein && PF04073:Aminoacyl-tRNA editing domain	-
PA2302	3475.13	3629.95	12618.4	13420.6	3552.54	13019.5	-1.87373	3.4913e-26	2.61568e-24	ambE	AE004091.2	2532669	2539043	-	6375	protein_coding	AmbE && PF05050:Methyltransferase FkbM domain|PF00975:Thioesterase domain|PF00550:Phosphopantetheine attachment site|PF00668:Condensation domain|PF00501:AMP-binding enzyme	AMP-binding
PA2303	88.7015	122.983	233.169	304.229	105.842	268.699	-1.34228	7.13942e-07	9.55152e-06	ambD	AE004091.2	2539063	2540082	-	1020	protein_coding	AmbD && PF02668:Taurine catabolism dioxygenase TauD, TfdA family	-
PA2304	115.312	151.289	250.093	325.805	133.3	287.949	-1.10943	1.95165e-05	0.000197236	ambC	AE004091.2	2540079	2541167	-	1089	protein_coding	AmbC && PF02668:Taurine catabolism dioxygenase TauD, TfdA family	-
PA2305	1264.49	1199.57	2506.57	2779.06	1232.03	2642.81	-1.10092	2.8458e-09	5.83597e-08	ambB	AE004091.2	2541197	2544946	-	3750	protein_coding	AmbB && PF00668:Condensation domain|PF00550:Phosphopantetheine attachment site|PF00501:AMP-binding enzyme|PF13193:AMP-binding enzyme C-terminal domain	AMP-binding
PA2306	123.197	160.073	220.007	221.159	141.635	220.583	-0.638908	0.0116626	0.0428034	ambA	AE004091.2	2545042	2545659	-	618	protein_coding	AmbA && PF01810:LysE type translocator	-
PA2318	48.2931	51.731	94.0199	91.7002	50.012	92.8601	-0.892989	0.00590673	0.0249361	PA2318	AE004091.2	2556293	2556658	+	366	protein_coding	hypothetical protein && PF05899:Protein of unknown function (DUF861)	Cupin_3
PA2360	199.086	240.11	653.439	624.64	219.598	639.039	-1.54109	1.04848e-12	3.40544e-11	PA2360	AE004091.2	2607132	2608232	-	1101	protein_coding	hypothetical protein && PF06812:ImpA, N-terminal, type VI secretion system	-
PA2361	425.767	453.866	868.744	932.106	439.817	900.425	-1.03346	1.73917e-07	2.65555e-06	PA2361	AE004091.2	2608229	2612044	-	3816	protein_coding	hypothetical protein && PF14331:ImcF-related N-terminal domain	-
PA2362	82.7881	81.9887	218.126	198.504	82.3884	208.315	-1.33902	4.06087e-07	5.76212e-06	PA2362	AE004091.2	2612041	2612799	-	759	protein_coding	hypothetical protein && PF09850:Type VI secretion system protein DotU	-
PA2363	425.767	451.914	1185.59	1145.71	438.841	1165.65	-1.40943	3.79333e-13	1.27633e-11	PA2363	AE004091.2	2612817	2614148	-	1332	protein_coding	hypothetical protein && PF05936:Bacterial Type VI secretion, VC_A0110, EvfL, ImpJ, VasE	-
PA2364	166.562	164.953	260.435	284.81	165.758	272.623	-0.71719	0.00222723	0.0115664	PA2364	AE004091.2	2614208	2614684	-	477	protein_coding	hypothetical protein && -	-
PA2365	153.749	144.456	424.03	549.122	149.103	486.576	-1.70533	5.54698e-13	1.83344e-11	PA2365	AE004091.2	2614893	2615438	+	546	protein_coding	conserved hypothetical protein && PF05591:Type VI secretion system, VipA, VC_A0107 or Hcp2	-
PA2366	244.422	285.984	766.262	850.115	265.203	808.189	-1.60718	2.37218e-14	9.1926e-13	PA2366	AE004091.2	2615461	2616945	+	1485	protein_coding	uricase PuuD && PF05943:Type VI secretion protein, EvpB/VC_A0108, tail sheath	-
PA2368	49.2786	59.5394	168.296	163.982	54.409	166.139	-1.61044	3.55828e-08	6.17098e-07	PA2368	AE004091.2	2617529	2617954	+	426	protein_coding	hypothetical protein && PF04965:Gene 25-like lysozyme	-
PA2369	214.855	249.87	770.023	776.755	232.363	773.389	-1.73469	1.41076e-16	6.34166e-15	PA2369	AE004091.2	2617938	2619731	+	1794	protein_coding	hypothetical protein && PF05947:Type VI secretion system, TssF	-
PA2370	86.7304	104.438	320.608	334.436	95.5842	327.522	-1.7763	7.05499e-13	2.31825e-11	PA2370	AE004091.2	2619695	2620711	+	1017	protein_coding	hypothetical protein && PF06996:Type VI secretion, TssG	-
PA2371	370.575	376.758	1198.75	1296.75	373.666	1247.75	-1.73932	6.14455e-19	3.28821e-17	PA2371	AE004091.2	2620713	2623262	+	2550	protein_coding	probable ClpA/B-type protease && PF00004:ATPase family associated with various cellular activities (AAA)|PF07724:AAA domain (Cdc48 subfamily)|PF02861:Clp amino terminal domain, pathogenicity island component	Clp_N
PA2373	210.913	288.913	440.013	444.476	249.913	442.245	-0.823216	0.000385129	0.00282049	PA2373	AE004091.2	2624204	2626210	+	2007	protein_coding	conserved hypothetical protein && PF05954:Phage late control gene D protein (GPD)|PF06715:Gp5 C-terminal repeat (3 copies)	-
PA2374	108.413	106.39	251.033	255.682	107.402	253.357	-1.23804	5.55787e-07	7.61699e-06	PA2374	AE004091.2	2626221	2626757	+	537	protein_coding	hypothetical protein && -	-
PA2375	66.0334	74.1802	203.083	207.135	70.1068	205.109	-1.54846	1.08958e-08	2.04761e-07	PA2375	AE004091.2	2626780	2627175	-	396	protein_coding	hypothetical protein && PF14107:Domain of unknown function (DUF4280)	-
PA2383	184.302	244.99	629.934	673.187	214.646	651.56	-1.60154	1.08334e-12	3.49843e-11	PA2383	AE004091.2	2635051	2635971	-	921	protein_coding	probable transcriptional regulator && PF00126:Bacterial regulatory helix-turn-helix protein, lysR family|PF03466:LysR substrate binding domain	LysR_substrate
PA2384	136.009	267.439	1737.49	2061.64	201.724	1899.56	-3.23477	2.98899e-33	2.84663e-31	PA2384	AE004091.2	2636013	2636336	-	324	protein_coding	hypothetical protein && -	-
PA2385	365.647	453.866	1010.71	1145.71	409.757	1078.21	-1.39543	2.54257e-11	7.0378e-10	pvdQ	AE004091.2	2636517	2638805	-	2289	protein_coding	3-oxo-C12-homoserine lactone acylase PvdQ && PF01804:Penicillin amidase	-
PA2386	246.393	376.758	1157.39	1584.8	311.575	1371.09	-2.13712	6.82806e-18	3.3953e-16	pvdA	AE004091.2	2638928	2640259	-	1332	protein_coding	L-ornithine N5-oxygenase && PF13434:L-lysine 6-monooxygenase (NADPH-requiring)	-
PA2388	127.139	149.337	220.007	258.918	138.238	239.462	-0.791333	0.00154701	0.00867999	fpvR	AE004091.2	2641035	2642030	+	996	protein_coding	FpvR && PF16220:Domain of unknown function (DUF4880)|PF04773:FecR protein	-
PA2389	101.514	110.294	207.784	215.765	105.904	211.775	-0.999383	8.7077e-05	0.000759761	pvdR	AE004091.2	2642131	2643306	+	1176	protein_coding	PvdR && PF16576:Barrel-sandwich domain of CusB or HlyD membrane-fusion	-
PA2390	168.533	201.068	377.96	497.339	184.8	437.649	-1.2425	2.24174e-07	3.36801e-06	pvdT	AE004091.2	2643306	2645297	+	1992	protein_coding	PvdT && PF12704:MacB-like periplasmic core domain|PF02687:FtsX-like permease family|PF00005:ABC transporter	ABC_tran
PA2391	145.865	144.456	301.804	347.382	145.161	324.593	-1.16012	8.59576e-07	1.12849e-05	opmQ	AE004091.2	2645303	2646727	+	1425	protein_coding	probable outer membrane protein precursor && PF02321:Outer membrane efflux protein	OEP
PA2393	166.562	171.786	269.837	299.914	169.174	284.875	-0.751063	0.00130667	0.00756081	PA2393	AE004091.2	2648626	2649972	+	1347	protein_coding	probable dipeptidase precursor && PF01244:Membrane dipeptidase (Peptidase family M19)	-
PA2394	130.096	127.863	196.502	225.475	128.979	210.988	-0.708904	0.00469463	0.0209691	pvdN	AE004091.2	2649995	2651278	+	1284	protein_coding	PvdN && PF00266:Aminotransferase class-V	Aminotran_5
PA2395	99.5428	125.911	187.1	258.918	112.727	223.009	-0.981947	0.000333629	0.00250289	pvdO	AE004091.2	2651307	2652161	+	855	protein_coding	PvdO && PF03781:Sulfatase-modifying factor enzyme 1	DUF323
PA2396	304.542	366.997	555.658	659.163	335.769	607.41	-0.854486	8.81221e-05	0.000767687	pvdF	AE004091.2	2652230	2653057	-	828	protein_coding	pyoverdine synthetase F && -	-
PA2399	1340.38	1970.66	7896.73	9565.95	1655.52	8731.34	-2.39884	4.24838e-27	3.27009e-25	pvdD	AE004091.2	2657798	2665144	-	7347	protein_coding	pyoverdine synthetase D && PF00550:Phosphopantetheine attachment site|PF00501:AMP-binding enzyme|PF13193:AMP-binding enzyme C-terminal domain|PF00975:Thioesterase domain|PF00668:Condensation domain	AMP-binding
PA2400	2018.45	2960.38	13915.9	16801.6	2489.42	15358.8	-2.62514	1.72804e-32	1.59178e-30	pvdJ	AE004091.2	2665156	2671629	-	6474	protein_coding	PvdJ && PF00550:Phosphopantetheine attachment site|PF13193:AMP-binding enzyme C-terminal domain|PF00501:AMP-binding enzyme|PF00668:Condensation domain	AMP-binding
PA2402	3007.97	3921.79	15329.9	19480.4	3464.88	17405.2	-2.32859	1.404e-28	1.14334e-26	PA2402	AE004091.2	2671729	2687178	-	15450	protein_coding	probable non-ribosomal peptide synthetase && PF00501:AMP-binding enzyme|PF00668:Condensation domain|PF00550:Phosphopantetheine attachment site|PF13193:AMP-binding enzyme C-terminal domain	AMP-binding
PA2403	158.677	158.121	253.854	296.677	158.399	275.265	-0.796177	0.000843811	0.00541253	PA2403	AE004091.2	2687497	2688708	+	1212	protein_coding	hypothetical protein && PF03929:PepSY-associated TM region	-
PA2405	26.6105	28.3056	80.8571	98.1731	27.458	89.5151	-1.70275	3.64267e-06	4.37354e-05	PA2405	AE004091.2	2689241	2689570	+	330	protein_coding	hypothetical protein && -	-
PA2406	48.2931	52.707	128.807	142.405	50.5	135.606	-1.42399	2.9237e-06	3.58696e-05	PA2406	AE004091.2	2689567	2690127	+	561	protein_coding	hypothetical protein && -	-
PA2408	112.355	132.744	352.575	368.958	122.549	360.767	-1.55729	5.63807e-11	1.50144e-09	PA2408	AE004091.2	2691110	2691865	+	756	protein_coding	probable ATP-binding component of ABC transporter && PF00005:ABC transporter	ABC_tran
PA2409	82.7881	80.0366	150.432	153.193	81.4123	151.813	-0.898832	0.00113083	0.0067688	PA2409	AE004091.2	2691862	2692767	+	906	protein_coding	probable permease of ABC transporter && PF00950:ABC 3 transport family	ABC-3
PA2410	85.7448	141.528	196.502	211.45	113.636	203.976	-0.843122	0.00301739	0.0147432	PA2410	AE004091.2	2692764	2693681	+	918	protein_coding	hypothetical protein && PF01297:Zinc-uptake complex component A periplasmic	-
PA2411	746.078	1121.49	5135.37	6265.82	933.783	5700.59	-2.60982	1.60497e-30	1.40912e-28	PA2411	AE004091.2	2693781	2694545	-	765	protein_coding	probable thioesterase && PF00975:Thioesterase domain	-
PA2412	21.6826	35.138	88.3787	174.77	28.4103	131.574	-2.20669	2.4044e-08	4.34416e-07	PA2412	AE004091.2	2694546	2694764	-	219	protein_coding	conserved hypothetical protein && -	-
PA2413	478.003	720.329	2681.45	3092.99	599.166	2887.22	-2.26846	1.16758e-23	7.71838e-22	pvdH	AE004091.2	2694842	2696251	-	1410	protein_coding	L-2%2C4-diaminobutyrate:2-ketoglutarate 4-aminotransferase%2C PvdH && PF00202:Aminotransferase class-III	Aminotran_3
PA2423	282.859	312.338	448.475	519.994	297.599	484.235	-0.701589	0.00116231	0.0069258	PA2423	AE004091.2	2706387	2707181	+	795	protein_coding	hypothetical protein && PF02498:BRO family, N-terminal domain	-
PA2424	4356.23	6059.35	32207.5	38273.5	5207.79	35240.5	-2.75847	8.25662e-39	9.09685e-37	pvdL	AE004091.2	2707666	2720694	-	13029	protein_coding	PvdL && PF00668:Condensation domain|PF00550:Phosphopantetheine attachment site|PF13193:AMP-binding enzyme C-terminal domain|PF00501:AMP-binding enzyme	AMP-binding
PA2425	162.619	229.373	922.335	1109.03	195.996	1015.68	-2.37296	1.62299e-24	1.13995e-22	pvdG	AE004091.2	2720767	2721531	-	765	protein_coding	PvdG && PF00975:Thioesterase domain	-
PA2426	95.6005	135.672	224.708	219.002	115.636	221.855	-0.939917	0.000394161	0.0028689	pvdS	AE004091.2	2722175	2722738	+	564	protein_coding	sigma factor PvdS && PF04542:Sigma-70 region 2|PF08281:Sigma-70, region 4	Sigma70_r2
PA2427	185.288	200.091	1254.23	1557.82	192.69	1406.03	-2.86683	9.79284e-41	1.12298e-38	PA2427	AE004091.2	2722755	2723222	-	468	protein_coding	hypothetical protein && -	-
PA2431	321.297	328.931	516.169	526.467	325.114	521.318	-0.681113	0.000971085	0.00600497	PA2431	AE004091.2	2725967	2728141	-	2175	protein_coding	hypothetical protein && PF04632:Fusaric acid resistance protein family	-
PA2434	170.504	207.9	321.548	294.519	189.202	308.034	-0.703588	0.00274744	0.0136618	PA2434	AE004091.2	2729976	2730521	-	546	protein_coding	hypothetical protein && PF16304:Domain of unknown function (DUF4946)	-
PA2435	632.738	576.849	1124.48	1073.43	604.793	1098.96	-0.861767	8.39709e-06	9.38037e-05	PA2435	AE004091.2	2730518	2732503	-	1986	protein_coding	probable cation-transporting P-type ATPase && PF00122:E1-E2 ATPase|PF00702:haloacid dehalogenase-like hydrolase	E1-E2_ATPase
PA2437	105.456	111.27	221.887	192.031	108.363	206.959	-0.934588	0.000283633	0.00216834	PA2437	AE004091.2	2733120	2734160	-	1041	protein_coding	hypothetical protein && PF01145:SPFH domain / Band 7 family	-
PA2442	270.047	275.248	644.037	627.877	272.647	635.957	-1.22198	3.03901e-09	6.18703e-08	gcvT2	AE004091.2	2739762	2740883	-	1122	protein_coding	glycine cleavage system protein T2 && PF01571:Aminomethyltransferase folate-binding domain|PF08669:Glycine cleavage T-protein C-terminal barrel domain	GCV_T
PA2443	306.513	339.667	853.701	1007.62	323.09	930.662	-1.52582	2.24767e-13	7.84451e-12	sdaA	AE004091.2	2740977	2742353	-	1377	protein_coding	L-serine dehydratase && PF03313:Serine dehydratase alpha chain|PF03315:Serine dehydratase beta chain	-
PA2451	61.1055	62.4676	109.063	130.538	61.7865	119.801	-0.953392	0.00166553	0.00916615	PA2451	AE004091.2	2752866	2753465	-	600	protein_coding	hypothetical protein && PF00756:Putative esterase	-
PA2464	175.432	176.666	249.153	325.805	176.049	287.479	-0.705785	0.00376624	0.0176796	PA2464	AE004091.2	2780927	2781451	-	525	protein_coding	hypothetical protein && -	-
PA2467	143.894	155.193	321.548	302.071	149.543	311.81	-1.06045	5.69113e-06	6.66218e-05	foxR	AE004091.2	2785370	2786356	-	987	protein_coding	Anti-sigma factor FoxR && PF04773:FecR protein|PF16220:Domain of unknown function (DUF4880)	-
PA2468	136.995	143.48	336.591	344.145	140.237	340.368	-1.27905	3.43232e-08	5.97097e-07	foxI	AE004091.2	2786365	2786883	-	519	protein_coding	ECF sigma factor FoxI && PF08281:Sigma-70, region 4|PF04542:Sigma-70 region 2	Sigma70_r2
PA2475	343.965	374.805	911.053	823.144	359.385	867.099	-1.27093	3.50287e-10	8.34009e-09	PA2475	AE004091.2	2792799	2794133	-	1335	protein_coding	probable cytochrome P450 && PF00067:Cytochrome P450	p450
PA2504	199.086	189.355	277.359	346.303	194.22	311.831	-0.681729	0.00386125	0.0180202	PA2504	AE004091.2	2821705	2822322	-	618	protein_coding	hypothetical protein && PF09951:Protein of unknown function (DUF2185)|PF10077:Uncharacterized protein conserved in bacteria (DUF2314)	-
PA2532	357.763	380.662	518.05	659.163	369.212	588.606	-0.67191	0.00198864	0.0106017	tpx	AE004091.2	2859777	2860274	-	498	protein_coding	thiol peroxidase && PF08534:Redoxin	-
PA2536	165.576	187.403	345.993	370.037	176.489	358.015	-1.01995	7.8928e-06	8.90555e-05	PA2536	AE004091.2	2864170	2865105	-	936	protein_coding	probable phosphatidate cytidylyltransferase && PF01148:Cytidylyltransferase family	-
PA2538	50.2642	70.276	111.884	137.011	60.2701	124.447	-1.04377	0.000865607	0.00552026	PA2538	AE004091.2	2865748	2866200	-	453	protein_coding	hypothetical protein && -	-
PA2539	170.504	178.618	467.279	501.654	174.561	484.467	-1.47229	2.18495e-11	6.10808e-10	PA2539	AE004091.2	2866193	2867506	-	1314	protein_coding	conserved hypothetical protein && PF00782:Dual specificity phosphatase, catalytic domain	DSPc
PA2540	222.739	233.277	405.226	468.21	228.008	436.718	-0.936848	2.13583e-05	0.000213925	PA2540	AE004091.2	2867542	2869302	-	1761	protein_coding	conserved hypothetical protein && PF12147:Putative methyltransferase|PF12146:Serine aminopeptidase, S33	-
PA2541	222.739	185.451	478.561	578.251	204.095	528.406	-1.37176	1.70464e-09	3.60089e-08	PA2541	AE004091.2	2869392	2870027	-	636	protein_coding	probable CDP-alcohol phosphatidyltransferase && PF01066:CDP-alcohol phosphatidyltransferase	CDP-OH_P_transf
PA2562	783.53	878.45	1307.82	1510.36	830.99	1409.09	-0.761552	0.000102235	0.000880461	PA2562	AE004091.2	2896741	2897253	-	513	protein_coding	hypothetical protein && PF11776:Nickel/cobalt transporter regulator	-
PA2564	240.48	239.134	398.644	483.314	239.807	440.979	-0.87789	7.94e-05	0.000694936	PA2564	AE004091.2	2899107	2899934	-	828	protein_coding	hypothetical protein && PF13649:Methyltransferase domain	-
PA2565	97.5717	81.9887	142.91	176.927	89.7802	159.919	-0.831153	0.00299334	0.0146865	PA2565	AE004091.2	2899924	2900349	-	426	protein_coding	hypothetical protein && PF07849:Protein of unknown function (DUF1641)	-
PA2566	173.461	197.163	297.103	303.15	185.312	300.127	-0.695389	0.00257728	0.0130232	PA2566	AE004091.2	2900372	2901559	-	1188	protein_coding	conserved hypothetical protein && PF07992:Pyridine nucleotide-disulphide oxidoreductase	Pyr_redox_2
PA2567	400.142	407.015	571.641	608.458	403.579	590.049	-0.547705	0.00684271	0.0278998	PA2567	AE004091.2	2902218	2903981	+	1764	protein_coding	hypothetical protein && PF00563:EAL domain|PF01590:GAF domain|PF00990:Diguanylate cyclase, GGDEF domain	EAL
PA2568	192.187	198.139	293.342	317.175	195.163	305.258	-0.644799	0.00460943	0.0207535	PA2568	AE004091.2	2904040	2904447	-	408	protein_coding	hypothetical protein && -	-
PA2571	451.392	528.046	830.196	826.381	489.719	828.288	-0.758138	0.000165889	0.00135685	PA2571	AE004091.2	2906166	2907578	-	1413	protein_coding	probable two-component sensor && PF02518:Histidine kinase-, DNA gyrase B-, and HSP90-like ATPase|PF00512:His Kinase A (phospho-acceptor) domain	HATPase_c
PA2572	242.451	253.775	503.007	687.212	248.113	595.109	-1.26107	4.40817e-08	7.46069e-07	PA2572	AE004091.2	2907656	2908999	+	1344	protein_coding	probable two-component response regulator && PF13487:HD domain|PF00072:Response regulator receiver domain	Response_reg
PA2573	684.973	806.222	1692.36	1947.28	745.598	1819.82	-1.28708	8.55737e-11	2.2261e-09	PA2573	AE004091.2	2909010	2910617	-	1608	protein_coding	probable chemotaxis transducer && PF00672:HAMP domain|PF00015:Methyl-accepting chemotaxis protein (MCP) signalling domain	HAMP
PA2582	410.984	448.01	584.804	758.415	429.497	671.609	-0.644079	0.002997	0.0146865	PA2582	AE004091.2	2918967	2919500	-	534	protein_coding	hypothetical protein && PF04352:ProQ/FINO family	-
PA2585	476.032	469.483	629.934	777.833	472.757	703.883	-0.573517	0.00599712	0.0252418	uvrC	AE004091.2	2923961	2925787	-	1827	protein_coding	excinuclease ABC subunit C && PF14520:Helix-hairpin-helix domain|PF02151:UvrB/uvrC motif|PF01541:GIY-YIG catalytic domain|PF08459:UvrC Helix-hairpin-helix N-terminal	GIY-YIG
PA2586	556.849	662.742	1110.38	1357.16	609.795	1233.77	-1.01623	1.01117e-06	1.31218e-05	gacA	AE004091.2	2925788	2926432	-	645	protein_coding	response regulator GacA && PF00196:Bacterial regulatory proteins, luxR family|PF00072:Response regulator receiver domain	Response_reg
PA2591	330.167	400.183	624.292	604.142	365.175	614.217	-0.750208	0.000373046	0.00275446	PA2591	AE004091.2	2933582	2934388	-	807	protein_coding	probable transcriptional regulator && PF00196:Bacterial regulatory proteins, luxR family	GerE
PA2592	261.177	284.032	547.196	754.099	272.604	650.648	-1.25402	4.94376e-08	8.26756e-07	PA2592	AE004091.2	2934541	2935644	+	1104	protein_coding	probable periplasmic spermidine/putrescine-binding protein && PF13416:Bacterial extracellular solute-binding protein	-
PA2605	159.663	161.049	273.598	349.54	160.356	311.569	-0.956798	7.64656e-05	0.000671344	PA2605	AE004091.2	2948582	2948977	+	396	protein_coding	conserved hypothetical protein && PF02635:DsrE/DsrF-like family	-
PA2611	655.406	554.4	890.369	912.687	604.903	901.528	-0.575645	0.00395513	0.0184125	cysG	AE004091.2	2952017	2953414	-	1398	protein_coding	siroheme synthase && PF00590:Tetrapyrrole (Corrin/Porphyrin) Methylases|PF14824:Sirohaem biosynthesis protein central|PF13241:Putative NAD(P)-binding|PF10414:Sirohaem synthase dimerisation region	-
PA2615	1199.44	1111.73	1529.7	1839.4	1155.58	1684.55	-0.543453	0.0053517	0.0232569	ftsK	AE004091.2	2956805	2959240	-	2436	protein_coding	cell division protein FtsK && PF01580:FtsK/SpoIIIE family|PF13491:4TM region of DNA translocase FtsK/SpoIIIE|PF09397:Ftsk gamma domain	-
PA2620	3602.27	4589.41	8787.1	10542.3	4095.84	9664.69	-1.23851	8.65515e-10	1.95315e-08	clpA	AE004091.2	2962303	2964579	-	2277	protein_coding	ATP-binding protease component ClpA && PF02861:Clp amino terminal domain, pathogenicity island component|PF00004:ATPase family associated with various cellular activities (AAA)|PF10431:C-terminal, D2-small domain, of ClpB protein|PF07724:AAA domain (Cdc48 subfamily)	Clp_N
PA2621	80.817	97.6056	124.106	207.135	89.2113	165.62	-0.888901	0.00385561	0.0180089	PA2621	AE004091.2	2964607	2964843	-	237	protein_coding	conserved hypothetical protein && -	-
PA2623	1466.53	1801.8	2665.46	3580.62	1634.17	3123.04	-0.934164	1.23251e-05	0.000130669	icd	AE004091.2	2965546	2966802	-	1257	protein_coding	isocitrate dehydrogenase && PF00180:Isocitrate/isopropylmalate dehydrogenase	-
PA2631	400.142	385.542	648.738	738.996	392.842	693.867	-0.820245	6.01916e-05	0.000542013	PA2631	AE004091.2	2975291	2975716	+	426	protein_coding	probable acetyl transferase && PF13673:Acetyltransferase (GNAT) domain	-
PA2634	435.623	568.064	839.598	1112.27	501.844	975.934	-0.958885	2.42716e-05	0.000241384	aceA	AE004091.2	2977756	2979351	+	1596	protein_coding	isocitrate lyase && PF00463:Isocitrate lyase family	-
PA2657	163.605	152.265	236.93	248.13	157.935	242.53	-0.618527	0.00954292	0.0363518	PA2657	AE004091.2	3007339	3008010	-	672	protein_coding	probable two-component response regulator && PF00072:Response regulator receiver domain|PF00486:Transcriptional regulatory protein, C terminal	Response_reg
PA2658	86.7304	88.8211	164.535	157.509	87.7757	161.022	-0.87575	0.00122277	0.00717944	PA2658	AE004091.2	3008010	3008324	-	315	protein_coding	hypothetical protein && PF03413:Peptidase propeptide and YPEB domain	-
PA2679	302.571	309.41	590.445	968.786	305.99	779.615	-1.3482	7.67487e-08	1.23568e-06	PA2679	AE004091.2	3026100	3026852	-	753	protein_coding	hypothetical protein && PF08241:Methyltransferase domain	Methyltransf_11
PA2686	192.187	225.469	466.339	430.452	208.828	448.395	-1.10275	7.22605e-07	9.64445e-06	pfeR	AE004091.2	3037886	3038803	+	918	protein_coding	two-component response regulator PfeR && PF00486:Transcriptional regulatory protein, C terminal|PF00072:Response regulator receiver domain	Response_reg
PA2687	154.735	185.451	319.668	378.668	170.093	349.168	-1.03653	1.24836e-05	0.000131852	pfeS	AE004091.2	3038803	3040143	+	1341	protein_coding	two-component sensor PfeS && PF02518:Histidine kinase-, DNA gyrase B-, and HSP90-like ATPase|PF00672:HAMP domain|PF00512:His Kinase A (phospho-acceptor) domain|PF16750:Sensor domain of 2-component histidine kinase	HATPase_c
PA2708	323.268	395.303	535.914	626.798	359.285	581.356	-0.693606	0.00145119	0.00824496	PA2708	AE004091.2	3061733	3062818	-	1086	protein_coding	hypothetical protein && PF05359:Domain of Unknown Function (DUF748)	-
PA2725	286.802	289.889	443.774	409.954	288.345	426.864	-0.56641	0.0078317	0.0310265	PA2725	AE004091.2	3077312	3079195	+	1884	protein_coding	probable chaperone && PF07724:AAA domain (Cdc48 subfamily)	-
PA2727	433.652	445.081	688.226	743.311	439.367	715.768	-0.70377	0.000425812	0.00307142	PA2727	AE004091.2	3079850	3083482	+	3633	protein_coding	hypothetical protein && PF13195:Protein of unknown function (DUF4011)|PF00069:Protein kinase domain|PF13086:AAA domain	Pkinase
PA2728	261.177	282.08	427.791	474.683	271.628	451.237	-0.731675	0.000677556	0.00453635	PA2727	AE004091.2	3083485	3086145	+	2661	protein_coding	hypothetical protein && PF13087:AAA domain	-
PA2738	800.285	862.833	1090.63	1371.19	831.559	1230.91	-0.565347	0.00539685	0.0233989	himA	AE004091.2	3099810	3100112	-	303	protein_coding	integration host factor%2C alpha subunit && PF00216:Bacterial DNA-binding protein	-
PA2741	1919.9	2037.03	3407.28	4943.18	1978.46	4175.23	-1.07727	5.74558e-07	7.85508e-06	rplT	AE004091.2	3103643	3103999	-	357	protein_coding	50S ribosomal protein L20 && PF00453:Ribosomal protein L20	-
PA2742	287.787	368.949	636.515	902.977	328.368	769.746	-1.22813	2.71917e-07	4.0208e-06	rpmI	AE004091.2	3104023	3104217	-	195	protein_coding	50S ribosomal protein L35 && -	-
PA2743	3821.07	4877.35	6584.22	9428.94	4349.21	8006.58	-0.880332	7.89751e-05	0.000692295	infC	AE004091.2	3104279	3104830	-	552	protein_coding	translation initiation factor IF-3 && PF00707:Translation initiation factor IF-3, C-terminal domain|PF05198:Translation initiation factor IF-3, N-terminal domain	-
PA2746	291.73	314.29	461.638	536.176	303.01	498.907	-0.718673	0.000808079	0.00523714	PA2746	AE004091.2	3108057	3108383	+	327	protein_coding	hypothetical protein && -	-
PA2747	2406.77	3158.52	5843.34	7698.5	2782.64	6770.92	-1.28279	2.75812e-09	5.67689e-08	PA2747	AE004091.2	3108970	3109257	-	288	protein_coding	hypothetical protein && -	-
PA2754	261.177	337.715	433.432	548.044	299.446	490.738	-0.711613	0.00227075	0.0117166	PA2754	AE004091.2	3115304	3115633	+	330	protein_coding	conserved hypothetical protein && PF05957:Bacterial protein of unknown function (DUF883)	-
PA2756	393.243	357.236	537.794	595.512	375.24	566.653	-0.594251	0.00422216	0.019351	PA2756	AE004091.2	3117177	3117611	-	435	protein_coding	hypothetical protein && -	-
PA2764	199.086	183.498	274.538	341.988	191.292	308.263	-0.687074	0.00374461	0.0176223	PA2764	AE004091.2	3123599	3124294	+	696	protein_coding	hypothetical protein && PF12697:Alpha/beta hydrolase family	-
PA2771	197.115	197.163	312.146	344.145	197.139	328.146	-0.734496	0.00116904	0.00695115	PA2771	AE004091.2	3129729	3130754	+	1026	protein_coding	conserved hypothetical protein && PF00990:Diguanylate cyclase, GGDEF domain|PF01590:GAF domain	GGDEF
PA2777	388.316	501.693	727.714	813.435	445.004	770.574	-0.791697	0.000231666	0.00181737	PA2777	AE004091.2	3135044	3136000	-	957	protein_coding	conserved hypothetical protein && PF01226:Formate/nitrite transporter	-
PA2778	461.248	500.717	910.113	940.736	480.982	925.425	-0.944002	1.50056e-06	1.91193e-05	PA2778	AE004091.2	3136082	3136963	-	882	protein_coding	hypothetical protein && PF13529:Peptidase_C39 like family	-
PA2787	190.216	216.684	367.618	361.407	203.45	364.512	-0.841307	0.000177292	0.00143752	cpg2	AE004091.2	3143152	3144390	+	1239	protein_coding	carboxypeptidase G2 precursor && PF07687:Peptidase dimerisation domain|PF01546:Peptidase family M20/M25/M40	Peptidase_M20
PA2788	877.16	862.833	1707.4	1789.77	869.997	1748.59	-1.00703	5.62829e-08	9.32902e-07	PA2788	AE004091.2	3144412	3146007	-	1596	protein_coding	probable chemotaxis transducer && PF13675:Type IV pili methyl-accepting chemotaxis transducer N-term|PF00015:Methyl-accepting chemotaxis protein (MCP) signalling domain	-
PA2790	233.581	318.194	630.874	767.045	275.887	698.959	-1.34042	6.6064e-09	1.28005e-07	PA2790	AE004091.2	3147765	3148250	+	486	protein_coding	hypothetical protein && -	-
PA2797	122.211	120.055	190.86	251.366	121.133	221.113	-0.866201	0.000887422	0.00560902	PA2797	AE004091.2	3154593	3155075	-	483	protein_coding	hypothetical protein && PF01740:STAS domain	STAS
PA2798	725.381	962.391	1277.73	1531.93	843.886	1404.83	-0.734932	0.000613819	0.00415048	PA2798	AE004091.2	3155072	3156256	-	1185	protein_coding	probable two-component response regulator && PF07228:Stage II sporulation protein E (SpoIIE)|PF00072:Response regulator receiver domain	SpoIIE
PA2799	240.48	232.301	317.787	387.298	236.391	352.543	-0.575489	0.0113481	0.0417585	PA2799	AE004091.2	3156503	3156802	+	300	protein_coding	hypothetical protein && PF07238:PilZ domain	-
PA2827	155.72	184.475	305.565	281.574	170.098	293.569	-0.787758	0.000862713	0.00550862	PA2827	AE004091.2	3180554	3180952	-	399	protein_coding	conserved hypothetical protein && PF01641:SelR domain	-
PA2853	4090.13	4404.94	5874.37	8172.11	4247.53	7023.24	-0.725395	0.00047864	0.00339153	oprI	AE004091.2	3206915	3207166	+	252	protein_coding	Outer membrane lipoprotein OprI precursor && -	-
PA2864	86.7304	97.6056	141.03	209.292	92.168	175.161	-0.923289	0.00141726	0.00809308	PA2864	AE004091.2	3216456	3216890	-	435	protein_coding	conserved hypothetical protein && PF07681:DoxX	-
PA2867	641.608	631.508	992.85	1139.24	636.558	1066.05	-0.743554	0.000146468	0.00121746	PA2867	AE004091.2	3219608	3221080	+	1473	protein_coding	probable chemotaxis transducer && PF00015:Methyl-accepting chemotaxis protein (MCP) signalling domain|PF00672:HAMP domain	HAMP
PA2868	93.6294	116.151	165.475	173.691	104.89	169.583	-0.692485	0.00978678	0.0369818	PA2868	AE004091.2	3221206	3221565	+	360	protein_coding	hypothetical protein && PF06127:Protein of unknown function (DUF962)	-
PA2872	248.364	247.918	415.568	390.535	248.141	403.052	-0.700159	0.0011972	0.00707365	PA2872	AE004091.2	3224614	3225384	-	771	protein_coding	hypothetical protein && PF05235:CHAD domain	-
PA2875	283.845	236.206	449.415	548.044	260.025	498.729	-0.938862	3.23003e-05	0.000311313	PA2875	AE004091.2	3228337	3229254	-	918	protein_coding	conserved hypothetical protein && PF07726:ATPase family associated with various cellular activities (AAA)	-
PA2883	396.2	471.435	773.784	967.707	433.818	870.745	-1.00451	3.06632e-06	3.72131e-05	PA2883	AE004091.2	3235794	3235961	+	168	protein_coding	hypothetical protein && -	-
PA2894	231.61	267.439	372.319	434.767	249.524	403.543	-0.692644	0.00202234	0.0107203	PA2894	AE004091.2	3249209	3249631	-	423	protein_coding	hypothetical protein && -	-
PA2895	780.574	856.001	1413.12	1580.48	818.287	1496.8	-0.870967	5.85927e-06	6.83055e-05	PA2895	AE004091.2	3249977	3250741	-	765	protein_coding	hypothetical protein && -	-
PA2896	225.696	285.984	441.894	546.965	255.84	494.429	-0.949536	4.07724e-05	0.000383753	PA2896	AE004091.2	3250738	3251322	-	585	protein_coding	probable sigma-70 factor%2C ECF subfamily && PF04542:Sigma-70 region 2|PF08281:Sigma-70, region 4	Sigma70_r2
PA2897	426.753	480.219	654.379	893.268	453.486	773.823	-0.770056	0.000544218	0.0037475	PA2897	AE004091.2	3251651	3253090	-	1440	protein_coding	probable transcriptional regulator && PF00392:Bacterial regulatory proteins, gntR family|PF00155:Aminotransferase class I and II	Aminotran_1_2
PA2903	205.985	205.948	409.927	509.206	205.966	459.566	-1.15686	3.30184e-07	4.79407e-06	cobJ	AE004091.2	3256681	3258360	-	1680	protein_coding	precorrin-3 methylase CobJ && PF00590:Tetrapyrrole (Corrin/Porphyrin) Methylases|PF11760:Cobalamin synthesis G N-terminal	-
PA2904	106.442	81.0126	160.774	166.139	93.7272	163.457	-0.802333	0.00368062	0.0174097	cobI	AE004091.2	3258353	3259105	-	753	protein_coding	precorrin-2 methyltransferase CobI && PF00590:Tetrapyrrole (Corrin/Porphyrin) Methylases	-
PA2905	104.471	78.0845	214.365	203.898	91.2776	209.132	-1.19674	8.73493e-06	9.66962e-05	cobH	AE004091.2	3259102	3259728	-	627	protein_coding	precorrin isomerase CobH && PF02570:Precorrin-8X methylmutase	CbiC
PA2906	252.307	281.104	455.056	474.683	266.705	464.87	-0.801306	0.000182771	0.00147556	PA2906	AE004091.2	3259725	3261185	-	1461	protein_coding	probable oxidoreductase && PF03460:Nitrite/Sulfite reductase ferredoxin-like half domain|PF01077:Nitrite and sulphite reductase 4Fe-4S domain	-
PA2919	50.2642	48.8028	91.1993	93.8578	49.5335	92.5286	-0.901196	0.00553357	0.02387	PA2919	AE004091.2	3274328	3274585	+	258	protein_coding	hypothetical protein && -	-
PA2920	937.28	1060	2963.51	2970.01	998.638	2966.76	-1.57083	3.01861e-17	1.44971e-15	PA2920	AE004091.2	3274597	3276234	-	1638	protein_coding	probable chemotaxis transducer && PF00672:HAMP domain|PF00015:Methyl-accepting chemotaxis protein (MCP) signalling domain|PF12729:Four helix bundle sensory module for signal transduction	HAMP
PA2932	218.797	230.349	343.173	416.427	224.573	379.8	-0.756958	0.00084679	0.00542544	morB	AE004091.2	3287340	3288449	+	1110	protein_coding	morphinone reductase && PF00724:NADH:flavin oxidoreductase / NADH oxidase family	Oxidored_FMN
PA2939	619.925	882.354	1752.53	2045.45	751.14	1898.99	-1.33784	1.28877e-09	2.80682e-08	PA2939	AE004091.2	3294282	3295892	+	1611	protein_coding	probable aminopeptidase && PF02225:PA domain|PF04389:Peptidase family M28	-
PA2942	312.427	318.194	461.638	484.393	315.31	473.015	-0.584857	0.0051175	0.0223951	PA2942	AE004091.2	3297905	3298921	-	1017	protein_coding	P15 && PF07728:AAA domain (dynein-related subfamily)	AAA_5
PA2946	614.012	619.795	1220.38	1289.2	616.904	1254.79	-1.02419	7.21691e-08	1.16528e-06	PA2946	AE004091.2	3305919	3307013	+	1095	protein_coding	hypothetical protein && PF09490:Probable cobalt transporter subunit (CbtA)	-
PA2951	535.166	630.532	719.252	1034.59	582.849	876.923	-0.588468	0.0102171	0.0383498	etfA	AE004091.2	3310792	3311721	-	930	protein_coding	electron transfer flavoprotein alpha-subunit && PF01012:Electron transfer flavoprotein domain|PF00766:Electron transfer flavoprotein FAD-binding domain	-
PA2952	705.67	862.833	1113.2	1191.02	784.252	1152.11	-0.554691	0.0056134	0.0240208	etfB	AE004091.2	3311721	3312470	-	750	protein_coding	electron transfer flavoprotein beta-subunit && PF01012:Electron transfer flavoprotein domain	-
PA2962	163.605	160.073	227.528	297.756	161.839	262.642	-0.696757	0.00492338	0.0218519	tmk	AE004091.2	3321043	3321675	-	633	protein_coding	thymidylate kinase && PF02223:Thymidylate kinase	-
PA2964	488.844	424.584	651.558	674.266	456.714	662.912	-0.537447	0.00830074	0.032503	pabC	AE004091.2	3322759	3323574	-	816	protein_coding	4-amino-4-deoxychorismate lyase && PF01063:Amino-transferase class IV	-
PA2965	417.883	427.512	600.787	692.606	422.698	646.697	-0.6129	0.00279421	0.0138821	fabF1	AE004091.2	3323574	3324818	-	1245	protein_coding	beta-ketoacyl-acyl carrier protein synthase II && PF00109:Beta-ketoacyl synthase, N-terminal domain|PF02801:Beta-ketoacyl synthase, C-terminal domain	ketoacyl-synt
PA2966	948.121	1091.23	1759.11	2872.91	1019.68	2316.01	-1.18314	8.45098e-07	1.11209e-05	acpP	AE004091.2	3324947	3325183	-	237	protein_coding	acyl carrier protein && -	-
PA2967	541.079	532.926	769.083	912.687	537.003	840.885	-0.646457	0.0013758	0.0078723	fabG	AE004091.2	3325379	3326122	-	744	protein_coding	3-oxoacyl-[acyl-carrier-protein] reductase && PF13561:Enoyl-(Acyl carrier protein) reductase	-
PA2976	3335.18	4173.61	8559.57	9397.65	3754.4	8978.61	-1.25787	8.15327e-11	2.14081e-09	rne	AE004091.2	3332881	3336054	+	3174	protein_coding	ribonuclease E && PF00575:S1 RNA binding domain|PF10150:Ribonuclease E/G family	S1
PA3009	382.402	418.728	585.744	733.602	400.565	659.673	-0.718893	0.000797513	0.0051907	PA3009	AE004091.2	3369036	3369269	-	234	protein_coding	hypothetical protein && -	-
PA3011	711.583	822.815	1101.91	1296.75	767.199	1199.33	-0.644171	0.0013539	0.00777869	topA	AE004091.2	3370100	3372706	-	2607	protein_coding	DNA topoisomerase I && PF01396:Topoisomerase DNA binding C4 zinc finger|PF08272:Topoisomerase I zinc-ribbon-like|PF01751:Toprim domain|PF01131:DNA topoisomerase	Topoisom_bac
PA3012	141.922	165.929	246.332	247.051	153.926	246.692	-0.680331	0.00483918	0.0215292	PA3012	AE004091.2	3372797	3373171	-	375	protein_coding	hypothetical protein && PF07866:Protein of unknown function (DUF1653)	-
PA3021	147.836	176.666	346.934	330.121	162.251	338.527	-1.06121	5.55891e-06	6.53462e-05	PA3021	AE004091.2	3383948	3384334	+	387	protein_coding	hypothetical protein && PF07007:Lysozyme inhibitor LprI	-
PA3022	1190.57	1251.3	1749.71	1685.13	1220.94	1717.42	-0.492311	0.00752163	0.0300711	PA3022	AE004091.2	3384378	3385184	-	807	protein_coding	hypothetical protein && PF03473:MOSC domain|PF03476:MOSC N-terminal beta barrel domain	MOSC_N
PA3023	791.415	944.822	1222.26	1492.02	868.118	1357.14	-0.644205	0.00171393	0.00933351	PA3023	AE004091.2	3385287	3386195	-	909	protein_coding	conserved hypothetical protein && PF00781:Diacylglycerol kinase catalytic domain	-
PA3028	423.796	452.89	585.744	657.005	438.343	621.375	-0.502909	0.0137838	0.0485586	moeA2	AE004091.2	3392268	3393485	-	1218	protein_coding	molybdenum cofactor biosynthesis protein A2 && PF03454:MoeA C-terminal region (domain IV)|PF03453:MoeA N-terminal region (domain I and II)|PF00994:Probable molybdopterin binding domain	-
PA3038	241.465	308.434	568.821	1099.32	274.949	834.072	-1.59992	1.86756e-08	3.40708e-07	PA3038	AE004091.2	3400684	3401949	+	1266	protein_coding	probable porin && PF03573:outer membrane porin, OprD family	-
PA3040	456.32	637.364	801.05	1045.38	546.842	923.216	-0.754907	0.00118482	0.00701528	PA3040	AE004091.2	3403812	3404141	+	330	protein_coding	conserved hypothetical protein && PF05957:Bacterial protein of unknown function (DUF883)	-
PA3041	838.722	1217.14	1538.17	1919.23	1027.93	1728.7	-0.749635	0.000995814	0.00610194	PA3041	AE004091.2	3404145	3404525	+	381	protein_coding	hypothetical protein && PF07332:Putative Actinobacterial Holin-X, holin superfamily III	-
PA3042	196.129	279.152	369.498	362.485	237.64	365.992	-0.622951	0.00954625	0.0363518	PA3042	AE004091.2	3404539	3404862	+	324	protein_coding	hypothetical protein && -	-
PA3049	231.61	345.524	1037.98	1843.71	288.567	1440.85	-2.31928	8.75797e-17	4.0009e-15	rmf	AE004091.2	3414401	3414613	+	213	protein_coding	ribosome modulation factor && -	-
PA3068	1859.78	2416.71	2879.83	3391.83	2138.24	3135.83	-0.552271	0.00713215	0.028728	gdhB	AE004091.2	3436578	3441440	-	4863	protein_coding	NAD-dependent glutamate dehydrogenase && PF05088:Bacterial NAD-glutamate dehydrogenase	-
PA3083	840.693	967.271	1507.14	1619.32	903.982	1563.23	-0.790002	4.00374e-05	0.000378101	pepN	AE004091.2	3460380	3463037	-	2658	protein_coding	aminopeptidase N && PF17432:Domain of unknown function (DUF3458_C) ARM repeats|PF11940:Domain of unknown function (DUF3458) Ig-like fold|PF01433:Peptidase family M1 domain	-
PA3089	219.783	226.445	471.04	505.969	223.114	488.505	-1.13022	1.45552e-07	2.24686e-06	PA3089	AE004091.2	3467085	3468050	+	966	protein_coding	hypothetical protein && PF08907:Domain of unknown function (DUF1853)	-
PA3094	129.11	134.696	361.977	353.855	131.903	357.916	-1.44024	5.38758e-10	1.23562e-08	PA3094	AE004091.2	3474133	3475170	+	1038	protein_coding	tRNA-Val && PF12833:Helix-turn-helix domain|PF12625:Arabinose-binding domain of AraC transcription regulator, N-term	-
PA3095	229.638	188.379	359.156	346.303	209.009	352.73	-0.755338	0.000959745	0.0059589	xcpZ	AE004091.2	3475956	3476480	-	525	protein_coding	general secretion pathway protein M && PF04612:Type II secretion system (T2SS), protein M	-
PA3096	685.959	657.862	1242	1226.62	671.91	1234.31	-0.877412	3.53944e-06	4.2587e-05	xcpY	AE004091.2	3476482	3477630	-	1149	protein_coding	general secretion pathway protein L && PF12693:GspL periplasmic domain|PF05134:Type II secretion system (T2SS), protein L	-
PA3097	271.032	281.104	422.149	477.92	276.068	450.035	-0.704353	0.00106313	0.00643026	xcpX	AE004091.2	3477627	3478628	-	1002	protein_coding	general secretion pathway protein K && PF03934:Type II secretion system (T2SS), protein K	-
PA3098	209.927	246.942	368.558	375.431	228.435	371.995	-0.703296	0.00165337	0.00910815	xcpW	AE004091.2	3478625	3479338	-	714	protein_coding	general secretion pathway protein J && PF11612:Type II secretion system (T2SS), protein J|PF07963:Prokaryotic N-terminal methylation motif	-
PA3100	152.764	182.522	292.402	286.968	167.643	289.685	-0.789088	0.000841648	0.00540483	xcpU	AE004091.2	3479721	3480239	-	519	protein_coding	General secretion pathway outer membrane protein H precursor && PF12019:Type II transport protein GspH|PF07963:Prokaryotic N-terminal methylation motif	-
PA3102	342.979	334.787	485.143	552.359	338.883	518.751	-0.613662	0.00347167	0.0166303	xcpS	AE004091.2	3480697	3481914	-	1218	protein_coding	general secretion pathway protein F && PF00482:Type II secretion system (T2SS), protein F	-
PA3103	819.011	783.773	1133.88	1378.74	801.392	1256.31	-0.648209	0.00110826	0.00666022	xcpR	AE004091.2	3481914	3483422	-	1509	protein_coding	general secretion pathway protein E && PF00437:Type II/IV secretion system protein	-
PA3106	249.35	239.134	348.814	398.087	244.242	373.45	-0.611857	0.00567837	0.0242085	PA3106	AE004091.2	3486417	3487184	-	768	protein_coding	probable short-chain dehydrogenase && PF13561:Enoyl-(Acyl carrier protein) reductase	-
PA3108	310.455	385.542	478.561	573.935	347.999	526.248	-0.595836	0.00742463	0.029778	purF	AE004091.2	3488409	3489914	-	1506	protein_coding	amidophosphoribosyltransferase && PF00156:Phosphoribosyl transferase domain|PF13522:Glutamine amidotransferase domain	Pribosyltran
PA3111	523.339	542.687	864.983	906.214	533.013	885.599	-0.732322	0.000167287	0.00136626	folC	AE004091.2	3491415	3492704	-	1290	protein_coding	folylpolyglutamate synthetase && PF08245:Mur ligase middle domain	-
PA3113	831.823	891.139	1168.67	1351.77	861.481	1260.22	-0.548447	0.00477819	0.0212915	trpF	AE004091.2	3493842	3494477	-	636	protein_coding	N-(5'phosphoribosyl)anthranilate (PRA) isomerase && PF00697:N-(5'phosphoribosyl)anthranilate (PRA) isomerase	-
PA3115	1518.77	1706.15	2209.47	2303.29	1612.46	2256.38	-0.484679	0.00895219	0.0345009	fimV	AE004091.2	3495446	3498205	-	2760	protein_coding	Motility protein FimV && -	-
PA3123	231.61	244.99	373.259	367.88	238.3	370.569	-0.63702	0.00352928	0.0168631	PA3123	AE004091.2	3505865	3506242	-	378	protein_coding	conserved hypothetical protein && PF01042:Endoribonuclease L-PSP	Ribonuc_L-PSP
PA3126	201.057	240.11	501.126	933.184	220.583	717.155	-1.69972	1.10548e-09	2.43595e-08	ibpA	AE004091.2	3508717	3509166	-	450	protein_coding	heat-shock protein IbpA && PF00011:Hsp20/alpha crystallin family	-
PA3141	1503.98	1553.88	2099.47	2510.43	1528.93	2304.95	-0.591982	0.00193371	0.010358	wbpM	AE004091.2	3524681	3526678	-	1998	protein_coding	nucleotide sugar epimerase/dehydratase WbpM && PF02719:Polysaccharide biosynthesis protein	-
PA3159	786.487	1048.28	1226.96	1619.32	917.385	1423.14	-0.633027	0.00468778	0.0209551	wbpA	AE004091.2	3543764	3545074	-	1311	protein_coding	UDP-N-acetyl-d-glucosamine 6-Dehydrogenase && PF00984:UDP-glucose/GDP-mannose dehydrogenase family, central domain|PF03720:UDP-glucose/GDP-mannose dehydrogenase family, UDP binding domain|PF03721:UDP-glucose/GDP-mannose dehydrogenase family, NAD binding domain	-
PA3162	4551.37	5190.66	7283.72	10395.6	4871.02	8839.64	-0.85967	5.80612e-05	0.000524511	rpsA	AE004091.2	3548110	3549789	-	1680	protein_coding	30S ribosomal protein S1 && PF00575:S1 RNA binding domain	S1
PA3163	484.902	561.232	906.352	1007.62	523.067	956.988	-0.871167	1.53922e-05	0.000159573	cmk	AE004091.2	3550057	3550746	-	690	protein_coding	cytidylate kinase && PF02224:Cytidylate kinase	-
PA3165	602.185	673.479	908.233	1103.64	637.832	1005.94	-0.656773	0.00130537	0.00756081	hisC2	AE004091.2	3552979	3554088	-	1110	protein_coding	histidinol-phosphate aminotransferase && PF00155:Aminotransferase class I and II	Aminotran_1_2
PA3167	406.056	407.015	514.289	747.626	406.536	630.958	-0.633002	0.00621677	0.0260492	serC	AE004091.2	3555254	3556339	-	1086	protein_coding	3-phosphoserine aminotransferase && PF00266:Aminotransferase class-V	Aminotran_5
PA3168	3215.92	3297.12	4483.81	4788.91	3256.52	4636.36	-0.509613	0.00426831	0.0194989	gyrA	AE004091.2	3556427	3559198	-	2772	protein_coding	DNA gyrase subunit A && PF03989:DNA gyrase C-terminal domain, beta-propeller|PF00521:DNA gyrase/topoisomerase IV, subunit A	-
PA3185	762.833	751.563	1336.02	1309.69	757.198	1322.86	-0.804966	1.76245e-05	0.000180716	PA3185	AE004091.2	3574846	3575697	-	852	protein_coding	hypothetical protein && PF01263:Aldose 1-epimerase	Aldose_epim
PA3198	312.427	275.248	456.937	405.639	293.837	431.288	-0.554317	0.010847	0.0402571	PA3198	AE004091.2	3590490	3591242	-	753	protein_coding	conserved hypothetical protein && PF02616:Segregation and condensation protein ScpA	-
PA3200	255.263	268.415	384.542	380.826	261.839	382.684	-0.547499	0.0111725	0.0412742	PA3200	AE004091.2	3592041	3592928	-	888	protein_coding	conserved hypothetical protein && PF02811:PHP domain	-
PA3203	97.5717	87.845	159.834	160.745	92.7084	160.289	-0.789959	0.00342221	0.0164354	PA3203	AE004091.2	3594208	3594570	+	363	protein_coding	hypothetical protein && -	-
PA3214	170.504	154.217	246.332	316.096	162.36	281.214	-0.79095	0.00129169	0.00749791	PA3214	AE004091.2	3603327	3603971	+	645	protein_coding	hypothetical protein && PF03886:ABC-type transport auxiliary lipoprotein component	-
PA3225	253.292	251.822	375.14	377.589	252.557	376.364	-0.575483	0.00779058	0.030912	PA3225	AE004091.2	3612559	3613488	+	930	protein_coding	probable transcriptional regulator && PF00126:Bacterial regulatory helix-turn-helix protein, lysR family|PF03466:LysR substrate binding domain	LysR_substrate
PA3232	126.153	163.001	255.734	453.107	144.577	354.421	-1.29143	8.3277e-06	9.32138e-05	PA3232	AE004091.2	3618993	3619619	-	627	protein_coding	probable nuclease && PF00929:Exonuclease	Exonuc_X-T
PA3233	403.099	448.01	740.877	1449.94	425.554	1095.41	-1.36321	7.72814e-07	1.02658e-05	PA3233	AE004091.2	3619616	3621415	-	1800	protein_coding	hypothetical protein && PF00027:Cyclic nucleotide-binding domain|PF10335:Putative nucleotidyltransferase substrate binding domain|PF03445:Putative nucleotidyltransferase DUF294	cNMP_binding
PA3234	548.964	743.755	1619.02	3414.48	646.359	2516.75	-1.96105	0.000428361	0.0030847	PA3234	AE004091.2	3621505	3623160	-	1656	protein_coding	probable sodium:solute symporter && PF00474:Sodium:solute symporter family	-
PA3235	88.7015	125.911	254.794	568.541	107.306	411.668	-1.93917	0.00160983	0.0089342	PA3235	AE004091.2	3623157	3623468	-	312	protein_coding	conserved hypothetical protein && PF04341:Protein of unknown function, DUF485	-
PA3248	170.504	173.738	248.213	265.391	172.121	256.802	-0.576709	0.0139168	0.0489014	PA3248	AE004091.2	3634924	3635475	-	552	protein_coding	hypothetical protein && PF13302:Acetyltransferase (GNAT) domain	-
PA3256	808.17	740.826	1104.73	1139.24	774.498	1121.99	-0.534666	0.005083	0.0222961	PA3256	AE004091.2	3641872	3642834	-	963	protein_coding	probable oxidoreductase && PF08240:Alcohol dehydrogenase GroES-like domain|PF00107:Zinc-binding dehydrogenase	ADH_zinc_N
PA3257	1262.52	1470.92	2089.12	3086.52	1366.72	2587.82	-0.920697	3.95803e-05	0.000375679	prc	AE004091.2	3642964	3645060	+	2097	protein_coding	periplasmic tail-specific protease && PF00595:PDZ domain (Also known as DHR or GLGF)|PF11818:C-terminal domain of tail specific protease (DUF3340)|PF03572:Peptidase family S41	Peptidase_S41
PA3259	252.307	265.487	387.362	414.269	258.897	400.816	-0.630148	0.00354892	0.0169425	PA3259	AE004091.2	3646918	3647397	-	480	protein_coding	hypothetical protein && -	-
PA3261	204.999	206.924	320.608	336.594	205.961	328.601	-0.673637	0.00261061	0.0131208	PA3261	AE004091.2	3648170	3648916	+	747	protein_coding	hypothetical protein && PF00497:Bacterial extracellular solute-binding proteins, family 3	-
PA3266	182.331	194.235	267.017	546.965	188.283	406.991	-1.11003	0.00020459	0.00163526	capB	AE004091.2	3653667	3653876	+	210	protein_coding	cold acclimation protein B && -	-
PA3267	404.085	369.925	561.299	541.571	387.005	551.435	-0.51104	0.0127173	0.0457775	PA3267	AE004091.2	3653937	3655811	-	1875	protein_coding	hypothetical protein && PF07690:Major Facilitator Superfamily|PF01553:Acyltransferase	Acyltransferase
PA3271	471.104	467.531	607.369	727.129	469.317	667.249	-0.506997	0.0140213	0.0492104	PA3271	AE004091.2	3660022	3663501	+	3480	protein_coding	probable two-component sensor && PF12860:PAS fold|PF00512:His Kinase A (phospho-acceptor) domain|PF02518:Histidine kinase-, DNA gyrase B-, and HSP90-like ATPase|PF00072:Response regulator receiver domain	HATPase_c
PA3272	1613.38	1600.73	2769.83	2793.08	1607.06	2781.45	-0.791409	1.07958e-05	0.000116882	PA3272	AE004091.2	3663509	3667855	-	4347	protein_coding	probable ATP-dependent DNA helicase && PF00271:Helicase conserved C-terminal domain|PF00270:DEAD/DEAH box helicase|PF08494:DEAD/H associated	DEAD
PA3274	98.5573	142.504	197.442	214.686	120.531	206.064	-0.772797	0.00412114	0.0190274	PA3274	AE004091.2	3668474	3668761	+	288	protein_coding	hypothetical protein && -	-
PA3275	121.225	93.7014	188.04	222.238	107.463	205.139	-0.931717	0.000484893	0.00342336	PA3275	AE004091.2	3668840	3669169	-	330	protein_coding	conserved hypothetical protein && PF02694:Uncharacterised BCR, YnfA/UPF0060 family	-
PA3285	373.532	360.165	625.233	686.133	366.848	655.683	-0.837466	3.98562e-05	0.000377603	PA3285	AE004091.2	3677720	3678331	-	612	protein_coding	probable sigma-70 factor%2C ECF subfamily && PF04542:Sigma-70 region 2|PF08281:Sigma-70, region 4	Sigma70_r2
PA3286	206.97	186.427	334.711	391.614	196.698	363.162	-0.883803	0.000114725	0.000979697	PA3286	AE004091.2	3678334	3679386	-	1053	protein_coding	hypothetical protein && PF08541:3-Oxoacyl-[acyl-carrier-protein (ACP)] synthase III C terminal|PF08545:3-Oxoacyl-[acyl-carrier-protein (ACP)] synthase III	-
PA3304	212.884	197.163	335.651	363.564	205.023	349.608	-0.769508	0.000606268	0.00410932	PA3304	AE004091.2	3702093	3702950	-	858	protein_coding	P18 && PF13437:HlyD family secretion protein|PF13533:Biotin-lipoyl like	-
PA3305	623.867	599.298	1152.68	1125.22	611.583	1138.95	-0.897159	2.54034e-06	3.1303e-05	PA3305	AE004091.2	3703167	3705161	-	1995	protein_coding	PhrS && PF04632:Fusaric acid resistance protein family	-
PA3307	1260.55	1118.56	2160.58	2192.17	1189.55	2176.38	-0.871508	2.94399e-06	3.58835e-05	PA3307	AE004091.2	3706546	3706854	-	309	protein_coding	hypothetical protein && -	-
PA3311	503.628	536.831	1159.27	1186.71	520.229	1172.99	-1.17289	1.09699e-09	2.42676e-08	PA3311	AE004091.2	3712560	3714911	+	2352	protein_coding	conserved hypothetical protein && PF03707:Bacterial signalling protein N terminal repeat|PF00563:EAL domain|PF00990:Diguanylate cyclase, GGDEF domain	EAL
PA3315	156.706	129.815	303.684	241.657	143.261	272.671	-0.930104	0.000215939	0.00171366	PA3315	AE004091.2	3717605	3718438	+	834	protein_coding	probable permease of ABC transporter && PF00528:Binding-protein-dependent transport system inner membrane component	BPD_transp_1
PA3316	177.403	151.289	352.575	289.125	164.346	320.85	-0.966442	5.94521e-05	0.000536214	PA3316	AE004091.2	3718435	3719205	+	771	protein_coding	probable permease of ABC transporter && PF00528:Binding-protein-dependent transport system inner membrane component	BPD_transp_1
PA3326	524.325	678.359	986.269	1377.66	601.342	1181.96	-0.974316	2.34203e-05	0.000234161	PA3326	AE004091.2	3729471	3730076	-	606	protein_coding	probable Clp-family ATP-dependent protease && PF00574:Clp protease	-
PA3327	1529.61	1768.61	3037.78	3443.61	1649.11	3240.7	-0.974488	3.18359e-07	4.64638e-06	PA3327	AE004091.2	3730557	3737615	+	7059	protein_coding	probable non-ribosomal peptide synthetase && PF00550:Phosphopantetheine attachment site|PF00975:Thioesterase domain|PF13193:AMP-binding enzyme C-terminal domain|PF00501:AMP-binding enzyme|PF00668:Condensation domain	AMP-binding
PA3328	341.008	355.284	808.571	906.214	348.146	857.393	-1.29989	1.36407e-10	3.45257e-09	PA3328	AE004091.2	3737612	3738778	+	1167	protein_coding	probable FAD-dependent monooxygenase && PF01494:FAD binding domain	FAD_binding_3
PA3329	358.748	394.327	798.229	974.18	376.537	886.204	-1.23426	3.89595e-09	7.84635e-08	PA3329	AE004091.2	3738775	3740103	+	1329	protein_coding	hypothetical protein && PF00668:Condensation domain	-
PA3330	506.584	535.855	1262.69	1482.31	521.219	1372.5	-1.3965	1.80856e-12	5.58367e-11	PA3330	AE004091.2	3740105	3741019	+	915	protein_coding	probable short chain dehydrogenase && PF00106:short chain dehydrogenase	adh_short
PA3331	280.888	358.212	766.262	975.259	319.55	870.76	-1.44554	1.3569e-10	3.44996e-09	PA3331	AE004091.2	3741012	3742268	+	1257	protein_coding	cytochrome P450 && PF00067:Cytochrome P450	p450
PA3332	98.5573	125.911	301.804	418.584	112.234	360.194	-1.68056	1.58192e-10	3.96821e-09	PA3332	AE004091.2	3742265	3742690	+	426	protein_coding	conserved hypothetical protein && PF12680:SnoaL-like domain	-
PA3333	536.152	743.755	1909.54	2505.03	639.953	2207.29	-1.78592	3.56155e-15	1.45017e-13	fabH2	AE004091.2	3742694	3743686	+	993	protein_coding	3-oxoacyl-[acyl-carrier-protein] synthase III && PF08545:3-Oxoacyl-[acyl-carrier-protein (ACP)] synthase III|PF08541:3-Oxoacyl-[acyl-carrier-protein (ACP)] synthase III C terminal	-
PA3334	407.042	536.831	1514.66	1775.75	471.936	1645.2	-1.80129	3.34149e-17	1.59117e-15	PA3334	AE004091.2	3743700	3743939	+	240	protein_coding	probable acyl carrier protein && -	-
PA3335	251.321	274.272	696.688	909.45	262.796	803.069	-1.61079	3.65607e-13	1.23756e-11	PA3335	AE004091.2	3744057	3744809	+	753	protein_coding	hypothetical protein && -	-
PA3336	412.955	430.441	1341.66	1552.43	421.698	1447.05	-1.77853	2.56099e-19	1.4108e-17	PA3336	AE004091.2	3744901	3746067	+	1167	protein_coding	probable major facilitator superfamily (MFS) transporter && PF07690:Major Facilitator Superfamily	MFS_1
PA3340	788.458	888.211	1776.04	1883.63	838.334	1829.83	-1.12599	2.99387e-09	6.11729e-08	PA3340	AE004091.2	3749719	3751767	-	2049	protein_coding	hypothetical protein && -	-
PA3341	292.715	271.344	380.781	478.999	282.029	429.89	-0.607034	0.00684709	0.0278998	PA3341	AE004091.2	3752044	3752478	-	435	protein_coding	probable transcriptional regulator && PF12802:MarR family	-
PA3346	690.886	742.778	1219.44	1225.55	716.832	1222.49	-0.770086	4.96451e-05	0.00045639	PA3346	AE004091.2	3757659	3759374	-	1716	protein_coding	probable two-component response regulator && PF13581:Histidine kinase-like ATPase domain|PF00072:Response regulator receiver domain|PF07228:Stage II sporulation protein E (SpoIIE)	SpoIIE
PA3348	909.684	984.84	1648.17	1985.04	947.262	1816.6	-0.939114	1.66477e-06	2.10684e-05	PA3348	AE004091.2	3759996	3760820	-	825	protein_coding	probable chemotaxis protein methyltransferase && PF01739:CheR methyltransferase, SAM binding domain|PF03705:CheR methyltransferase, all-alpha domain	CheR
PA3349	2470.83	2626.57	4469.71	5743.67	2548.7	5106.69	-1.00249	3.64502e-07	5.21155e-06	PA3349	AE004091.2	3760897	3761829	-	933	protein_coding	probable chemotaxis protein && PF00072:Response regulator receiver domain|PF01584:CheW-like domain	Response_reg
PA3353	304.542	350.404	408.987	583.645	327.473	496.316	-0.598492	0.0116207	0.0426776	PA3353	AE004091.2	3763681	3764472	+	792	protein_coding	hypothetical protein && PF07317:Flagellar regulator YcgR|PF07238:PilZ domain	-
PA3354	216.826	215.708	403.345	411.033	216.267	407.189	-0.912781	2.7667e-05	0.000271311	PA3354	AE004091.2	3764476	3765087	-	612	protein_coding	hypothetical protein && PF09837:Uncharacterized protein conserved in bacteria (DUF2064)	-
PA3355	352.835	338.691	520.87	552.359	345.763	536.615	-0.633847	0.002108	0.011074	PA3355	AE004091.2	3765129	3766433	-	1305	protein_coding	hypothetical protein && PF07690:Major Facilitator Superfamily	MFS_1
PA3356	593.315	611.011	1001.31	1105.8	602.163	1053.55	-0.806765	3.19999e-05	0.000309479	PA3356	AE004091.2	3766617	3767858	-	1242	protein_coding	conserved hypothetical protein && PF00120:Glutamine synthetase, catalytic domain	-
PA3361	508.555	793.533	3949.78	5026.25	651.044	4488.01	-2.78506	6.15027e-32	5.57393e-30	lecB	AE004091.2	3773029	3773376	+	348	protein_coding	fucose-binding lectin PA-IIL && PF07472:Fucose-binding lectin II (PA-IIL)	-
PA3362	202.042	203.02	474.801	536.176	202.531	505.489	-1.31897	1.49427e-09	3.18043e-08	PA3362	AE004091.2	3773430	3773948	-	519	protein_coding	hypothetical protein && PF02293:AmiS/UreI family transporter	-
PA3369	269.061	508.525	896.01	1173.76	388.793	1034.89	-1.41189	2.77888e-07	4.09831e-06	PA3369	AE004091.2	3779562	3779840	+	279	protein_coding	hypothetical protein && -	-
PA3370	248.364	330.883	535.914	642.98	289.624	589.447	-1.02442	8.09586e-06	9.09812e-05	PA3370	AE004091.2	3779930	3780076	+	147	protein_coding	hypothetical protein && -	-
PA3371	183.317	332.835	505.827	712.025	258.076	608.926	-1.23752	1.07362e-05	0.000116686	PA3371	AE004091.2	3780128	3780313	+	186	protein_coding	hypothetical protein && -	-
PA3373	205.985	203.02	322.488	281.574	204.502	302.031	-0.563504	0.0139246	0.0489014	PA3373	AE004091.2	3781123	3781680	-	558	protein_coding	conserved hypothetical protein && -	-
PA3385	619.925	744.731	1275.85	1904.13	682.328	1589.99	-1.21995	1.37163e-07	2.1232e-06	amrZ	AE004091.2	3791347	3791673	+	327	protein_coding	alginate and motility regulator Z && PF03869:Arc-like DNA binding domain	Arc
PA3405	127.139	162.025	469.159	461.737	144.582	465.448	-1.6866	3.83173e-13	1.28158e-11	hasE	AE004091.2	3810610	3811941	-	1332	protein_coding	metalloprotease secretion protein && PF00529:HlyD membrane-fusion protein of T1SS	HlyD
PA3406	159.663	149.337	446.595	499.496	154.5	473.046	-1.6139	7.4212e-13	2.4244e-11	hasD	AE004091.2	3811938	3813740	-	1803	protein_coding	transport protein HasD && PF00664:ABC transporter transmembrane region|PF00005:ABC transporter	ABC_tran
PA3407	79.8314	127.863	1372.69	1948.36	103.847	1660.53	-3.99833	1.22438e-52	1.81047e-50	hasAp	AE004091.2	3813958	3814575	-	618	protein_coding	heme acquisition protein HasAp && PF06438:Heme-binding protein A (HasA)	-
PA3408	270.047	254.751	451.296	395.929	262.399	423.612	-0.691713	0.00150049	0.00847362	hasR	AE004091.2	3814661	3817336	-	2676	protein_coding	heme uptake outer membrane receptor HasR precursor && PF00593:TonB dependent receptor|PF07715:TonB-dependent Receptor Plug Domain	TonB_dep_Rec
PA3409	142.908	135.672	407.106	444.476	139.29	425.791	-1.61165	1.6535e-12	5.1905e-11	PA3409	AE004091.2	3817546	3818532	-	987	protein_coding	probable transmembrane sensor && PF16220:Domain of unknown function (DUF4880)|PF04773:FecR protein	-
PA3415	365.647	397.255	759.681	701.237	381.451	730.459	-0.937554	3.75596e-06	4.49995e-05	PA3415	AE004091.2	3821385	3822497	-	1113	protein_coding	probable dihydrolipoamide acetyltransferase && PF02817:e3 binding domain|PF00364:Biotin-requiring enzyme|PF00198:2-oxoacid dehydrogenases acyltransferase (catalytic domain)	Biotin_lipoyl
PA3416	409.998	420.68	792.588	819.908	415.339	806.248	-0.956807	1.29842e-06	1.67335e-05	PA3416	AE004091.2	3822515	3823516	-	1002	protein_coding	probable pyruvate dehydrogenase E1 component%2C beta chain && PF02780:Transketolase, C-terminal domain|PF02779:Transketolase, pyrimidine binding domain	-
PA3417	312.427	330.883	719.252	751.942	321.655	735.597	-1.19321	3.9644e-09	7.95571e-08	PA3417	AE004091.2	3823509	3824606	-	1098	protein_coding	probable pyruvate dehydrogenase E1 component%2C alpha subunit && PF00676:Dehydrogenase E1 component	-
PA3418	339.037	392.374	942.08	1050.78	365.706	996.428	-1.44573	1.53072e-12	4.85938e-11	ldh	AE004091.2	3824748	3825773	-	1026	protein_coding	leucine dehydrogenase && PF00208:Glutamate/Leucine/Phenylalanine/Valine dehydrogenase|PF02812:Glu/Leu/Phe/Val dehydrogenase, dimerisation domain	-
PA3452	582.473	750.587	1082.17	1439.15	666.53	1260.66	-0.91891	3.84668e-05	0.000366347	mqoA	AE004091.2	3856749	3858320	+	1572	protein_coding	malate:quinone oxidoreductase && PF06039:Malate:quinone oxidoreductase (Mqo)	-
PA3459	727.353	1048.28	1457.31	1557.82	887.818	1507.57	-0.763729	0.000484961	0.00342336	PA3459	AE004091.2	3865897	3867666	+	1770	protein_coding	probable glutamine amidotransferase && PF13537:Glutamine amidotransferase domain|PF00733:Asparagine synthase	-
PA3460	601.199	776.94	1022.94	1139.24	689.07	1081.09	-0.649463	0.00190161	0.0102153	PA3460	AE004091.2	3867707	3869464	+	1758	protein_coding	probable acetyltransferase && PF08443:RimK-like ATP-grasp domain|PF00583:Acetyltransferase (GNAT) family	Acetyltransf_1
PA3465	272.018	280.128	489.844	509.206	276.073	499.525	-0.8553	4.66492e-05	0.000433976	PA3465	AE004091.2	3876196	3877911	+	1716	protein_coding	conserved hypothetical protein && PF05977:Transmembrane secretion effector	-
PA3476	371.561	446.058	644.977	906.214	408.809	775.595	-0.922951	6.40901e-05	0.000571623	rhlI	AE004091.2	3889139	3889744	-	606	protein_coding	autoinducer synthesis protein RhlI && PF00765:Autoinducer synthase	Autoind_synth
PA3477	1195.5	1280.59	2346.74	3026.11	1238.04	2686.42	-1.11737	2.71696e-08	4.80083e-07	rhlR	AE004091.2	3889925	3890650	-	726	protein_coding	transcriptional regulator RhlR && PF00196:Bacterial regulatory proteins, luxR family|PF03472:Autoinducer binding domain	Autoind_bind
PA3478	276.946	458.746	1441.33	1486.62	367.846	1463.97	-1.99252	1.36286e-16	6.17575e-15	rhlB	AE004091.2	3890775	3892055	-	1281	protein_coding	rhamnosyltransferase chain B && PF03033:Glycosyltransferase family 28 N-terminal domain	-
PA3479	570.647	815.007	2333.57	2539.56	692.827	2436.57	-1.81413	5.0035e-17	2.34289e-15	rhlA	AE004091.2	3892121	3893008	-	888	protein_coding	rhamnosyltransferase chain A && PF00561:alpha/beta hydrolase fold	Abhydrolase_1
PA3483	216.826	209.852	291.462	353.855	213.339	322.658	-0.595672	0.00984134	0.037138	PA3483	AE004091.2	3897391	3898191	+	801	protein_coding	hypothetical protein && PF14257:Domain of unknown function (DUF4349)	-
PA3530	65.0478	72.2281	245.392	401.323	68.638	323.358	-2.23385	2.64445e-14	1.01775e-12	PA3530	AE004091.2	3949853	3950074	+	222	protein_coding	conserved hypothetical protein && -	-
PA3533	840.693	939.942	1292.77	1852.34	890.318	1572.56	-0.820215	0.000199032	0.00159538	PA3533	AE004091.2	3952061	3952387	-	327	protein_coding	conserved hypothetical protein && PF00462:Glutaredoxin	-
PA3568	453.363	407.015	539.674	723.892	430.189	631.783	-0.553506	0.0127644	0.0458798	PA3568	AE004091.2	3999208	4001094	-	1887	protein_coding	probable acetyl-coa synthetase && PF16177:Acetyl-coenzyme A synthetase N-terminus|PF13193:AMP-binding enzyme C-terminal domain|PF00501:AMP-binding enzyme	AMP-binding
PA3576	180.36	198.139	337.532	288.046	189.25	312.789	-0.725844	0.00182977	0.00988603	PA3576	AE004091.2	4008136	4008558	+	423	protein_coding	hypothetical protein && -	-
PA3578	413.941	365.045	770.023	694.764	389.493	732.394	-0.911431	9.27395e-06	0.000102177	PA3578	AE004091.2	4009542	4010327	-	786	protein_coding	conserved hypothetical protein && PF02567:Phenazine biosynthesis-like protein	-
PA3584	1253.65	1211.29	1755.35	2320.55	1232.47	2037.95	-0.725235	0.000386004	0.00282049	glpD	AE004091.2	4016441	4017979	+	1539	protein_coding	glycerol-3-phosphate dehydrogenase && PF01266:FAD dependent oxidoreductase|PF16901:C-terminal domain of alpha-glycerophosphate oxidase	DAO
PA3587	195.143	222.541	315.907	386.22	208.842	351.063	-0.748103	0.00131456	0.00757854	metR	AE004091.2	4019743	4020663	+	921	protein_coding	transcriptional regulator MetR && PF00126:Bacterial regulatory helix-turn-helix protein, lysR family|PF03466:LysR substrate binding domain	LysR_substrate
PA3622	2725.11	3465.97	7818.7	9932.75	3095.54	8875.72	-1.5196	2.63153e-13	9.01622e-12	rpoS	AE004091.2	4057909	4058913	-	1005	protein_coding	sigma factor RpoS && PF04545:Sigma-70, region 4|PF04542:Sigma-70 region 2|PF04539:Sigma-70 region 3|PF00140:Sigma-70 factor, region 1.2	Sigma70_r2
PA3623	627.81	665.67	1140.46	1732.59	646.74	1436.53	-1.15074	5.41649e-07	7.47795e-06	PA3623	AE004091.2	4059018	4059911	-	894	protein_coding	conserved hypothetical protein && PF01476:LysM domain|PF01551:Peptidase family M23	Peptidase_M23
PA3639	348.893	426.536	539.674	690.449	387.715	615.061	-0.664821	0.00300056	0.0146865	accA	AE004091.2	4074057	4075007	-	951	protein_coding	acetyl-coenzyme A carboxylase carboxyl transferase (alpha subunit) && PF03255:Acetyl co-enzyme A carboxylase carboxyltransferase alpha subunit	-
PA3667	187.259	183.498	322.488	379.747	185.379	351.118	-0.920531	6.14966e-05	0.000551116	PA3667	AE004091.2	4105874	4107079	+	1206	protein_coding	probable pyridoxal-phosphate dependent enzyme && PF00266:Aminotransferase class-V	Aminotran_5
PA3668	125.168	102.486	203.083	208.213	113.827	205.648	-0.853315	0.000925053	0.0058012	PA3668	AE004091.2	4107076	4107498	+	423	protein_coding	conserved hypothetical protein && PF02657:Fe-S metabolism associated domain	-
PA3687	729.324	775.964	1060.54	1168.37	752.644	1114.46	-0.566039	0.00327616	0.0158151	ppc	AE004091.2	4127756	4130392	-	2637	protein_coding	phosphoenolpyruvate carboxylase && PF00311:Phosphoenolpyruvate carboxylase	-
PA3688	312.427	367.973	606.429	679.66	340.2	643.044	-0.918038	1.44491e-05	0.000150351	PA3688	AE004091.2	4130599	4130943	+	345	protein_coding	hypothetical protein && -	-
PA3690	989.515	1490.44	2607.17	2920.38	1239.98	2763.78	-1.1562	2.4747e-07	3.68841e-06	PA3690	AE004091.2	4131536	4133758	+	2223	protein_coding	probable metal-transporting P-type ATPase && PF00702:haloacid dehalogenase-like hydrolase|PF00122:E1-E2 ATPase	E1-E2_ATPase
PA3691	857.448	1484.58	1809.88	2579.47	1171.01	2194.68	-0.905963	0.000592084	0.00402288	PA3691	AE004091.2	4134138	4134542	+	405	protein_coding	hypothetical protein && PF14346:Domain of unknown function (DUF4398)	-
PA3695	200.071	159.097	303.684	335.515	179.584	319.6	-0.83116	0.000470928	0.00334531	PA3695	AE004091.2	4136290	4137195	-	906	protein_coding	hypothetical protein && PF12146:Serine aminopeptidase, S33	-
PA3696	165.576	169.834	241.631	269.706	167.705	255.669	-0.607505	0.0102914	0.038526	PA3696	AE004091.2	4137192	4137938	-	747	protein_coding	conserved hypothetical protein && PF01987:Mitochondrial biogenesis AIM24	-
PA3698	139.951	117.127	175.817	236.263	128.539	206.04	-0.678678	0.0109342	0.0405273	PA3698	AE004091.2	4139311	4139862	-	552	protein_coding	hypothetical protein && -	-
PA3702	249.35	288.913	366.678	449.87	269.131	408.274	-0.600119	0.00814147	0.0320581	wspR	AE004091.2	4143788	4144831	-	1044	protein_coding	probable two-component response regulator && PF00990:Diguanylate cyclase, GGDEF domain|PF00072:Response regulator receiver domain	GGDEF
PA3703	356.777	331.859	471.98	525.388	344.318	498.684	-0.533901	0.011034	0.0408163	wspF	AE004091.2	4144939	4145946	-	1008	protein_coding	probable methylesterase && PF00072:Response regulator receiver domain|PF01339:CheB methylesterase	CheB_methylest
PA3704	502.642	520.238	879.086	886.795	511.44	882.941	-0.787711	5.05199e-05	0.000462331	wspE	AE004091.2	4145943	4148252	-	2310	protein_coding	probable chemotaxis sensor/effector fusion protein && PF01627:Hpt domain|PF00072:Response regulator receiver domain|PF01584:CheW-like domain|PF02518:Histidine kinase-, DNA gyrase B-, and HSP90-like ATPase	Response_reg
PA3706	245.408	325.027	487.023	541.571	285.217	514.297	-0.849978	0.000176222	0.00143091	wspC	AE004091.2	4148931	4150199	-	1269	protein_coding	probable protein methyltransferase && PF01739:CheR methyltransferase, SAM binding domain	CheR
PA3707	136.995	104.438	210.605	255.682	120.716	233.143	-0.948485	0.00030167	0.00229376	PA3707	AE004091.2	4150196	4150711	-	516	protein_coding	hypothetical protein && PF01584:CheW-like domain	-
PA3722	201.057	198.139	288.641	317.175	199.598	302.908	-0.601147	0.00828919	0.032503	PA3722	AE004091.2	4167172	4167522	-	351	protein_coding	hypothetical protein && -	-
PA3723	692.858	897.971	2169.04	2464.04	795.414	2316.54	-1.542	6.54613e-14	2.46864e-12	PA3723	AE004091.2	4167711	4168817	-	1107	protein_coding	probable FMN oxidoreductase && PF00724:NADH:flavin oxidoreductase / NADH oxidase family	Oxidored_FMN
PA3724	2170.23	3305.9	9276.01	13009.6	2738.07	11142.8	-2.02481	4.21335e-17	1.98948e-15	lasB	AE004091.2	4168987	4170483	-	1497	protein_coding	elastase LasB && PF03413:Peptidase propeptide and YPEB domain|PF01447:Thermolysin metallopeptidase, catalytic domain|PF02868:Thermolysin metallopeptidase, alpha-helical domain|PF07504:Fungalysin/Thermolysin Propeptide Motif	-
PA3740	460.262	470.459	672.242	935.342	465.361	803.792	-0.787591	0.000390197	0.00284712	PA3740	AE004091.2	4193675	4194361	+	687	protein_coding	hypothetical protein && -	-
PA3767	148.821	156.169	259.495	243.815	152.495	251.655	-0.723119	0.00242093	0.0123553	PA3767	AE004091.2	4223568	4224116	-	549	protein_coding	conserved hypothetical protein && PF14437:MafB19-like deaminase	-
PA3768	344.95	402.135	672.242	779.991	373.543	726.117	-0.958371	5.37768e-06	6.33483e-05	PA3768	AE004091.2	4224107	4225498	-	1392	protein_coding	probable metallo-oxidoreductase && PF07731:Multicopper oxidase|PF07732:Multicopper oxidase	-
PA3784	172.475	234.253	656.259	742.232	203.364	699.246	-1.78117	7.28158e-15	2.88966e-13	PA3784	AE004091.2	4243080	4243652	-	573	protein_coding	hypothetical protein && -	-
PA3785	76.8747	146.408	336.591	436.924	111.642	386.758	-1.79124	9.22995e-10	2.06626e-08	PA3785	AE004091.2	4243709	4244185	-	477	protein_coding	conserved hypothetical protein && PF04314:Copper chaperone PCu(A)C	-
PA3786	341.008	372.853	838.658	901.898	356.931	870.278	-1.28557	1.7306e-10	4.3219e-09	PA3786	AE004091.2	4244315	4244704	-	390	protein_coding	hypothetical protein && PF11162:Protein of unknown function (DUF2946)	-
PA3787	194.158	198.139	260.435	335.515	196.149	297.975	-0.601644	0.0118529	0.0433604	PA3787	AE004091.2	4244876	4245724	+	849	protein_coding	conserved hypothetical protein && PF01551:Peptidase family M23	Peptidase_M23
PA3788	211.898	240.11	347.874	360.328	226.004	354.101	-0.647521	0.00367623	0.0174097	PA3788	AE004091.2	4245810	4246205	+	396	protein_coding	hypothetical protein && PF14248:Domain of unknown function (DUF4345)	-
PA3789	266.105	239.134	411.807	434.767	252.619	423.287	-0.744442	0.000600667	0.00407626	PA3789	AE004091.2	4246223	4247638	-	1416	protein_coding	hypothetical protein && PF03929:PepSY-associated TM region	-
PA3790	249.35	351.38	649.678	761.651	300.365	705.664	-1.23167	1.02827e-07	1.61844e-06	oprC	AE004091.2	4247703	4249874	-	2172	protein_coding	Putative copper transport outer membrane porin OprC precursor && PF00593:TonB dependent receptor|PF07715:TonB-dependent Receptor Plug Domain	TonB_dep_Rec
PA3791	273.989	271.344	788.827	920.238	272.666	854.533	-1.64755	2.35365e-15	9.86951e-14	PA3791	AE004091.2	4249995	4250456	-	462	protein_coding	hypothetical protein && PF11162:Protein of unknown function (DUF2946)	-
PA3797	200.071	234.253	342.233	399.166	217.162	370.699	-0.770527	0.000768589	0.00505236	PA3797	AE004091.2	4255458	4256252	-	795	protein_coding	conserved hypothetical protein && PF00795:Carbon-nitrogen hydrolase	CN_hydrolase
PA3799	453.363	479.243	638.395	737.917	466.303	688.156	-0.560913	0.00596619	0.0251493	PA3799	AE004091.2	4257696	4259177	-	1482	protein_coding	conserved hypothetical protein && PF01926:50S ribosome-binding GTPase|PF14714:KH-domain-like of EngA bacterial GTPase enzymes, C-terminal	-
PA3800	786.487	822.815	1041.74	1318.33	804.651	1180.03	-0.551879	0.0066927	0.0274293	PA3800	AE004091.2	4259255	4260397	-	1143	protein_coding	conserved hypothetical protein && PF13360:PQQ-like domain	-
PA3808	212.884	252.798	440.953	598.748	232.841	519.851	-1.15753	1.01952e-06	1.31997e-05	PA3808	AE004091.2	4267145	4267345	-	201	protein_coding	conserved hypothetical protein && -	-
PA3809	176.418	237.182	298.043	481.156	206.8	389.6	-0.911878	0.000811062	0.00524437	fdx2	AE004091.2	4267372	4267710	-	339	protein_coding	ferredoxin (2Fe-2S) && PF00111:2Fe-2S iron-sulfur cluster binding domain	Fer2
PA3810	947.135	1108.8	1548.51	1881.47	1027.97	1714.99	-0.738086	0.000249184	0.00193393	hscA	AE004091.2	4267717	4269576	-	1860	protein_coding	heat shock protein HscA && PF00012:Hsp70 protein	HSP70
PA3811	668.218	731.066	1046.44	1269.78	699.642	1158.11	-0.726628	0.000310105	0.00235152	hscB	AE004091.2	4269619	4270140	-	522	protein_coding	heat shock protein HscB && PF00226:DnaJ domain|PF07743:HSCB C-terminal oligomerisation domain	DnaJ
PA3812	190.216	265.487	335.651	431.53	227.851	383.591	-0.750186	0.00258769	0.0130527	iscA	AE004091.2	4270148	4270471	-	324	protein_coding	probable iron-binding protein IscA && PF01521:Iron-sulphur cluster biosynthesis	-
PA3813	532.209	600.274	716.432	906.214	566.242	811.323	-0.518145	0.014262	0.0498681	iscU	AE004091.2	4270499	4270885	-	387	protein_coding	probable iron-binding protein IscU && PF01592:NifU-like N terminal domain	-
PA3814	1821.34	2453.8	3308.56	4211.74	2137.57	3760.15	-0.814654	0.000165893	0.00135685	iscS	AE004091.2	4270921	4272135	-	1215	protein_coding	L-cysteine desulfurase (pyridoxal phosphate-dependent) && PF00266:Aminotransferase class-V	Aminotran_5
PA3816	345.936	346.5	447.535	589.039	346.218	518.287	-0.580941	0.00904974	0.0347577	cysE	AE004091.2	4272801	4273577	-	777	protein_coding	O-acetylserine synthase && PF00132:Bacterial transferase hexapeptide (six repeats)	Hexapep
PA3831	437.594	608.083	732.415	822.065	522.839	777.24	-0.571591	0.0102463	0.0384337	pepA	AE004091.2	4288943	4290430	+	1488	protein_coding	leucine aminopeptidase && PF00883:Cytosol aminopeptidase family, catalytic domain|PF02789:Cytosol aminopeptidase family, N-terminal domain	-
PA3833	140.937	104.438	204.023	200.662	122.687	202.342	-0.722182	0.00594839	0.0250931	PA3833	AE004091.2	4290867	4291235	+	369	protein_coding	hypothetical protein && -	-
PA3846	576.56	668.598	1216.62	1366.87	622.579	1291.75	-1.05271	1.1573e-07	1.81138e-06	PA3846	AE004091.2	4307266	4307808	-	543	protein_coding	hypothetical protein && PF00857:Isochorismatase family	Isochorismatase
PA3848	155.72	186.427	269.837	282.652	171.074	276.245	-0.690881	0.00363567	0.0172686	PA3848	AE004091.2	4308456	4309811	+	1356	protein_coding	hypothetical protein && PF16868:NMT1-like family	-
PA3850	318.34	355.284	459.757	508.127	336.812	483.942	-0.522352	0.0137175	0.0483831	PA3850	AE004091.2	4310951	4311862	-	912	protein_coding	hypothetical protein && -	-
PA3856	187.259	196.187	298.043	334.436	191.723	316.24	-0.72121	0.00162506	0.00898743	PA3856	AE004091.2	4315556	4316038	-	483	protein_coding	hypothetical protein && PF12680:SnoaL-like domain	-
PA3857	204.014	247.918	338.472	368.958	225.966	353.715	-0.645867	0.00467278	0.0209381	pcs	AE004091.2	4316109	4316825	-	717	protein_coding	phosphatidylcholine synthase && PF01066:CDP-alcohol phosphatidyltransferase	CDP-OH_P_transf
PA3858	438.58	484.124	971.226	1109.03	461.352	1040.13	-1.17245	5.20705e-09	1.03023e-07	PA3858	AE004091.2	4316937	4317962	-	1026	protein_coding	probable amino acid-binding protein && PF00497:Bacterial extracellular solute-binding proteins, family 3	-
PA3879	191.201	211.804	340.352	336.594	201.503	338.473	-0.748243	0.000882739	0.00559201	narL	AE004091.2	4346875	4347534	+	660	protein_coding	two-component response regulator NarL && PF00196:Bacterial regulatory proteins, luxR family|PF00072:Response regulator receiver domain	Response_reg
PA3900	83.7737	87.845	214.365	212.529	85.8093	213.447	-1.31469	4.59894e-07	6.44793e-06	PA3900	AE004091.2	4367789	4368742	+	954	protein_coding	probable transmembrane sensor && PF16220:Domain of unknown function (DUF4880)|PF04773:FecR protein	-
PA3919	555.863	614.915	1095.33	1481.23	585.389	1288.28	-1.13742	1.25786e-07	1.95246e-06	PA3919	AE004091.2	4387336	4388727	-	1392	protein_coding	conserved hypothetical protein && PF02562:PhoH-like protein|PF13638:PIN domain	-
PA3921	507.57	585.633	815.153	876.007	546.602	845.58	-0.629181	0.00170039	0.00929426	PA3921	AE004091.2	4391641	4394361	-	2721	protein_coding	probable transcriptional regulator && PF00196:Bacterial regulatory proteins, luxR family	GerE
PA3922	195.143	209.852	343.173	514.6	202.498	428.886	-1.08104	1.58873e-05	0.000164403	PA3922	AE004091.2	4394694	4396061	-	1368	protein_coding	conserved hypothetical protein && PF07044:Protein of unknown function (DUF1329)	-
PA3923	478.988	518.286	1038.92	1418.66	498.637	1228.79	-1.30058	2.10238e-09	4.40794e-08	PA3923	AE004091.2	4396122	4398047	-	1926	protein_coding	hypothetical protein && PF06980:Protein of unknown function (DUF1302)	-
PA3924	300.6	302.577	531.213	591.197	301.588	561.205	-0.895472	1.84952e-05	0.000188269	PA3924	AE004091.2	4398259	4399941	-	1683	protein_coding	probable medium-chain acyl-CoA ligase && PF13193:AMP-binding enzyme C-terminal domain|PF00501:AMP-binding enzyme	AMP-binding
PA3929	637.666	683.239	971.226	984.968	660.452	978.097	-0.566462	0.00319439	0.0154735	cioB	AE004091.2	4403891	4404898	-	1008	protein_coding	cyanide insensitive terminal oxidase && PF02322:Cytochrome bd terminal oxidase subunit II	-
PA3930	788.458	979.96	1400.9	1566.46	884.209	1483.68	-0.74648	0.000217241	0.00171926	cioA	AE004091.2	4404902	4406368	-	1467	protein_coding	cyanide insensitive terminal oxidase && PF01654:Cytochrome bd terminal oxidase subunit I	-
PA3934	680.045	828.671	1080.29	1087.46	754.358	1083.87	-0.522811	0.00874758	0.033964	PA3934	AE004091.2	4410993	4413029	-	2037	protein_coding	conserved hypothetical protein && PF03169:OPT oligopeptide transporter protein	OPT
PA3943	397.186	460.698	683.525	635.428	428.942	659.477	-0.620758	0.00256921	0.0130175	PA3943	AE004091.2	4420204	4421799	-	1596	protein_coding	conserved hypothetical protein && -	-
PA3944	250.335	286.96	424.03	512.442	268.648	468.236	-0.800576	0.000327563	0.00246066	PA3944	AE004091.2	4421802	4422380	-	579	protein_coding	conserved hypothetical protein && PF13302:Acetyltransferase (GNAT) domain	-
PA3945	323.268	414.824	801.99	846.878	369.046	824.434	-1.15935	5.14443e-08	8.57761e-07	PA3945	AE004091.2	4422407	4422997	-	591	protein_coding	conserved hypothetical protein && PF13302:Acetyltransferase (GNAT) domain	-
PA3952	356.777	393.35	833.957	1195.34	375.064	1014.65	-1.43501	3.14583e-10	7.61914e-09	PA3952	AE004091.2	4432595	4433170	-	576	protein_coding	hypothetical protein && PF09849:Uncharacterized protein conserved in bacteria (DUF2076)	-
PA3957	377.474	363.093	1008.83	1020.57	370.284	1014.7	-1.45434	1.28091e-13	4.61375e-12	PA3957	AE004091.2	4436492	4437328	-	837	protein_coding	probable short-chain dehydrogenase && PF00106:short chain dehydrogenase	adh_short
PA3986	509.541	531.95	1445.09	1455.34	520.746	1450.21	-1.47758	7.30258e-15	2.88966e-13	PA3986	AE004091.2	4466323	4466754	-	432	protein_coding	hypothetical protein && -	-
PA3995	157.692	140.552	220.007	237.342	149.122	228.674	-0.616288	0.0114679	0.0421716	PA3995	AE004091.2	4475955	4476848	+	894	protein_coding	probable transcriptional regulator && PF00126:Bacterial regulatory helix-turn-helix protein, lysR family|PF03466:LysR substrate binding domain	LysR_substrate
PA3996	510.527	576.849	814.213	870.612	543.688	842.413	-0.631496	0.00150773	0.00850596	lis	AE004091.2	4476994	4477977	-	984	protein_coding	lipoate synthase && PF04055:Radical SAM superfamily|PF16881:N-terminal domain of lipoyl synthase of Radical_SAM family	Radical_SAM
PA3997	219.783	248.894	360.096	447.713	234.338	403.905	-0.78425	0.000624984	0.0042209	lipB	AE004091.2	4477974	4478627	-	654	protein_coding	lipoate-protein ligase B && -	-
PA3998	144.879	171.786	220.007	282.652	158.333	251.329	-0.664817	0.00831685	0.0325434	PA3998	AE004091.2	4478627	4478908	-	282	protein_coding	conserved hypothetical protein && -	-
PA4000	316.369	302.577	468.219	552.359	309.473	510.289	-0.72077	0.000768779	0.00505236	PA4000	AE004091.2	4480205	4481233	-	1029	protein_coding	hypothetical protein && PF03330:Lytic transglycolase|PF05036:Sporulation related domain	-
PA4006	424.782	379.686	578.223	616.01	402.234	597.116	-0.569757	0.00552877	0.02387	nadD	AE004091.2	4486203	4486847	-	645	protein_coding	nicotinic acid mononucleotide adenylyltransferase && PF01467:Cytidylyltransferase-like	CTP_transf_2
PA4007	641.608	604.179	837.718	970.943	622.893	904.33	-0.537449	0.00690621	0.0280326	proA	AE004091.2	4486847	4488112	-	1266	protein_coding	gamma-glutamyl phosphate reductase && PF00171:Aldehyde dehydrogenase family	Aldedh
PA4012	533.195	571.969	968.405	1015.18	552.582	991.79	-0.843689	1.38728e-05	0.000144891	PA4012	AE004091.2	4492602	4493195	-	594	protein_coding	hypothetical protein && PF02190:ATP-dependent protease La (LON) substrate-binding domain	-
PA4017	688.915	832.576	1353.89	1387.37	760.745	1370.63	-0.849259	1.63429e-05	0.000168497	PA4017	AE004091.2	4496912	4497553	+	642	protein_coding	conserved hypothetical protein && PF08732:HIM1	-
PA4018	175.432	157.145	288.641	295.598	166.288	292.12	-0.812791	0.000490812	0.00345246	PA4018	AE004091.2	4497573	4497848	-	276	protein_coding	hypothetical protein && -	-
PA4021	742.136	774.988	1151.74	1188.87	758.562	1170.31	-0.625454	0.000937608	0.00584876	PA4021	AE004091.2	4500001	4501932	-	1932	protein_coding	probable transcriptional regulator && PF02954:Bacterial regulatory protein, Fis family|PF01590:GAF domain|PF00158:Sigma-54 interaction domain	Sigma54_activat
PA4023	186.273	211.804	403.345	537.255	199.039	470.3	-1.23927	1.60234e-07	2.45328e-06	PA4023	AE004091.2	4504001	4505449	+	1449	protein_coding	probable transport protein && PF13520:Amino acid permease	-
PA4024	183.317	166.906	297.103	362.485	175.111	329.794	-0.912183	0.000112452	0.000961749	eutB	AE004091.2	4505508	4506902	+	1395	protein_coding	ethanolamine ammonia-lyase large subunit && PF06751:Ethanolamine ammonia lyase large subunit (EutB)	-
PA4025	178.389	187.403	496.425	564.226	182.896	530.326	-1.53526	3.00647e-12	9.03389e-11	PA4025	AE004091.2	4506913	4507734	+	822	protein_coding	probable ethanolamine ammonia-lyase light chain && PF05985:Ethanolamine ammonia-lyase light chain (EutC)	-
PA4026	43.3652	63.4436	91.1993	98.1731	53.4044	94.6862	-0.824976	0.0128641	0.046158	PA4026	AE004091.2	4507897	4508358	+	462	protein_coding	probable acetyltransferase && PF00583:Acetyltransferase (GNAT) family	Acetyltransf_1
PA4027	172.475	138.6	249.153	315.017	155.538	282.085	-0.857585	0.000633133	0.00426057	PA4027	AE004091.2	4508408	4509301	+	894	protein_coding	hypothetical protein && PF00497:Bacterial extracellular solute-binding proteins, family 3	-
PA4045	229.638	221.565	339.412	430.452	225.602	384.932	-0.769595	0.000824211	0.00531105	PA4045	AE004091.2	4528782	4529579	-	798	protein_coding	conserved hypothetical protein && PF01497:Periplasmic binding protein	Peripla_BP_2
PA4048	86.7304	67.3479	108.123	153.193	77.0391	130.658	-0.759271	0.0133461	0.0474031	PA4048	AE004091.2	4530743	4531387	-	645	protein_coding	hypothetical protein && PF13975:gag-polyprotein putative aspartyl protease	-
PA4049	180.36	163.977	314.967	300.992	172.169	307.98	-0.839386	0.000276532	0.00211853	PA4049	AE004091.2	4531390	4532136	-	747	protein_coding	hypothetical protein && PF00497:Bacterial extracellular solute-binding proteins, family 3	-
PA4053	299.614	370.901	440.953	608.458	335.258	524.706	-0.645004	0.00639363	0.026592	ribE	AE004091.2	4534116	4534592	-	477	protein_coding	6%2C7-dimethyl-8-ribityllumazine synthase && PF00885:6,7-dimethyl-8-ribityllumazine synthase	-
PA4056	567.69	596.37	882.847	957.997	582.03	920.422	-0.66094	0.000698783	0.0046467	ribD	AE004091.2	4536921	4538042	-	1122	protein_coding	riboflavin-specific deaminase/reductase && PF01872:RibD C-terminal domain|PF00383:Cytidine and deoxycytidylate deaminase zinc-binding region	RibD_C
PA4061	245.408	287.936	546.256	724.971	266.672	635.613	-1.25209	4.647e-08	7.81781e-07	PA4061	AE004091.2	4539889	4540758	+	870	protein_coding	probable thioredoxin && PF14561:Tetratricopeptide repeat|PF00085:Thioredoxin|PF14559:Tetratricopeptide repeat	-
PA4090	96.5861	86.869	162.654	189.873	91.7275	176.264	-0.941071	0.00049775	0.00348736	PA4090	AE004091.2	4573285	4573575	+	291	protein_coding	hypothetical protein && -	-
PA4108	391.272	346.5	844.299	950.446	368.886	897.372	-1.28224	3.62887e-10	8.56749e-09	PA4108	AE004091.2	4591187	4592431	+	1245	protein_coding	cyclic di-GMP phosphodiesterase && PF11871:Domain of unknown function (DUF3391)|PF01966:HD domain	HD
PA4112	1388.67	1484.58	2805.55	2984.03	1436.63	2894.79	-1.0107	3.20313e-08	5.58957e-07	PA4112	AE004091.2	4595849	4600102	-	4254	protein_coding	probable sensor/response regulator hybrid && PF00072:Response regulator receiver domain|PF00512:His Kinase A (phospho-acceptor) domain|PF00989:PAS fold|PF13426:PAS domain|PF08447:PAS fold|PF01627:Hpt domain|PF02518:Histidine kinase-, DNA gyrase B-, and HSP90-like ATPase|PF03924:CHASE domain	HATPase_c
PA4129	2082.51	1901.36	3177.87	3011	1991.94	3094.44	-0.635571	0.000495777	0.00347786	PA4129	AE004091.2	4617050	4617538	-	489	protein_coding	hypothetical protein && PF06073:Bacterial protein of unknown function (DUF934)	-
PA4130	2112.08	2132.68	3103.6	3701.45	2122.38	3402.52	-0.680768	0.000300485	0.00228784	PA4130	AE004091.2	4617535	4619208	-	1674	protein_coding	probable sulfite or nitrite reductase && PF01077:Nitrite and sulphite reductase 4Fe-4S domain|PF03460:Nitrite/Sulfite reductase ferredoxin-like half domain	-
PA4133	348.893	352.356	657.199	846.878	350.624	752.039	-1.1001	3.49821e-07	5.02722e-06	PA4133	AE004091.2	4622812	4624239	+	1428	protein_coding	cytochrome c oxidase subunit (cbb3-type) && PF00115:Cytochrome C and Quinol oxidase polypeptide I	-
PA4134	394.229	407.991	801.05	1002.23	401.11	901.639	-1.16793	2.54624e-08	4.55647e-07	PA4134	AE004091.2	4624323	4624565	+	243	protein_coding	hypothetical protein && -	-
PA4141	764.804	1168.34	4382.27	6728.64	966.572	5555.45	-2.52278	2.45192e-23	1.54801e-21	PA4141	AE004091.2	4632477	4632776	+	300	protein_coding	hypothetical protein && -	-
PA4142	113.341	146.408	300.864	376.51	129.875	338.687	-1.38146	4.23568e-08	7.23412e-07	PA4142	AE004091.2	4632873	4634129	+	1257	protein_coding	probable secretion protein && PF13437:HlyD family secretion protein	-
PA4147	998.385	907.732	1753.47	1631.18	953.059	1692.33	-0.828519	1.12667e-05	0.000120816	acoR	AE004091.2	4639502	4641379	-	1878	protein_coding	transcriptional regulator AcoR && PF02954:Bacterial regulatory protein, Fis family|PF00158:Sigma-54 interaction domain|PF01590:GAF domain	Sigma54_activat
PA4160	51.2498	78.0845	113.764	122.986	64.6671	118.375	-0.871084	0.00560787	0.0240208	fepD	AE004091.2	4655368	4656390	+	1023	protein_coding	ferric enterobactin transport protein FepD && PF01032:FecCD transport family	-
PA4161	64.0622	79.0605	155.133	145.641	71.5614	150.387	-1.07178	0.000184341	0.0014861	fepG	AE004091.2	4656387	4657418	+	1032	protein_coding	ferric enterobactin transport protein FepG && PF01032:FecCD transport family	-
PA4175	346.922	345.524	751.219	900.82	346.223	826.019	-1.25393	1.56924e-09	3.32739e-08	piv	AE004091.2	4671319	4672707	+	1389	protein_coding	protease IV && -	-
PA4176	189.23	190.331	290.522	339.83	189.78	315.176	-0.730815	0.00156239	0.00872668	ppiC2	AE004091.2	4673038	4673319	-	282	protein_coding	peptidyl-prolyl cis-trans isomerase C2 && -	-
PA4199	214.855	240.11	320.608	412.111	227.482	366.36	-0.686108	0.00336648	0.0162232	PA4199	AE004091.2	4698021	4699802	+	1782	protein_coding	probable acyl-CoA dehydrogenase && PF02771:Acyl-CoA dehydrogenase, N-terminal domain|PF00441:Acyl-CoA dehydrogenase, C-terminal domain|PF12806:Acetyl-CoA dehydrogenase C-terminal like|PF12418:Acyl-CoA dehydrogenase N terminal|PF02770:Acyl-CoA dehydrogenase, middle domain	-
PA4201	500.671	511.453	747.458	851.194	506.062	799.326	-0.659032	0.000977871	0.00603146	ddlA	AE004091.2	4700906	4701946	-	1041	protein_coding	D-alanine-D-alanine ligase A && PF01820:D-ala D-ala ligase N-terminus|PF07478:D-ala D-ala ligase C-terminus	-
PA4202	331.152	299.649	541.555	610.615	315.401	576.085	-0.868642	3.81412e-05	0.000363863	PA4202	AE004091.2	4702042	4703097	-	1056	protein_coding	hypothetical protein && PF03060:Nitronate monooxygenase	NPD
PA4209	422.811	388.47	708.91	639.744	405.64	674.327	-0.733671	0.000325101	0.00244544	phzM	AE004091.2	4712095	4713099	-	1005	protein_coding	probable phenazine-specific methyltransferase && PF00891:O-methyltransferase|PF16864:Dimerisation domain	-
PA4217	231.61	222.541	509.588	521.073	227.075	515.33	-1.18225	2.72745e-08	4.80425e-07	phzS	AE004091.2	4720301	4721509	+	1209	protein_coding	flavin-containing monooxygenase && PF01494:FAD binding domain	FAD_binding_3
PA4218	420.84	891.139	4260.04	4432.9	655.989	4346.47	-2.72807	1.25481e-07	1.95246e-06	PA4218	AE004091.2	4721614	4722858	-	1245	protein_coding	probable transporter && PF13000:Acetyl-coenzyme A transporter 1	-
PA4219	429.71	778.893	4327.74	4550.49	604.301	4439.11	-2.87681	1.70859e-30	1.47701e-28	PA4219	AE004091.2	4722851	4724035	-	1185	protein_coding	hypothetical protein && PF03929:PepSY-associated TM region	-
PA4220	231.61	371.877	2676.75	2564.37	301.743	2620.56	-3.11832	6.63961e-41	7.7725e-39	PA4220	AE004091.2	4724358	4724639	-	282	protein_coding	hypothetical protein && -	-
PA4221	467.161	910.66	3824.73	4699.37	688.911	4262.05	-2.62911	6.14771e-08	1.01302e-06	fptA	AE004091.2	4724639	4726801	-	2163	protein_coding	Fe(III)-pyochelin outer membrane receptor precursor && PF07715:TonB-dependent Receptor Plug Domain|PF00593:TonB dependent receptor	TonB_dep_Rec
PA4222	1741.51	3528.44	15874.3	14963.3	2634.97	15418.8	-2.54883	2.03945e-07	3.1056e-06	PA4222	AE004091.2	4726893	4728617	-	1725	protein_coding	probable ATP-binding component of ABC transporter && PF00005:ABC transporter	ABC_tran
PA4223	1173.82	2438.19	9876.79	10122.6	1806	9999.71	-2.46908	9.94302e-07	1.29328e-05	PA4223	AE004091.2	4728614	4730326	-	1713	protein_coding	probable ATP-binding component of ABC transporter && PF00005:ABC transporter|PF00664:ABC transporter transmembrane region	ABC_tran
PA4224	1379.8	2804.21	11634	12008.4	2092.01	11821.2	-2.49841	3.62618e-07	5.19784e-06	pchG	AE004091.2	4730323	4731372	-	1050	protein_coding	pyochelin biosynthetic protein PchG && PF01408:Oxidoreductase family, NAD-binding Rossmann fold	GFO_IDH_MocA
PA4225	4057.6	8712.27	35338.3	37401.8	6384.94	36370.1	-2.51	1.93263e-06	2.41859e-05	pchF	AE004091.2	4731369	4736798	-	5430	protein_coding	pyochelin synthetase && PF00975:Thioesterase domain|PF00550:Phosphopantetheine attachment site|PF00501:AMP-binding enzyme|PF08242:Methyltransferase domain|PF00668:Condensation domain	AMP-binding
PA4226	3259.29	7487.32	33717.4	35504.2	5373.31	34610.8	-2.68734	2.289e-06	2.83927e-05	pchE	AE004091.2	4736795	4741111	-	4317	protein_coding	dihydroaeruginoic acid synthetase && PF00668:Condensation domain|PF00550:Phosphopantetheine attachment site|PF00501:AMP-binding enzyme	AMP-binding
PA4227	162.619	186.427	750.279	784.306	174.523	767.293	-2.1361	1.88081e-23	1.21474e-21	pchR	AE004091.2	4741305	4742195	-	891	protein_coding	transcriptional regulator PchR && PF12833:Helix-turn-helix domain	-
PA4228	492.786	1126.37	5532.13	6842.99	809.577	6187.56	-2.9341	4.96405e-07	6.88717e-06	pchD	AE004091.2	4742424	4744067	+	1644	protein_coding	pyochelin biosynthesis protein PchD && PF00501:AMP-binding enzyme|PF13193:AMP-binding enzyme C-terminal domain	AMP-binding
PA4229	191.201	527.07	2829.06	2993.74	359.136	2911.4	-3.01907	7.34816e-06	8.35816e-05	pchC	AE004091.2	4744064	4744819	+	756	protein_coding	pyochelin biosynthetic protein PchC && PF00975:Thioesterase domain	-
PA4230	149.807	315.266	1641.59	1883.63	232.537	1762.61	-2.92207	1.66795e-08	3.08296e-07	pchB	AE004091.2	4744819	4745124	+	306	protein_coding	salicylate biosynthesis protein PchB && PF01817:Chorismate mutase type II	-
PA4231	860.405	2354.25	10608.3	12106.6	1607.33	11357.4	-2.82089	3.05507e-05	0.000298029	pchA	AE004091.2	4745121	4746551	+	1431	protein_coding	salicylate biosynthesis isochorismate synthase && PF00425:chorismate binding enzyme	-
PA4232	149.807	181.546	236.93	266.47	165.677	251.7	-0.602353	0.0133892	0.047496	ssb	AE004091.2	4746640	4747137	-	498	protein_coding	single-stranded DNA-binding protein && PF00436:Single-strand binding protein family	-
PA4237	192.187	224.493	293.342	394.85	208.34	344.096	-0.722229	0.00299355	0.0146865	rplQ	AE004091.2	4753990	4754379	-	390	protein_coding	50S ribosomal protein L17 && PF01196:Ribosomal protein L17	-
PA4238	1506.94	1690.53	2147.42	2999.14	1598.73	2573.28	-0.686368	0.00128861	0.0074878	rpoA	AE004091.2	4754423	4755424	-	1002	protein_coding	DNA-directed RNA polymerase alpha chain && PF01193:RNA polymerase Rpb3/Rpb11 dimerisation domain|PF03118:Bacterial RNA polymerase, alpha chain C terminal domain|PF01000:RNA polymerase Rpb3/RpoA insert domain	RNA_pol_A_bac
PA4242	199.086	213.756	245.392	411.033	206.421	328.212	-0.66674	0.0132694	0.04731	rpmJ	AE004091.2	4756979	4757095	-	117	protein_coding	50S ribosomal protein L36 && -	-
PA4243	3264.22	3626.05	4856.13	6790.13	3445.13	5823.13	-0.757096	0.000315122	0.00237674	secY	AE004091.2	4757124	4758452	-	1329	protein_coding	secretion protein SecY && PF00344:SecY translocase	-
PA4244	2132.78	2498.7	3388.48	4320.7	2315.74	3854.59	-0.73493	0.00027674	0.00211853	rplO	AE004091.2	4758453	4758887	-	435	protein_coding	50S ribosomal protein L15 && PF00828:Ribosomal proteins 50S-L15, 50S-L18e, 60S-L27A	-
PA4246	851.535	1033.64	1241.06	1831.85	942.589	1536.45	-0.704378	0.00212814	0.0111549	rpsE	AE004091.2	4759070	4759570	-	501	protein_coding	30S ribosomal protein S5 && PF03719:Ribosomal protein S5, C-terminal domain|PF00333:Ribosomal protein S5, N-terminal domain	-
PA4247	689.901	850.145	1101.91	1401.39	770.023	1251.65	-0.70038	0.00103097	0.00626273	rplR	AE004091.2	4759574	4759924	-	351	protein_coding	50S ribosomal protein L18 && PF00861:Ribosomal L18 of archaea, bacteria, mitoch. and chloroplast	-
PA4248	1418.24	1815.46	2263.06	2708.93	1616.85	2486	-0.620434	0.00259306	0.0130676	rplF	AE004091.2	4759935	4760468	-	534	protein_coding	50S ribosomal protein L6 && PF00347:Ribosomal protein L6	-
PA4249	179.374	246.942	306.505	419.663	213.158	363.084	-0.766809	0.00267928	0.0133821	rpsH	AE004091.2	4760480	4760872	-	393	protein_coding	30S ribosomal protein S8 && PF00410:Ribosomal protein S8	-
PA4250	1061.46	1168.34	1551.33	1962.38	1114.9	1756.86	-0.655723	0.001143	0.00682522	rpsN	AE004091.2	4761062	4761367	-	306	protein_coding	30S ribosomal protein S14 && PF00253:Ribosomal protein S14p/S29e	Ribosomal_S14
PA4251	1388.67	1567.55	1981	2718.64	1478.11	2349.82	-0.668473	0.00157579	0.00878408	rplE	AE004091.2	4761381	4761920	-	540	protein_coding	50S ribosomal protein L5 && PF00281:Ribosomal protein L5|PF00673:ribosomal L5P family C-terminus	-
PA4252	327.21	345.524	471.98	671.03	336.367	571.505	-0.763502	0.000997839	0.00610769	rplX	AE004091.2	4761940	4762254	-	315	protein_coding	50S ribosomal protein L24 && PF00467:KOW motif|PF17136:Ribosomal proteins 50S L24/mitochondrial 39S L24	KOW
PA4256	492.786	556.352	629.934	929.948	524.569	779.941	-0.571237	0.0138484	0.0487556	rplP	AE004091.2	4763119	4763532	-	414	protein_coding	50S ribosomal protein L16 && PF00252:Ribosomal protein L16p/L10e	-
PA4257	761.848	852.097	1125.42	1457.49	806.972	1291.46	-0.677902	0.00113114	0.0067688	rpsC	AE004091.2	4763544	4764230	-	687	protein_coding	30S ribosomal protein S3 && PF00189:Ribosomal protein S3, C-terminal domain|PF07650:KH domain	-
PA4267	1192.54	1179.08	1529.7	1895.5	1185.81	1712.6	-0.529981	0.00705187	0.0284793	rpsG	AE004091.2	4771186	4771656	-	471	protein_coding	30S ribosomal protein S7 && PF00177:Ribosomal protein S7p/S5e	-
PA4268	195.143	203.996	235.99	419.663	199.57	327.827	-0.713662	0.0103385	0.0386766	rpsL	AE004091.2	4771756	4772127	-	372	protein_coding	30S ribosomal protein S12 && PF00164:Ribosomal protein S12/S23	Ribosomal_S12
PA4269	6361.87	6854.84	8103.58	10405.3	6608.36	9254.43	-0.485777	0.0130357	0.0466248	rpoC	AE004091.2	4772279	4776478	-	4200	protein_coding	DNA-directed RNA polymerase beta* chain && PF04983:RNA polymerase Rpb1, domain 3|PF04997:RNA polymerase Rpb1, domain 1|PF04998:RNA polymerase Rpb1, domain 5|PF05000:RNA polymerase Rpb1, domain 4|PF00623:RNA polymerase Rpb1, domain 2	-
PA4270	5302.38	5893.43	7171.84	8973.67	5597.9	8072.76	-0.528095	0.00651716	0.0268278	rpoB	AE004091.2	4776544	4780617	-	4074	protein_coding	P26 && PF04561:RNA polymerase Rpb2, domain 2|PF00562:RNA polymerase Rpb2, domain 6|PF04563:RNA polymerase beta subunit|PF04565:RNA polymerase Rpb2, domain 3|PF10385:RNA polymerase beta subunit external 1 domain|PF04560:RNA polymerase Rpb2, domain 7	RNA_pol_Rpb2_6
PA4276	246.393	309.41	355.395	566.384	277.901	460.889	-0.728196	0.00505841	0.0222652	secE	AE004091.2	4783771	4784139	-	369	protein_coding	tRNA-Trp && PF00584:SecE/Sec61-gamma subunits of protein translocation complex	-
PA4284	735.237	729.114	1064.31	1100.4	732.175	1082.35	-0.563823	0.00291356	0.0143987	recB	AE004091.2	4801461	4805198	-	3738	protein_coding	exodeoxyribonuclease V beta chain && PF13361:UvrD-like helicase C-terminal domain|PF00580:UvrD/REP helicase N-terminal domain|PF12705:PD-(D/E)XK nuclease superfamily	UvrD-helicase
PA4285	704.684	667.622	1039.86	1043.22	686.153	1041.54	-0.602125	0.00159172	0.00884653	recC	AE004091.2	4805195	4808710	-	3516	protein_coding	exodeoxyribonuclease V gamma chain && PF04257:Exodeoxyribonuclease V, gamma subunit	-
PA4290	491.801	579.777	731.475	1105.8	535.789	918.636	-0.776952	0.00101845	0.0062203	PA4290	AE004091.2	4812598	4814214	-	1617	protein_coding	probable chemotaxis transducer && PF00015:Methyl-accepting chemotaxis protein (MCP) signalling domain	-
PA4293	546.993	579.777	1069.95	911.608	563.385	990.777	-0.814849	4.6292e-05	0.000432084	pprA	AE004091.2	4816580	4819348	-	2769	protein_coding	two-component sensor PprA && PF08447:PAS fold|PF00512:His Kinase A (phospho-acceptor) domain|PF08448:PAS fold|PF02518:Histidine kinase-, DNA gyrase B-, and HSP90-like ATPase	HATPase_c
PA4294	198.1	226.445	372.319	407.796	212.273	390.058	-0.877179	9.03112e-05	0.000784325	PA4294	AE004091.2	4819358	4819864	-	507	protein_coding	hypothetical protein && PF07811:TadE-like protein	-
PA4296	214.855	310.386	673.183	891.11	262.62	782.146	-1.57365	1.12072e-10	2.88868e-09	pprB	AE004091.2	4820532	4821359	+	828	protein_coding	two-component response regulator%2C PprB && PF00196:Bacterial regulatory proteins, luxR family|PF00072:Response regulator receiver domain	Response_reg
PA4298	40.4085	30.2577	80.8571	85.2272	35.3331	83.0422	-1.23264	0.000560188	0.00383865	PA4298	AE004091.2	4823080	4823364	-	285	protein_coding	hypothetical protein && -	-
PA4299	98.5573	109.318	173.937	154.272	103.938	164.104	-0.659918	0.0134413	0.0475966	tadD	AE004091.2	4823387	4824124	-	738	protein_coding	TadD && -	-
PA4300	156.706	171.786	334.711	288.046	164.246	311.379	-0.923694	8.84383e-05	0.000769249	tadC	AE004091.2	4824121	4825032	-	912	protein_coding	TadC && PF00482:Type II secretion system (T2SS), protein F	-
PA4301	106.442	107.366	221.887	256.761	106.904	239.324	-1.16156	4.39397e-06	5.21982e-05	tadB	AE004091.2	4825042	4825926	-	885	protein_coding	TadB && PF00482:Type II secretion system (T2SS), protein F	-
PA4302	148.821	124.935	223.767	215.765	136.878	219.766	-0.683508	0.00607114	0.0255151	tadA	AE004091.2	4825923	4827188	-	1266	protein_coding	TadA ATPase && PF00437:Type II/IV secretion system protein	-
PA4303	190.216	204.972	333.771	318.254	197.594	326.012	-0.722648	0.00137516	0.0078723	tadZ	AE004091.2	4827185	4828369	-	1185	protein_coding	TadZ && PF16968:Pilus assembly protein TadZ N-terminal	-
PA4304	245.408	256.703	408.046	416.427	251.055	412.237	-0.715327	0.000882433	0.00559201	rcpA	AE004091.2	4828379	4829629	-	1251	protein_coding	RcpA && PF00263:Bacterial type II and III secretion system protein|PF13629:Pilus formation protein N terminal region	-
PA4305	515.454	495.836	973.106	980.653	505.645	976.879	-0.950046	9.15534e-07	1.19916e-05	rcpC	AE004091.2	4829643	4830554	-	912	protein_coding	RcpC && PF16976:Flp pilus assembly protein RcpC/CpaB|PF08666:SAF domain	-
PA4306	397.186	492.908	1601.16	2335.66	445.047	1968.41	-2.14456	2.09772e-20	1.22782e-18	flp	AE004091.2	4830964	4831182	+	219	protein_coding	Type IVb pilin%2C Flp && -	-
PA4308	509.541	498.765	693.867	828.538	504.153	761.203	-0.593837	0.00363135	0.0172628	PA4308	AE004091.2	4833374	4834864	-	1491	protein_coding	conserved hypothetical protein && PF05872:Bacterial protein of unknown function (DUF853)	-
PA4311	372.546	436.297	808.571	858.745	404.422	833.658	-1.04334	3.15678e-07	4.61926e-06	PA4311	AE004091.2	4839597	4840712	+	1116	protein_coding	conserved hypothetical protein && PF13439:Glycosyltransferase Family 4|PF00534:Glycosyl transferases group 1	Glycos_transf_1
PA4315	155.72	203.996	251.973	339.83	179.858	295.902	-0.716457	0.00518568	0.022588	mvaT	AE004091.2	4843812	4844186	+	375	protein_coding	transcriptional regulator MvaT%2C P16 subunit && -	-
PA4324	560.791	560.256	918.575	1031.36	560.523	974.966	-0.79825	4.66028e-05	0.000433976	PA4324	AE004091.2	4853650	4854009	-	360	protein_coding	hypothetical protein && -	-
PA4340	99.5428	122.983	191.801	203.898	111.263	197.849	-0.829739	0.00146035	0.00828023	PA4340	AE004091.2	4868921	4869493	-	573	protein_coding	hypothetical protein && PF04264:YceI-like domain	-
PA4342	180.36	133.72	282.06	233.026	157.04	257.543	-0.715103	0.00518572	0.022588	PA4342	AE004091.2	4870428	4871912	-	1485	protein_coding	probable amidase && PF01425:Amidase	Amidase
PA4344	326.225	371.877	697.628	677.503	349.051	687.565	-0.978106	1.92696e-06	2.41687e-05	PA4344	AE004091.2	4873270	4874490	-	1221	protein_coding	probable hydrolase && PF01546:Peptidase family M20/M25/M40|PF07687:Peptidase dimerisation domain	Peptidase_M20
PA4345	642.593	752.539	1039.86	1070.2	697.566	1055.03	-0.596764	0.00241304	0.0123263	PA4345	AE004091.2	4874655	4875245	-	591	protein_coding	hypothetical protein && PF04264:YceI-like domain	-
PA4357	65.0478	56.6112	209.664	198.504	60.8295	204.084	-1.74693	3.12922e-10	7.61172e-09	PA4357	AE004091.2	4884719	4884961	-	243	protein_coding	conserved hypothetical protein && -	-
PA4358	235.552	238.158	385.482	471.447	236.855	428.464	-0.854156	0.000136377	0.00114716	PA4358	AE004091.2	4884961	4887261	-	2301	protein_coding	probable ferrous iron transport protein && PF02421:Ferrous iron transport protein B|PF07670:Nucleoside recognition|PF07664:Ferrous iron transport protein B C terminus	-
PA4362	270.047	325.027	493.605	618.167	297.537	555.886	-0.900781	6.24639e-05	0.000558004	PA4362	AE004091.2	4890286	4891344	+	1059	protein_coding	hypothetical protein && PF03435:Saccharopine dehydrogenase NADP binding domain	Saccharop_dh
PA4370	216.826	291.841	367.618	408.875	254.333	388.246	-0.609573	0.00928697	0.0355716	icmP	AE004091.2	4898193	4899533	+	1341	protein_coding	Insulin-cleaving metalloproteinase outer membrane protein precursor && PF09375:Imelysin	-
PA4372	112.355	122.007	185.219	187.716	117.181	186.467	-0.66999	0.00875317	0.033964	PA4372	AE004091.2	4901127	4902191	+	1065	protein_coding	hypothetical protein && PF09375:Imelysin	-
PA4379	313.412	323.074	467.279	583.645	318.243	525.462	-0.722496	0.000929559	0.00582296	PA4379	AE004091.2	4910108	4910791	-	684	protein_coding	conserved hypothetical protein && PF13649:Methyltransferase domain	-
PA4385	1919.9	1987.25	4387.91	6842.99	1953.57	5615.45	-1.52313	1.68763e-11	4.76523e-10	groEL	AE004091.2	4915481	4917124	-	1644	protein_coding	GroEL protein && PF00118:TCP-1/cpn60 chaperonin family	-
PA4386	382.402	397.255	895.07	1467.2	389.828	1181.14	-1.59853	7.82574e-11	2.07419e-09	groES	AE004091.2	4917175	4917468	-	294	protein_coding	GroES protein && -	-
PA4387	139.951	170.81	550.017	724.971	155.381	637.494	-2.03559	1.28008e-17	6.30946e-16	PA4387	AE004091.2	4917663	4918130	-	468	protein_coding	conserved hypothetical protein && PF04186:FxsA cytoplasmic membrane protein	-
PA4403	1129.47	1162.48	1506.2	2059.48	1145.97	1782.84	-0.637183	0.00237369	0.0121806	secA	AE004091.2	4933866	4936616	-	2751	protein_coding	secretion protein SecA && PF02810:SEC-C motif|PF07516:SecA Wing and Scaffold domain|PF01043:SecA preprotein cross-linking domain|PF07517:SecA DEAD-like domain	SEC-C
PA4421.1	4605.58	4789.51	8622.57	13745.3	4697.54	11183.9	-1.25137	4.25371e-08	7.24292e-07	rnpB	AE004091.2	4956328	4956536	+	209	protein_coding	- && -	-
PA4463	104.471	146.408	245.392	433.688	125.44	339.54	-1.43435	1.4363e-06	1.8384e-05	PA4463	AE004091.2	4994441	4994749	+	309	protein_coding	conserved hypothetical protein && PF02482:Sigma 54 modulation protein / S30EA ribosomal protein	-
PA4464	291.73	334.787	577.282	678.581	313.258	627.932	-1.00259	2.93768e-06	3.58835e-05	ptsN	AE004091.2	4994763	4995227	+	465	protein_coding	nitrogen regulatory IIA protein && PF00359:Phosphoenolpyruvate-dependent sugar phosphotransferase system, EIIA 2	PTS_EIIA_2
PA4465	203.028	254.751	351.635	535.098	228.889	443.366	-0.952218	0.000205853	0.00164302	PA4465	AE004091.2	4995229	4996089	+	861	protein_coding	conserved hypothetical protein && PF03668:P-loop ATPase protein family	ATP_bind_2
PA4467	389.301	585.633	5691.03	5961.59	487.467	5826.31	-3.57907	1.91264e-59	3.25671e-57	PA4467	AE004091.2	4996488	4997420	-	933	protein_coding	hypothetical protein && PF02535:ZIP Zinc transporter	-
PA4468	153.749	287.936	3940.38	4431.82	220.843	4186.1	-4.24418	7.25629e-62	1.31526e-59	sodM	AE004091.2	4997439	4998050	-	612	protein_coding	superoxide dismutase && PF02777:Iron/manganese superoxide dismutases, C-terminal domain|PF00081:Iron/manganese superoxide dismutases, alpha-hairpin domain	-
PA4469	74.9035	133.72	1197.81	1494.17	104.312	1345.99	-3.68892	5.07519e-45	6.48125e-43	PA4469	AE004091.2	4998063	4998512	-	450	protein_coding	hypothetical protein && -	-
PA4470	304.542	602.226	8068.79	9485.04	453.384	8776.91	-4.27486	1.24431e-18	6.47386e-17	fumC1	AE004091.2	4998540	4999916	-	1377	protein_coding	fumarate hydratase && PF10415:Fumarase C C-terminus|PF00206:Lyase	-
PA4471	58.1488	81.0126	398.644	599.827	69.5807	499.236	-2.84133	5.13024e-24	3.47311e-22	PA4471	AE004091.2	4999909	5000304	-	396	protein_coding	hypothetical protein && -	-
PA4472	415.912	455.818	963.704	1197.5	435.865	1080.6	-1.30935	3.16659e-10	7.6365e-09	pmbA	AE004091.2	5000452	5001801	-	1350	protein_coding	PmbA protein && PF01523:Putative modulator of DNA gyrase	-
PA4473	97.5717	102.486	238.811	215.765	100.029	227.288	-1.18484	3.41118e-06	4.12203e-05	PA4473	AE004091.2	5001822	5002424	+	603	protein_coding	hypothetical protein && PF04751:Protein of unknown function (DUF615)	-
PA4474	727.353	898.947	2130.49	2502.88	813.15	2316.68	-1.51024	9.6455e-14	3.51935e-12	PA4474	AE004091.2	5002455	5003897	-	1443	protein_coding	conserved hypothetical protein && PF01523:Putative modulator of DNA gyrase	-
PA4475	525.31	640.293	1607.74	2100.47	582.801	1854.11	-1.66927	7.83057e-15	3.07692e-13	PA4475	AE004091.2	5003900	5004748	-	849	protein_coding	conserved hypothetical protein && PF00795:Carbon-nitrogen hydrolase	CN_hydrolase
PA4476	976.702	1062.92	1531.58	1656	1019.81	1593.79	-0.643996	0.000628569	0.00424001	PA4476	AE004091.2	5004798	5008628	-	3831	protein_coding	hypothetical protein && PF13502:AsmA-like C-terminal region|PF13116:Protein of unknown function	-
PA4477	405.07	475.339	649.678	673.187	440.205	661.433	-0.587224	0.00424939	0.0194441	cafA	AE004091.2	5008643	5010100	-	1458	protein_coding	cytoplasmic axial filament protein && PF10150:Ribonuclease E/G family|PF00575:S1 RNA binding domain	S1
PA4487	106.442	147.384	215.306	244.893	126.913	230.1	-0.857276	0.00108724	0.00656199	PA4487	AE004091.2	5017960	5018751	-	792	protein_coding	conserved hypothetical protein && PF09906:Uncharacterized protein conserved in bacteria (DUF2135)	-
PA4488	352.835	332.835	642.156	654.847	342.835	648.502	-0.919546	6.02753e-06	6.99767e-05	PA4488	AE004091.2	5018756	5020405	-	1650	protein_coding	conserved hypothetical protein && PF08486:Stage II sporulation protein|PF10062:Predicted secreted protein (DUF2300)	-
PA4489	766.776	880.402	1466.71	1624.71	823.589	1545.71	-0.908058	2.94355e-06	3.58835e-05	PA4489	AE004091.2	5020402	5024952	-	4551	protein_coding	conserved hypothetical protein && PF07703:Alpha-2-macroglobulin family N-terminal region|PF01835:MG2 domain|PF00207:Alpha-2-macroglobulin family	A2M_N
PA4490	54.2065	59.5394	113.764	104.646	56.873	109.205	-0.942021	0.00234295	0.0120448	PA4490	AE004091.2	5024979	5025617	-	639	protein_coding	conserved hypothetical protein && PF06672:Protein of unknown function (DUF1175)	-
PA4491	655.406	754.491	1416.88	1594.5	704.948	1505.69	-1.09459	2.50926e-08	4.51907e-07	PA4491	AE004091.2	5025614	5027383	-	1770	protein_coding	conserved hypothetical protein && PF09909:Uncharacterized protein conserved in bacteria (DUF2138)	-
PA4492	214.855	245.966	336.591	405.639	230.41	371.115	-0.686556	0.00272262	0.0135744	PA4492	AE004091.2	5027422	5028231	-	810	protein_coding	conserved hypothetical protein && PF09906:Uncharacterized protein conserved in bacteria (DUF2135)	-
PA4493	399.157	404.087	700.448	872.77	401.622	786.609	-0.96913	4.06048e-06	4.85443e-05	roxR	AE004091.2	5028394	5028954	-	561	protein_coding	RoxR && PF00072:Response regulator receiver domain|PF02954:Bacterial regulatory protein, Fis family	Response_reg
PA4495	378.46	482.172	819.854	1125.22	430.316	972.535	-1.17563	3.26826e-07	4.7576e-06	PA4495	AE004091.2	5030525	5031235	+	711	protein_coding	hypothetical protein && PF04402:Protein of unknown function (DUF541)	-
PA4498	530.238	565.136	959.943	1151.11	547.687	1055.53	-0.946069	2.77148e-06	3.40764e-05	PA4498	AE004091.2	5034860	5036077	-	1218	protein_coding	probable metallopeptidase && PF01321:Creatinase/Prolidase N-terminal domain|PF00557:Metallopeptidase family M24	Peptidase_M24
PA4500	244.422	244.99	558.478	827.459	244.706	692.969	-1.50067	3.59118e-10	8.51428e-09	PA4500	AE004091.2	5037074	5038675	+	1602	protein_coding	probable binding protein component of ABC transporter && PF00496:Bacterial extracellular solute-binding proteins, family 5 Middle	-
PA4501	265.119	296.721	449.415	631.113	280.92	540.264	-0.942244	6.0922e-05	0.000547713	opdP	AE004091.2	5038901	5040355	+	1455	protein_coding	Glycine-glutamate dipeptide porin OpdP && PF03573:outer membrane porin, OprD family	-
PA4502	316.369	318.194	471.98	569.62	317.282	520.8	-0.714131	0.000897743	0.00566152	PA4502	AE004091.2	5040405	5042000	+	1596	protein_coding	probable binding protein component of ABC transporter && PF00496:Bacterial extracellular solute-binding proteins, family 5 Middle	-
PA4504	137.98	159.097	293.342	319.332	148.539	306.337	-1.04362	1.08566e-05	0.000117313	PA4504	AE004091.2	5043090	5044001	+	912	protein_coding	probable permease of ABC transporter && PF00528:Binding-protein-dependent transport system inner membrane component|PF12911:N-terminal TM domain of oligopeptide transport permease C	BPD_transp_1
PA4505	282.859	227.421	460.698	584.724	255.14	522.711	-1.03392	7.91342e-06	8.91092e-05	PA4505	AE004091.2	5044054	5045028	+	975	protein_coding	probable ATP-binding component of ABC transporter && PF00005:ABC transporter|PF08352:Oligopeptide/dipeptide transporter, C-terminal region	ABC_tran
PA4506	246.393	227.421	386.422	514.6	236.907	450.511	-0.926022	6.86557e-05	0.000606567	PA4506	AE004091.2	5045028	5045999	+	972	protein_coding	probable ATP-binding component of ABC dipeptide transporter && PF00005:ABC transporter|PF08352:Oligopeptide/dipeptide transporter, C-terminal region	ABC_tran
PA4516	140.937	161.049	380.781	435.846	150.993	408.313	-1.43439	6.20166e-10	1.41655e-08	PA4516	AE004091.2	5056778	5057593	+	816	protein_coding	hypothetical protein && PF08238:Sel1 repeat	-
PA4523	2185.01	2275.19	4782.79	5347.74	2230.1	5065.27	-1.18346	7.91595e-11	2.08825e-09	PA4523	AE004091.2	5065491	5067746	-	2256	protein_coding	hypothetical protein && PF07793:Protein of unknown function (DUF1631)	-
PA4524.1	56.1776	50.7549	78.0365	131.617	53.4663	104.827	-0.966753	0.00497658	0.0219838	PA4524.1	AE004091.2	5068932	5069007	-	76	protein_coding	- && -	-
PA4525	1039.78	1373.31	3248.39	5645.5	1206.54	4446.94	-1.88171	2.37628e-13	8.24218e-12	pilA	AE004091.2	5069082	5069531	-	450	protein_coding	type 4 fimbrial precursor PilA && PF00114:Pilin (bacterial filament)|PF07963:Prokaryotic N-terminal methylation motif	-
PA4529	203.028	188.379	285.821	316.096	195.703	300.958	-0.620262	0.00687938	0.027979	coaE	AE004091.2	5073564	5074175	+	612	protein_coding	dephosphocoenzyme A kinase && PF01121:Dephospho-CoA kinase	-
PA4536	79.8314	88.8211	150.432	159.666	84.3262	155.049	-0.877993	0.00143198	0.00815229	PA4536	AE004091.2	5077061	5077510	+	450	protein_coding	hypothetical protein && PF03473:MOSC domain	MOSC
PA4542	1155.09	1475.8	4055.08	6411.46	1315.44	5233.27	-1.99198	8.6284e-17	3.97401e-15	clpB	AE004091.2	5087408	5089972	-	2565	protein_coding	ClpB protein && PF07724:AAA domain (Cdc48 subfamily)|PF00004:ATPase family associated with various cellular activities (AAA)|PF02861:Clp amino terminal domain, pathogenicity island component|PF10431:C-terminal, D2-small domain, of ClpB protein	Clp_N
PA4558	155.72	158.121	204.963	281.574	156.921	243.268	-0.630355	0.0134434	0.0475966	PA4558	AE004091.2	5106016	5106456	-	441	protein_coding	probable peptidyl-prolyl cis-trans isomerase%2C FkbP-type && PF00254:FKBP-type peptidyl-prolyl cis-trans isomerase	FKBP_C
PA4561	537.137	470.459	754.04	792.937	503.798	773.488	-0.618409	0.00206218	0.0109007	ribF	AE004091.2	5109806	5110744	-	939	protein_coding	riboflavin kinase/FAD synthase && PF06574:FAD synthetase|PF01687:Riboflavin kinase	-
PA4570	68.0045	132.744	1504.32	2056.24	100.374	1780.28	-4.14785	2.46917e-50	3.46856e-48	PA4570	AE004091.2	5117971	5118195	+	225	protein_coding	hypothetical protein && -	-
PA4573	576.56	544.639	1375.51	1489.86	560.6	1432.69	-1.35354	1.6886e-12	5.27126e-11	PA4573	AE004091.2	5121337	5121642	-	306	protein_coding	hypothetical protein && -	-
PA4575	103.485	130.791	194.621	202.819	117.138	198.72	-0.761989	0.00338625	0.0162905	PA4575	AE004091.2	5122561	5122902	-	342	protein_coding	hypothetical protein && -	-
PA4576	754.949	855.025	1095.33	1294.59	804.987	1194.96	-0.569532	0.00435305	0.0197895	PA4576	AE004091.2	5123053	5125506	-	2454	protein_coding	probable ATP-dependent protease && PF05362:Lon protease (S16) C-terminal proteolytic domain|PF13654:AAA domain	-
PA4581.1	113.341	69.3	174.877	247.051	91.3204	210.964	-1.20639	6.45885e-05	0.000574245	PA4581.1	AE004091.2	5131082	5131155	+	74	protein_coding	- && -	-
PA4601	1481.32	1361.6	2369.3	2690.59	1421.46	2529.95	-0.8316	9.67575e-06	0.000106188	morA	AE004091.2	5156368	5160615	+	4248	protein_coding	motility regulator && PF00990:Diguanylate cyclase, GGDEF domain|PF13426:PAS domain|PF00563:EAL domain|PF08447:PAS fold	EAL
PA4606	464.205	556.352	762.502	998.993	510.278	880.747	-0.786721	0.000335582	0.00251418	PA4606	AE004091.2	5163788	5165854	-	2067	protein_coding	conserved hypothetical protein && PF13722:5TM C-terminal transporter carbon starvation CstA|PF02554:Carbon starvation protein CstA	-
PA4607	1066.39	1229.83	2089.12	2468.35	1148.11	2278.74	-0.988752	4.60157e-07	6.44793e-06	PA4607	AE004091.2	5166191	5166697	-	507	protein_coding	hypothetical protein && PF11220:Protein of unknown function (DUF3015)	-
PA4608	158.677	197.163	369.498	427.215	177.92	398.357	-1.16195	7.13037e-07	9.55152e-06	PA4608	AE004091.2	5166900	5167277	+	378	protein_coding	hypothetical protein && PF07238:PilZ domain	-
PA4614	316.369	363.093	575.402	688.291	339.731	631.846	-0.894464	3.11409e-05	0.000302735	mscL	AE004091.2	5172253	5172666	+	414	protein_coding	conductance mechanosensitive channel && PF01741:Large-conductance mechanosensitive channel, MscL	-
PA4615	332.138	366.997	483.262	537.255	349.567	510.259	-0.545116	0.00959762	0.0364879	PA4615	AE004091.2	5172771	5173547	-	777	protein_coding	probable oxidoreductase && PF00175:Oxidoreductase NAD-binding domain	NAD_binding_1
PA4618	969.803	890.163	1231.66	1347.45	929.983	1289.56	-0.471417	0.0134514	0.0475966	PA4618	AE004091.2	5176680	5177651	-	972	protein_coding	hypothetical protein && PF02625:XdhC and CoxI family|PF13478:XdhC Rossmann domain	-
PA4630	100.528	78.0845	163.595	204.977	89.3064	184.286	-1.04359	0.000187874	0.00151242	PA4630	AE004091.2	5197881	5198324	+	444	protein_coding	hypothetical protein && PF07366:SnoaL-like polyketide cyclase	-
PA4637	388.316	426.536	701.389	813.435	407.426	757.412	-0.89401	1.42576e-05	0.000148633	PA4637	AE004091.2	5206209	5206487	-	279	protein_coding	hypothetical protein && -	-
PA4638	90.6727	113.222	188.98	223.317	101.948	206.149	-1.01438	0.00013978	0.00117228	PA4638	AE004091.2	5206720	5207007	-	288	protein_coding	hypothetical protein && -	-
PA4657	429.71	583.681	1196.87	1330.19	506.696	1263.53	-1.31799	9.33006e-10	2.08038e-08	PA4657	AE004091.2	5224890	5225873	+	984	protein_coding	hypothetical protein && PF13450:NAD(P)-binding Rossmann-like domain|PF01593:Flavin containing amine oxidoreductase	Amino_oxidase
PA4661	352.835	466.555	620.532	865.218	409.695	742.875	-0.857654	0.000311975	0.00236251	pagL	AE004091.2	5229459	5229980	-	522	protein_coding	Lipid A 3-O-deacylase && PF09411:Lipid A 3-O-deacylase (PagL)	-
PA4663	223.725	245.966	395.824	443.397	234.846	419.611	-0.836679	0.000144361	0.00120709	moeB	AE004091.2	5230901	5231659	-	759	protein_coding	molybdopterin biosynthesis MoeB protein && PF00899:ThiF family	-
PA4670	205.985	275.248	372.319	433.688	240.616	403.003	-0.743182	0.0016391	0.00905615	prs	AE004091.2	5238408	5239349	+	942	protein_coding	ribose-phosphate pyrophosphokinase && PF14572:Phosphoribosyl synthetase-associated domain|PF13793:N-terminal domain of ribose phosphate pyrophosphokinase	-
PA4677	125.168	135.672	252.914	275.101	130.42	264.007	-1.01674	2.75819e-05	0.000270949	PA4677	AE004091.2	5246185	5247423	-	1239	protein_coding	hypothetical protein && PF03577:Peptidase family C69	-
PA4687	233.581	357.236	550.957	700.158	295.409	625.557	-1.08161	1.37924e-05	0.000144319	hitA	AE004091.2	5257696	5258703	+	1008	protein_coding	ferric iron-binding periplasmic protein HitA && PF13343:Bacterial extracellular solute-binding protein	-
PA4702	102.5	107.366	209.664	249.209	104.933	229.437	-1.1273	1.11659e-05	0.000120072	PA4702	AE004091.2	5282159	5282506	+	348	protein_coding	hypothetical protein && PF00805:Pentapeptide repeats (8 copies)	Pentapeptide
PA4703	179.374	186.427	487.963	562.068	182.9	525.016	-1.52065	5.79254e-12	1.71307e-10	PA4703	AE004091.2	5282732	5283004	+	273	protein_coding	hypothetical protein && -	-
PA4704.1	14.7836	20.4972	61.113	61.4931	17.6404	61.303	-1.79643	3.22101e-05	0.000310977	prrF1	AE004091.2	5283960	5284110	+	151	protein_coding	- && -	-
PA4706	161.634	163.977	265.136	290.204	162.806	277.67	-0.769566	0.00103405	0.00627467	PA4706	AE004091.2	5285268	5286035	-	768	protein_coding	probable ATP-binding component of ABC transporter && PF00005:ABC transporter	ABC_tran
PA4708	202.042	241.086	453.176	534.019	221.564	493.597	-1.15479	2.97286e-07	4.36148e-06	phuT	AE004091.2	5287069	5287962	-	894	protein_coding	Heme-transport protein%2C PhuT && PF01497:Periplasmic binding protein	Peripla_BP_2
PA4709	361.705	417.752	578.223	644.059	389.729	611.141	-0.648548	0.00192825	0.0103484	PA4709	AE004091.2	5287972	5289036	-	1065	protein_coding	probable hemin degrading factor && PF05171:Haemin-degrading HemS.ChuX domain	-
PA4717	271.032	302.577	581.043	645.138	286.805	613.09	-1.09556	2.06048e-07	3.12915e-06	PA4717	AE004091.2	5296092	5296985	+	894	protein_coding	conserved hypothetical protein && PF04228:Putative neutral zinc metallopeptidase	-
PA4726	1116.65	1179.08	1689.54	2213.75	1147.86	1951.64	-0.765383	0.000175343	0.00142584	cbrB	AE004091.2	5306989	5308425	+	1437	protein_coding	P30 && PF00158:Sigma-54 interaction domain|PF00072:Response regulator receiver domain	Sigma54_activat
PA4726.11	6794.54	6290.68	13838.8	24547.6	6542.61	19193.2	-1.55261	3.19232e-10	7.66566e-09	crcZ	AE004091.2	5308587	5308993	+	407	protein_coding	- && -	-
PA4726.2	1160.02	1069.76	1783.56	2831.92	1114.89	2307.74	-1.04921	6.81072e-06	7.81691e-05	PA4726.2	AE004091.2	5308743	5308964	-	222	protein_coding	- && -	-
PA4735	652.449	702.76	1020.12	1291.35	677.605	1155.74	-0.76977	0.000181649	0.00147073	PA4735	AE004091.2	5318575	5321841	+	3267	protein_coding	hypothetical protein && PF05359:Domain of Unknown Function (DUF748)	-
PA4738	958.962	1538.26	1872.88	2904.2	1248.61	2388.54	-0.935488	0.000360548	0.00267624	PA4738	AE004091.2	5322510	5322707	-	198	protein_coding	conserved hypothetical protein && -	-
PA4739	3122.29	4891.02	7183.12	9849.68	4006.65	8516.4	-1.08777	7.21542e-06	8.24053e-05	PA4739	AE004091.2	5322757	5323101	-	345	protein_coding	conserved hypothetical protein && PF04972:BON domain	BON
PA4741	269.061	311.362	410.867	566.384	290.212	488.625	-0.7503	0.00140668	0.00804082	rpsO	AE004091.2	5325653	5325922	-	270	protein_coding	30S ribosomal protein S15 && -	-
PA4742	607.113	596.37	849.94	858.745	601.741	854.343	-0.505643	0.00875846	0.033964	truB	AE004091.2	5326018	5326932	-	915	protein_coding	tRNA pseudouridine 55 synthase && PF16198:tRNA pseudouridylate synthase B C-terminal domain|PF09157:Pseudouridine synthase II TruB, C-terminal|PF01509:TruB family pseudouridylate synthase (N terminal domain)	-
PA4747	370.575	439.225	575.402	785.385	404.9	680.394	-0.747818	0.00102106	0.00622479	secG	AE004091.2	5332354	5332743	-	390	protein_coding	secretion protein SecG && PF03840:Preprotein translocase SecG subunit	-
PA4749	646.536	671.526	1027.64	1347.45	659.031	1187.55	-0.849007	4.86534e-05	0.000448906	glmM	AE004091.2	5333567	5334904	-	1338	protein_coding	phosphoglucosamine mutase && PF02880:Phosphoglucomutase/phosphomannomutase, alpha/beta/alpha domain III|PF00408:Phosphoglucomutase/phosphomannomutase, C-terminal domain|PF02878:Phosphoglucomutase/phosphomannomutase, alpha/beta/alpha domain I|PF02879:Phosphoglucomutase/phosphomannomutase, alpha/beta/alpha domain II	PGM_PMM_III
PA4750	497.714	445.081	900.711	1068.04	471.398	984.374	-1.06186	2.11806e-07	3.19929e-06	folP	AE004091.2	5334921	5335772	-	852	protein_coding	dihydropteroate synthase && PF00809:Pterin binding enzyme	-
PA4751	4130.53	4551.35	8656.41	10528.3	4340.94	9592.34	-1.14381	1.88134e-09	3.95927e-08	ftsH	AE004091.2	5335782	5337701	-	1920	protein_coding	cell division protein FtsH && PF06480:FtsH Extracellular|PF00004:ATPase family associated with various cellular activities (AAA)|PF01434:Peptidase family M41	AAA
PA4752	177.403	206.924	293.342	416.427	192.163	354.884	-0.883235	0.000413296	0.00299653	ftsJ	AE004091.2	5337900	5338523	-	624	protein_coding	cell division protein FtsJ && PF01728:FtsJ-like methyltransferase	-
PA4755	248.364	261.583	477.621	565.305	254.974	521.463	-1.03145	2.07315e-06	2.58867e-05	greA	AE004091.2	5339391	5339867	-	477	protein_coding	transcription elongation factor GreA && PF01272:Transcription elongation factor, GreA/GreB, C-term|PF03449:Transcription elongation factor, N-terminal	-
PA4756	1629.15	1739.33	2519.73	3088.68	1684.24	2804.21	-0.735284	0.000146214	0.00121715	carB	AE004091.2	5339864	5343085	-	3222	protein_coding	carbamoylphosphate synthetase large subunit && PF02786:Carbamoyl-phosphate synthase L chain, ATP binding domain|PF02142:MGS-like domain|PF02787:Carbamoyl-phosphate synthetase large chain, oligomerisation domain	CPSase_L_D2
PA4759	318.34	373.829	849	1185.63	346.085	1017.31	-1.55483	9.24586e-12	2.69184e-10	dapB	AE004091.2	5345086	5345892	-	807	protein_coding	dihydrodipicolinate reductase && PF01113:Dihydrodipicolinate reductase, N-terminus|PF05173:Dihydrodipicolinate reductase, C-terminus	DapB_N
PA4760	605.142	573.921	1205.34	1574.01	589.531	1389.67	-1.23665	3.0852e-09	6.25839e-08	dnaJ	AE004091.2	5345949	5347082	-	1134	protein_coding	DnaJ protein && PF00226:DnaJ domain|PF00684:DnaJ central domain|PF01556:DnaJ C terminal domain	DnaJ_C
PA4761	1199.44	1678.82	7114.49	11101.1	1439.13	9107.8	-2.6618	1.57773e-27	1.23129e-25	dnaK	AE004091.2	5347198	5349111	-	1914	protein_coding	DnaK protein && PF00012:Hsp70 protein	HSP70
PA4762	298.629	278.176	705.149	1069.12	288.402	887.133	-1.62022	1.23114e-11	3.52948e-10	grpE	AE004091.2	5349201	5349761	-	561	protein_coding	heat shock protein GrpE && PF01025:GrpE	-
PA4764	550.935	591.49	1105.67	1739.07	571.212	1422.37	-1.31559	2.5345e-08	4.54996e-07	fur	AE004091.2	5351675	5352079	-	405	protein_coding	ferric uptake regulation protein && PF01475:Ferric uptake regulator family	FUR
PA4767	253.292	235.229	537.794	581.487	244.261	559.641	-1.19578	1.75151e-08	3.21625e-07	PA4767	AE004091.2	5353073	5353507	-	435	protein_coding	conserved hypothetical protein && PF03364:Polyketide cyclase / dehydrase and lipid transport	-
PA4781	291.73	367.973	817.033	1005.47	329.851	911.249	-1.46542	2.83535e-11	7.77163e-10	PA4781	AE004091.2	5369187	5370368	-	1182	protein_coding	cyclic di-GMP phosphodiesterase && PF13487:HD domain|PF00072:Response regulator receiver domain	Response_reg
PA4786	540.094	637.364	921.395	945.051	588.729	933.223	-0.664497	0.000866537	0.00552026	PA4786	AE004091.2	5374123	5375478	+	1356	protein_coding	probable short-chain dehydrogenase && PF13561:Enoyl-(Acyl carrier protein) reductase	-
PA4791	112.355	79.0605	160.774	152.114	95.7079	156.444	-0.70973	0.0122062	0.0442495	PA4791	AE004091.2	5378908	5379528	+	621	protein_coding	hypothetical protein && PF13590:Domain of unknown function (DUF4136)	-
PA4792	257.234	279.152	403.345	402.402	268.193	402.874	-0.587023	0.00637862	0.0265493	PA4792	AE004091.2	5379513	5380448	-	936	protein_coding	conserved hypothetical protein && PF03009:Glycerophosphoryl diester phosphodiesterase family	-
PA4807	210.913	182.522	291.462	321.49	196.717	306.476	-0.639101	0.00577575	0.0245306	selB	AE004091.2	5392523	5394448	-	1926	protein_coding	selenocysteine-specific elongation factor && PF09107:Elongation factor SelB, winged helix|PF09106:Elongation factor SelB, winged helix|PF00009:Elongation factor Tu GTP binding domain	GTP_EFTU
PA4832	238.509	285.008	402.405	558.832	261.758	480.619	-0.875303	0.000252912	0.00196015	PA4832	AE004091.2	5423071	5423868	-	798	protein_coding	probable short-chain dehydrogenase && PF00106:short chain dehydrogenase	adh_short
PA4841	265.119	306.482	430.611	568.541	285.8	499.576	-0.80451	0.00046578	0.00331293	PA4841	AE004091.2	5434116	5434652	-	537	protein_coding	conserved hypothetical protein && PF00293:NUDIX domain	NUDIX
PA4842	650.478	781.821	1148.92	1425.13	716.149	1287.03	-0.845264	5.19893e-05	0.000473465	PA4842	AE004091.2	5434656	5435726	-	1071	protein_coding	hypothetical protein && PF10095:Uncharacterized protein conserved in bacteria (DUF2333)	-
PA4843	1240.84	1203.48	1861.59	2263.38	1222.16	2062.49	-0.754696	9.96409e-05	0.000860034	PA4843	AE004091.2	5436079	5437707	+	1629	protein_coding	probable two-component response regulator && PF00072:Response regulator receiver domain|PF00990:Diguanylate cyclase, GGDEF domain	GGDEF
PA4848	1025.98	1141.01	1529.7	1844.79	1083.5	1687.25	-0.638663	0.00119899	0.00707684	accC	AE004091.2	5442792	5444141	+	1350	protein_coding	biotin carboxylase && PF00289:Biotin carboxylase, N-terminal domain|PF02786:Carbamoyl-phosphate synthase L chain, ATP binding domain|PF02785:Biotin carboxylase C-terminal domain	CPSase_L_D2
PA4856	329.181	310.386	518.05	556.674	319.784	537.362	-0.748497	0.000321959	0.00242505	retS	AE004091.2	5452150	5454978	+	2829	protein_coding	RetS (Regulator of Exopolysaccharide and Type III Secretion) && PF00072:Response regulator receiver domain|PF07696:7TMR-DISM extracellular 2|PF00512:His Kinase A (phospho-acceptor) domain|PF02518:Histidine kinase-, DNA gyrase B-, and HSP90-like ATPase|PF07695:7TM diverse intracellular signalling	7TMR-DISM_7TM
PA4874	565.719	662.742	1210.04	1408.95	614.23	1309.49	-1.09181	6.39585e-08	1.04776e-06	PA4874	AE004091.2	5471626	5472042	-	417	protein_coding	conserved hypothetical protein && PF07769:psiF repeat	-
PA4877	371.561	550.495	654.379	729.286	461.028	691.832	-0.585154	0.0119294	0.0436117	PA4877	AE004091.2	5473212	5473619	-	408	protein_coding	hypothetical protein && PF07498:Rho termination factor, N-terminal domain	-
PA4879	492.786	725.209	861.223	1030.28	608.998	945.751	-0.634569	0.00613085	0.0257276	PA4879	AE004091.2	5474580	5476649	-	2070	protein_coding	conserved hypothetical protein && PF05170:AsmA family	-
PA4894	106.442	104.438	164.535	198.504	105.44	181.519	-0.782098	0.00313988	0.0152357	PA4894	AE004091.2	5489041	5489613	+	573	protein_coding	hypothetical protein && PF04955:HupE / UreJ protein	-
PA4895	151.778	189.355	603.608	581.487	170.567	592.548	-1.79657	9.19502e-16	4.00518e-14	PA4895	AE004091.2	5489630	5490652	-	1023	protein_coding	probable transmembrane sensor && PF16220:Domain of unknown function (DUF4880)|PF04773:FecR protein	-
PA4908	200.071	186.427	296.163	281.574	193.249	288.868	-0.580357	0.0113144	0.0417054	PA4908	AE004091.2	5506966	5507898	-	933	protein_coding	hypothetical protein && PF02423:Ornithine cyclodeaminase/mu-crystallin family	OCD_Mu_crystall
PA4913	597.257	566.112	802.93	941.815	581.685	872.373	-0.584245	0.00359107	0.0171002	PA4913	AE004091.2	5511988	5513112	-	1125	protein_coding	probable binding protein component of ABC transporter && PF13458:Periplasmic binding protein	-
PA4915	177.403	227.421	330.01	400.244	202.412	365.127	-0.849962	0.000383673	0.00281443	PA4915	AE004091.2	5514727	5516352	+	1626	protein_coding	probable chemotaxis transducer && PF12729:Four helix bundle sensory module for signal transduction|PF00672:HAMP domain|PF00015:Methyl-accepting chemotaxis protein (MCP) signalling domain	HAMP
PA4917	318.34	350.404	661.9	604.142	334.372	633.021	-0.921115	8.77129e-06	9.68289e-05	PA4917	AE004091.2	5517109	5517711	-	603	protein_coding	hypothetical protein && PF01467:Cytidylyltransferase-like	CTP_transf_2
PA4922	223.725	262.559	365.738	485.472	243.142	425.605	-0.806356	0.000631811	0.00425677	azu	AE004091.2	5521664	5522110	-	447	protein_coding	azurin precursor && PF00127:Copper binding proteins, plastocyanin/azurin family	-
PA4929	804.227	815.983	1547.57	1705.62	810.105	1626.6	-1.00549	9.65831e-08	1.52444e-06	PA4929	AE004091.2	5530973	5533015	+	2043	protein_coding	hypothetical protein && PF00990:Diguanylate cyclase, GGDEF domain|PF07695:7TM diverse intracellular signalling|PF07696:7TMR-DISM extracellular 2	GGDEF
PA4936	574.589	563.184	742.757	941.815	568.887	842.286	-0.565493	0.00661219	0.0271196	23S rRNA (guanosine(2251)-2'-O)-methyltransferase RlmB	AE004091.2	5537953	5538699	-	747	protein_coding	probable rRNA methylase && PF08032:RNA 2'-O ribose methyltransferase substrate binding|PF00588:SpoU rRNA Methylase family	SpoU_methylase
PA4937	2728.07	2912.55	4178.25	4696.13	2820.31	4437.19	-0.653706	0.000354602	0.00264552	rnr	AE004091.2	5538696	5541410	-	2715	protein_coding	tRNA-Leu && PF08461:Ribonuclease R winged-helix domain|PF08206:Ribonuclease B OB domain|PF00575:S1 RNA binding domain|PF00773:RNB domain	RNB
PA4939	587.401	603.203	826.435	849.036	595.302	837.736	-0.492774	0.0108624	0.0402878	PA4939	AE004091.2	5543417	5544601	-	1185	protein_coding	conserved hypothetical protein && PF13393:Histidyl-tRNA synthetase	-
PA4941	658.363	692.024	1089.69	1540.56	675.193	1315.13	-0.961244	1.1176e-05	0.000120072	hflC	AE004091.2	5544917	5545786	-	870	protein_coding	protease subunit HflC && PF01145:SPFH domain / Band 7 family	-
PA4942	663.29	807.198	1218.5	1612.84	735.244	1415.67	-0.944708	1.2771e-05	0.000134635	hflK	AE004091.2	5545786	5546988	-	1203	protein_coding	protease subunit HflK && PF12221:Bacterial membrane protein N terminal|PF01145:SPFH domain / Band 7 family	-
PA4943	1197.47	1462.13	2708.71	3561.2	1329.8	3134.96	-1.23701	4.4808e-09	8.96e-08	PA4943	AE004091.2	5547083	5548384	-	1302	protein_coding	probable GTP-binding protein && PF01926:50S ribosome-binding GTPase|PF13167:GTP-binding GTPase N-terminal|PF16360:GTP-binding GTPase Middle Region	-
PA4944	115.312	224.493	386.422	649.453	169.902	517.938	-1.60769	0.0058913	0.0249253	hfq	AE004091.2	5548397	5548645	-	249	protein_coding	Hfq && -	-
PA4945	275.96	299.649	479.502	661.32	287.805	570.411	-0.985745	1.94454e-05	0.000196872	miaA	AE004091.2	5548751	5549722	-	972	protein_coding	delta 2-isopentenylpyrophosphate transferase && PF01715:IPP transferase	IPPT
PA4946	641.608	662.742	1185.59	1367.95	652.175	1276.77	-0.968848	6.72524e-07	9.10581e-06	mutL	AE004091.2	5549780	5551681	-	1902	protein_coding	DNA mismatch repair protein MutL && PF13589:Histidine kinase-, DNA gyrase B-, and HSP90-like ATPase|PF08676:MutL C terminal dimerisation domain|PF01119:DNA mismatch repair protein, C-terminal domain	-
PA4947	310.455	318.194	412.747	551.28	314.325	482.014	-0.615572	0.00659779	0.0270804	amiB	AE004091.2	5551681	5553108	-	1428	protein_coding	N-acetylmuramoyl-L-alanine amidase && PF01520:N-acetylmuramoyl-L-alanine amidase|PF11741:AMIN domain|PF01476:LysM domain	LysM
PA4958	322.282	340.643	502.066	662.399	331.463	582.233	-0.811706	0.000267092	0.0020587	PA4958	AE004091.2	5563965	5565428	+	1464	protein_coding	hypothetical protein && -	-
PA4959	336.08	331.859	531.213	550.201	333.97	540.707	-0.694972	0.000726199	0.00481192	fimX	AE004091.2	5565493	5567568	+	2076	protein_coding	FimX && PF00563:EAL domain|PF00989:PAS fold|PF00990:Diguanylate cyclase, GGDEF domain	EAL
PA4971	376.489	421.656	622.412	754.099	399.072	688.256	-0.785589	0.00020717	0.00165083	aspP	AE004091.2	5580102	5580719	-	618	protein_coding	adenosine diphosphate sugar pyrophosphatase && PF00293:NUDIX domain	NUDIX
PA4984	214.855	255.727	397.704	368.958	235.291	383.331	-0.704464	0.00168136	0.00919918	PA4984	AE004091.2	5599160	5599807	-	648	protein_coding	probable transcriptional regulator && PF13977:BetI-type transcriptional repressor, C-terminal|PF00440:Bacterial regulatory proteins, tetR family	TetR_N
PA5002	440.551	463.627	636.515	665.636	452.089	651.075	-0.526017	0.00852123	0.0332275	PA5002	AE004091.2	5619608	5621026	-	1419	protein_coding	hypothetical protein && PF02585:GlcNAc-PI de-N-acetylase	-
PA5003	270.047	226.445	413.688	460.659	248.246	437.173	-0.815998	0.000242195	0.0018849	PA5003	AE004091.2	5621030	5621926	-	897	protein_coding	hypothetical protein && PF07395:Mig-14	-
PA5004	606.127	622.724	915.754	1033.52	614.425	974.635	-0.665274	0.000678152	0.00453635	PA5004	AE004091.2	5621920	5623056	-	1137	protein_coding	probable glycosyl transferase && PF13439:Glycosyltransferase Family 4|PF00534:Glycosyl transferases group 1	Glycos_transf_1
PA5006	244.422	248.894	387.362	414.269	246.658	400.816	-0.700031	0.00122678	0.00719546	PA5006	AE004091.2	5624901	5626379	-	1479	protein_coding	hypothetical protein && PF06293:Lipopolysaccharide kinase (Kdo/WaaP) family	-
PA5007	109.399	116.151	202.143	213.608	112.775	207.875	-0.88176	0.000495334	0.00347786	PA5007	AE004091.2	5626376	5627134	-	759	protein_coding	hypothetical protein && PF06293:Lipopolysaccharide kinase (Kdo/WaaP) family	-
PA5008	137.98	141.528	200.262	285.889	139.754	243.076	-0.796198	0.00238839	0.0122283	PA5008	AE004091.2	5627131	5627865	-	735	protein_coding	hypothetical protein && PF06293:Lipopolysaccharide kinase (Kdo/WaaP) family	-
PA5014	1184.66	1072.69	1588	1578.32	1128.67	1583.16	-0.48821	0.00897555	0.0345199	glnE	AE004091.2	5632926	5635874	-	2949	protein_coding	glutamate-ammonia-ligase adenylyltransferase && PF08335:GlnD PII-uridylyltransferase|PF03710:Glutamate-ammonia ligase adenylyltransferase	-
PA5019	304.542	355.284	444.714	514.6	329.913	479.657	-0.539166	0.0131277	0.0468941	PA5019	AE004091.2	5644454	5645290	-	837	protein_coding	conserved hypothetical protein && PF04378:Ribosomal RNA large subunit methyltransferase D, RlmJ	-
PA5028	189.23	179.594	251.973	308.544	184.412	280.259	-0.602492	0.0113307	0.0417216	PA5028	AE004091.2	5658418	5659185	-	768	protein_coding	conserved hypothetical protein && PF13614:AAA domain	-
PA5037	499.685	446.058	640.276	802.646	472.871	721.461	-0.608782	0.00422615	0.0193535	PA5037	AE004091.2	5672366	5674021	-	1656	protein_coding	hypothetical protein && PF13401:AAA domain|PF05036:Sporulation related domain	-
PA5039	324.253	293.793	511.468	633.271	309.023	572.37	-0.888441	4.74418e-05	0.000439168	aroK	AE004091.2	5675184	5675702	-	519	protein_coding	shikimate kinase && PF01202:Shikimate kinase	SKI
PA5040	545.022	587.586	767.203	892.189	566.304	829.696	-0.550511	0.00624293	0.0261005	pilQ	AE004091.2	5675714	5677858	-	2145	protein_coding	Type 4 fimbrial biogenesis outer membrane protein PilQ precursor && PF07660:Secretin and TonB N terminus short domain|PF11741:AMIN domain|PF03958:Bacterial type II/III secretion system short domain|PF00263:Bacterial type II and III secretion system protein	-
PA5047	332.138	366.997	634.635	675.345	349.567	654.99	-0.905612	1.01933e-05	0.000111432	PA5047	AE004091.2	5684842	5686281	-	1440	protein_coding	hypothetical protein && PF01435:Peptidase family M48	Peptidase_M48
PA5053	119.254	126.887	306.505	546.965	123.071	426.735	-1.79198	3.06851e-10	7.49651e-09	hslV	AE004091.2	5692576	5693109	+	534	protein_coding	heat shock protein HslV && PF00227:Proteasome subunit	Proteasome
PA5054	268.076	254.751	954.302	1514.67	261.413	1234.49	-2.23885	4.89087e-20	2.72097e-18	hslU	AE004091.2	5693138	5694481	+	1344	protein_coding	heat shock protein HslU && PF00004:ATPase family associated with various cellular activities (AAA)|PF07724:AAA domain (Cdc48 subfamily)	AAA
PA5055	42.3796	46.8507	67.6943	117.592	44.6152	92.6432	-1.04897	0.00380384	0.0177967	PA5055	AE004091.2	5694576	5694947	+	372	protein_coding	hypothetical protein && PF06155:Protein of unknown function (DUF971)	-
PA5057	304.542	316.242	412.747	517.836	310.392	465.292	-0.582967	0.00826987	0.03245	phaD	AE004091.2	5697198	5698055	+	858	protein_coding	poly(3-hydroxyalkanoic acid) depolymerase && PF00561:alpha/beta hydrolase fold	Abhydrolase_1
PA5060	4333.56	5075.49	7510.31	7961.73	4704.53	7736.02	-0.717513	0.000102321	0.000880461	phaF	AE004091.2	5700758	5701687	-	930	protein_coding	polyhydroxyalkanoate synthesis protein PhaF && PF05597:Poly(hydroxyalcanoate) granule associated protein (phasin)	-
PA5066	267.09	244.99	366.678	476.841	256.04	421.759	-0.718839	0.00177186	0.00962873	hisI	AE004091.2	5705794	5706198	+	405	protein_coding	phosphoribosyl-AMP cyclohydrolase && PF01502:Phosphoribosyl-AMP cyclohydrolase	-
PA5070	145.865	137.624	255.734	281.574	141.744	268.654	-0.921818	0.00012039	0.00102186	tatC	AE004091.2	5707236	5708039	+	804	protein_coding	transport protein TatC && PF00902:Sec-independent protein translocase protein (TatC)	-
PA5091	128.124	170.81	194.621	281.574	149.467	238.097	-0.66933	0.0142468	0.0498462	hutG	AE004091.2	5732116	5732916	-	801	protein_coding	N-formylglutamate amidohydrolase && PF05013:N-formylglutamate amidohydrolase	-
PA5092	231.61	476.315	792.588	814.513	353.962	803.551	-1.18257	2.55437e-05	0.000253139	hutI	AE004091.2	5732909	5734117	-	1209	protein_coding	imidazolone-5-propionate hydrolase HutI && PF01979:Amidohydrolase family	Amidohydro_1
PA5093	262.162	426.536	660.96	747.626	344.349	704.293	-1.03184	3.13765e-05	0.000304446	PA5093	AE004091.2	5734114	5735646	-	1533	protein_coding	probable histidine/phenylalanine ammonia-lyase && PF00221:Aromatic amino acid lyase	-
PA5095	108.413	160.073	234.11	256.761	134.243	245.435	-0.869624	0.000988147	0.00607313	PA5095	AE004091.2	5736470	5737321	-	852	protein_coding	probable permease of ABC transporter && PF00528:Binding-protein-dependent transport system inner membrane component	BPD_transp_1
PA5096	257.234	422.632	584.804	613.852	339.933	599.328	-0.817794	0.00102898	0.00625742	PA5096	AE004091.2	5737346	5738314	-	969	protein_coding	probable binding protein component of ABC transporter && PF04069:Substrate binding domain of ABC-type glycine betaine transport system	-
PA5098	360.72	546.591	713.611	781.07	453.655	747.341	-0.719822	0.0021463	0.0112344	hutH	AE004091.2	5739898	5741427	-	1530	protein_coding	histidine ammonia-lyase && PF00221:Aromatic amino acid lyase	-
PA5101	95.6005	129.815	177.698	211.45	112.708	194.574	-0.786149	0.00374085	0.0176223	PA5101	AE004091.2	5745079	5745876	-	798	protein_coding	hypothetical protein && PF12974:ABC transporter, phosphonate, periplasmic substrate-binding protein	-
PA5103	242.451	302.577	547.196	634.35	272.514	590.773	-1.11561	4.93226e-07	6.86e-06	PA5103	AE004091.2	5746849	5747871	-	1023	protein_coding	hypothetical protein && PF04069:Substrate binding domain of ABC-type glycine betaine transport system	-
PA5104	133.052	159.097	288.641	330.121	146.075	309.381	-1.08171	7.27886e-06	8.29613e-05	PA5104	AE004091.2	5748013	5748603	-	591	protein_coding	conserved hypothetical protein && PF05962:HutD	-
PA5105	267.09	392.374	624.292	749.784	329.732	687.038	-1.05845	8.51355e-06	9.45408e-05	hutC	AE004091.2	5748600	5749352	-	753	protein_coding	histidine utilization repressor HutC && PF07702:UTRA domain|PF00392:Bacterial regulatory proteins, gntR family	UTRA
PA5106	601.199	683.239	1103.79	1206.13	642.219	1154.96	-0.846459	1.61145e-05	0.000166447	PA5106	AE004091.2	5749453	5750814	+	1362	protein_coding	conserved hypothetical protein && PF01979:Amidohydrolase family	Amidohydro_1
PA5107	311.441	396.279	708.91	763.809	353.86	736.359	-1.05689	8.15054e-07	1.08014e-05	blc	AE004091.2	5750961	5751530	-	570	protein_coding	outer membrane lipoprotein Blc && PF08212:Lipocalin-like domain	Lipocalin_2
PA5108	27.596	44.8986	72.3953	99.252	36.2473	85.8237	-1.2398	0.000878371	0.00557691	PA5108	AE004091.2	5751527	5751784	-	258	protein_coding	hypothetical protein && -	-
PA5109	746.078	790.605	1156.45	1164.05	768.342	1160.25	-0.594583	0.00166944	0.00917864	PA5109	AE004091.2	5751857	5752459	-	603	protein_coding	hypothetical protein && PF06041:Bacterial protein of unknown function (DUF924)	-
PA5112	364.662	417.752	538.734	666.714	391.207	602.724	-0.622718	0.00403492	0.0187219	estA	AE004091.2	5754298	5756238	-	1941	protein_coding	esterase EstA && PF00657:GDSL-like Lipase/Acylhydrolase|PF03797:Autotransporter beta-domain	Lipase_GDSL
PA5113	217.812	211.804	412.747	394.85	214.808	403.799	-0.910859	3.07975e-05	0.000299915	PA5113	AE004091.2	5756347	5757741	-	1395	protein_coding	hypothetical protein && PF13163:Protein of unknown function (DUF3999)	-
PA5116	173.461	147.384	270.777	236.263	160.423	253.52	-0.66132	0.00658169	0.027034	PA5116	AE004091.2	5762150	5762575	+	426	protein_coding	probable transcriptional regulator && PF13411:MerR HTH family regulatory protein	-
PA5150	440.551	452.89	1224.14	1454.26	446.72	1339.2	-1.58357	2.4744e-15	1.0299e-13	PA5150	AE004091.2	5798693	5799430	-	738	protein_coding	probable short-chain dehydrogenase && PF13561:Enoyl-(Acyl carrier protein) reductase	-
PA5161	218.797	232.301	363.857	419.663	225.549	391.76	-0.7957	0.000354996	0.00264552	rmlB	AE004091.2	5810281	5811339	+	1059	protein_coding	dTDP-D-glucose 4%2C6-dehydratase && PF16363:GDP-mannose 4,6 dehydratase	-
PA5162	238.509	251.822	498.306	589.039	245.165	543.672	-1.14824	1.25583e-07	1.95246e-06	rmlD	AE004091.2	5811336	5812244	+	909	protein_coding	dTDP-4-dehydrorhamnose reductase && PF04321:RmlD substrate binding domain	-
PA5163	151.778	157.145	309.326	400.244	154.462	354.785	-1.19829	6.86534e-07	9.25093e-06	rmlA	AE004091.2	5812241	5813122	+	882	protein_coding	glucose-1-phosphate thymidylyltransferase && PF00483:Nucleotidyl transferase	-
PA5164	164.591	149.337	285.821	325.805	156.964	305.813	-0.961451	4.70058e-05	0.000436571	rmlC	AE004091.2	5813122	5813667	+	546	protein_coding	dTDP-4-dehydrorhamnose 3%2C5-epimerase && PF00908:dTDP-4-dehydrorhamnose 3,5-epimerase	-
PA5171	2185.01	2170.75	3223	3406.93	2177.88	3314.97	-0.606016	0.00072947	0.0048279	arcA	AE004091.2	5822380	5823636	+	1257	protein_coding	arginine deiminase && PF02274:Amidinotransferase	-
PA5172	705.67	700.808	1100.03	1460.73	703.239	1280.38	-0.863959	3.73826e-05	0.000357841	arcB	AE004091.2	5823716	5824726	+	1011	protein_coding	ornithine carbamoyltransferase%2C catabolic && PF02729:Aspartate/ornithine carbamoyltransferase, carbamoyl-P binding domain|PF00185:Aspartate/ornithine carbamoyltransferase, Asp/Orn binding domain	-
PA5173	1016.13	1082.45	1634.07	2091.84	1049.29	1862.95	-0.827834	4.09475e-05	0.000384756	arcC	AE004091.2	5824787	5825719	+	933	protein_coding	carbamate kinase && PF00696:Amino acid kinase family	AA_kinase
PA5174	712.569	671.526	1158.33	1119.82	692.048	1139.07	-0.71902	0.000159723	0.00131596	PA5174	AE004091.2	5826135	5828039	+	1905	protein_coding	probable beta-ketoacyl synthase && PF00109:Beta-ketoacyl synthase, N-terminal domain|PF02801:Beta-ketoacyl synthase, C-terminal domain	ketoacyl-synt
PA5175	553.892	550.495	860.282	900.82	552.194	880.551	-0.673087	0.000518225	0.00360756	cysQ	AE004091.2	5828086	5828907	-	822	protein_coding	3%2C5-bisphosphate nucleotidase CysQ && PF00459:Inositol monophosphatase family	-
PA5210	397.186	368.949	510.528	655.926	383.067	583.227	-0.605537	0.00554311	0.02387	PA5210	AE004091.2	5865227	5867011	+	1785	protein_coding	probable secretion pathway ATPase && PF05157:Type II secretion system (T2SS), protein E, N-terminal domain|PF00437:Type II/IV secretion system protein	-
PA5212	378.46	473.387	582.924	679.66	425.923	631.292	-0.567089	0.00891922	0.0344255	PA5212	AE004091.2	5867817	5868146	+	330	protein_coding	hypothetical protein && PF09498:Protein of unknown function (DUF2388)	-
PA5213	572.618	660.79	1049.26	1205.05	616.704	1127.16	-0.869674	1.48657e-05	0.0001544	gcvP1	AE004091.2	5868181	5871057	-	2877	protein_coding	glycine cleavage system protein P1 && PF02347:Glycine cleavage system P-protein	-
PA5220	146.85	170.81	224.708	258.918	158.83	241.813	-0.605242	0.0133332	0.0473874	PA5220	AE004091.2	5877896	5878717	+	822	protein_coding	hypothetical protein && -	-
PA5221	473.075	520.238	637.455	783.228	496.656	710.341	-0.51554	0.0139112	0.0489014	PA5221	AE004091.2	5878754	5879971	-	1218	protein_coding	probable FAD-dependent monooxygenase && PF01494:FAD binding domain	FAD_binding_3
PA5223	672.161	693.976	1040.8	1166.21	683.068	1103.51	-0.691694	0.000351626	0.00263088	ubiH	AE004091.2	5880487	5881671	-	1185	protein_coding	ubiH protein && PF01494:FAD binding domain	FAD_binding_3
PA5224	371.561	438.249	624.292	703.394	404.905	663.843	-0.712761	0.000679187	0.00453787	pepP	AE004091.2	5881679	5883013	-	1335	protein_coding	aminopeptidase P && PF00557:Metallopeptidase family M24|PF05195:Aminopeptidase P, N-terminal domain	Peptidase_M24
PA5239	1549.32	1634.89	1975.36	2762.87	1592.11	2369.12	-0.573078	0.00671775	0.0274924	rho	AE004091.2	5898865	5900124	-	1260	protein_coding	transcription termination factor Rho && PF07497:Rho termination factor, RNA-binding domain|PF07498:Rho termination factor, N-terminal domain|PF00006:ATP synthase alpha/beta family, nucleotide-binding domain	ATP-synt_ab
PA5243	564.733	584.657	793.528	820.986	574.695	807.257	-0.490103	0.0117068	0.0428815	hemB	AE004091.2	5904614	5905627	-	1014	protein_coding	delta-aminolevulinic acid dehydratase && PF00490:Delta-aminolevulinic acid dehydratase	-
PA5248	1054.56	1114.66	1483.63	1727.2	1084.61	1605.42	-0.565494	0.00320465	0.0155098	PA5248	AE004091.2	5908397	5910298	-	1902	protein_coding	hypothetical protein && PF03239:Iron permease FTR1 family|PF13442:Cytochrome C oxidase, cbb3-type, subunit III	-
PA5249	214.855	218.637	345.993	381.904	216.746	363.949	-0.747127	0.000769871	0.00505363	PA5249	AE004091.2	5910403	5911032	-	630	protein_coding	hypothetical protein && PF01810:LysE type translocator	-
PA5253	627.81	744.731	1081.23	1397.08	686.27	1239.15	-0.851989	6.18213e-05	0.000553143	algP	AE004091.2	5915043	5916101	-	1059	protein_coding	alginate regulatory protein AlgP && -	-
PA5255	938.265	951.654	1738.43	2308.69	944.96	2023.56	-1.09822	9.57863e-08	1.51612e-06	algQ	AE004091.2	5916918	5917400	-	483	protein_coding	Alginate regulatory protein AlgQ && PF04353:Regulator of RNA polymerase sigma(70) subunit, Rsd/AlgQ	Rsd_AlgQ
PA5257	491.801	654.933	1052.08	1102.56	573.367	1077.32	-0.909737	1.69731e-05	0.000174674	PA5257	AE004091.2	5918350	5919588	-	1239	protein_coding	hypothetical protein && PF07219:HemY protein N-terminus	HemY_N
PA5258	636.68	642.245	1051.14	1258.99	639.462	1155.07	-0.852625	1.80928e-05	0.000184843	PA5258	AE004091.2	5919585	5920715	-	1131	protein_coding	hypothetical protein && PF04375:HemX, putative uroporphyrinogen-III C-methyltransferase	-
PA5259	301.585	312.338	496.425	598.748	306.962	547.587	-0.83422	0.000104669	0.000897914	hemD	AE004091.2	5920742	5921497	-	756	protein_coding	uroporphyrinogen-III synthetase && PF02602:Uroporphyrinogen-III synthase HemD	HEM4
PA5260	600.214	592.466	807.631	917.002	596.34	862.317	-0.531689	0.0070552	0.0284793	hemC	AE004091.2	5921494	5922435	-	942	protein_coding	porphobilinogen deaminase && PF03900:Porphobilinogen deaminase, C-terminal domain|PF01379:Porphobilinogen deaminase, dipyromethane cofactor binding domain	-
PA5261	679.06	767.18	1368.93	1537.33	723.12	1453.13	-1.0066	2.47155e-07	3.68841e-06	algR	AE004091.2	5922544	5923290	-	747	protein_coding	alginate biosynthesis regulatory protein AlgR && PF00072:Response regulator receiver domain|PF04397:LytTr DNA-binding domain	Response_reg
PA5271	35.4806	46.8507	74.2757	118.671	41.1656	96.4733	-1.22408	0.0006974	0.004643	PA5271	AE004091.2	5935988	5936221	+	234	protein_coding	hypothetical protein && -	-
PA5277	501.656	525.118	784.126	841.484	513.387	812.805	-0.662608	0.000759424	0.00500258	lysA	AE004091.2	5941487	5942734	+	1248	protein_coding	diaminopimelate decarboxylase && PF02784:Pyridoxal-dependent decarboxylase, pyridoxal binding domain|PF00278:Pyridoxal-dependent decarboxylase, C-terminal sheet domain	-
PA5279	169.518	170.81	271.718	283.731	170.164	277.724	-0.706408	0.00234594	0.0120492	PA5279	AE004091.2	5943606	5944307	+	702	protein_coding	conserved hypothetical protein && PF04340:Protein of unknown function, DUF484	-
PA5288	638.651	711.545	1367.99	1709.94	675.098	1538.96	-1.1884	5.68144e-09	1.11233e-07	glnK	AE004091.2	5952483	5952821	-	339	protein_coding	nitrogen regulatory protein P-II 2 && PF00543:Nitrogen regulatory protein P-II	-
PA5312	1281.24	1377.21	2117.33	2591.34	1329.23	2354.33	-0.824483	2.35968e-05	0.000235507	PA5312	AE004091.2	5982097	5983590	-	1494	protein_coding	probable aldehyde dehydrogenase && PF00171:Aldehyde dehydrogenase family	Aldedh
PA5313	331.152	376.758	503.947	616.01	353.955	559.978	-0.660944	0.00233448	0.0120123	PA5313	AE004091.2	5983820	5985154	+	1335	protein_coding	probable pyridoxal-dependent aminotransferase && PF00202:Aminotransferase class-III	Aminotran_3
PA5321	151.778	168.858	225.648	291.283	160.318	258.465	-0.687243	0.00573615	0.0243993	dut	AE004091.2	5990676	5991131	+	456	protein_coding	deoxyuridine 5'-triphosphate nucleotidohydrolase && PF00692:dUTPase	-
PA5323	519.397	630.532	790.708	884.637	574.964	837.672	-0.542526	0.00850191	0.0331752	argB	AE004091.2	5993791	5994696	+	906	protein_coding	acetylglutamate kinase && PF00696:Amino acid kinase family	AA_kinase
PA5327	142.908	147.384	236.93	242.736	145.146	239.833	-0.724308	0.00257729	0.0130232	PA5327	AE004091.2	5998348	5999676	-	1329	protein_coding	probable oxidoreductase && PF01565:FAD binding domain|PF04030:D-arabinono-1,4-lactone oxidase	ALO
PA5330	340.023	376.758	592.326	731.444	358.39	661.885	-0.884269	3.80629e-05	0.000363734	PA5330	AE004091.2	6000761	6001378	-	618	protein_coding	hypothetical protein && -	-
PA5333	91.6583	112.246	149.492	181.243	101.952	165.367	-0.69591	0.0112093	0.0413832	PA5333	AE004091.2	6002959	6003330	-	372	protein_coding	conserved hypothetical protein && PF09685:Domain of unknown function (DUF4870)	-
PA5340	231.61	298.673	420.269	491.945	265.141	456.107	-0.781783	0.000660086	0.00443133	PA5340	AE004091.2	6008833	6009564	+	732	protein_coding	hypothetical protein && -	-
PA5346	426.753	422.632	707.97	803.725	424.693	755.848	-0.831242	3.88649e-05	0.000369513	PA5346	AE004091.2	6015141	6016550	+	1410	protein_coding	hypothetical protein && PF04073:Aminoacyl-tRNA editing domain|PF08668:HDOD domain	-
PA5348	273.989	286.96	429.671	638.665	280.475	534.168	-0.92805	0.00011785	0.00100486	PA5348	AE004091.2	6017150	6017422	-	273	protein_coding	probable DNA-binding protein && -	-
PA5349	379.445	438.249	588.565	594.433	408.847	591.499	-0.532714	0.00977719	0.0369818	PA5349	AE004091.2	6017624	6018778	-	1155	protein_coding	probable rubredoxin reductase && PF07992:Pyridine nucleotide-disulphide oxidoreductase	Pyr_redox_2
PA5358	191.201	160.073	242.571	300.992	175.637	271.782	-0.628552	0.0103984	0.0387971	ubiA	AE004091.2	6025305	6026195	+	891	protein_coding	4-hydroxybenzoate-octaprenyl transferase && PF01040:UbiA prenyltransferase family	UbiA
PA5359	489.83	525.118	1047.38	1210.44	507.474	1128.91	-1.15316	6.77022e-09	1.30728e-07	PA5359	AE004091.2	6026219	6026674	-	456	protein_coding	hypothetical protein && PF03640:Secreted repeat of unknown function	-
PA5363	233.581	212.78	292.402	390.535	223.18	341.468	-0.612013	0.0103849	0.0387971	PA5363	AE004091.2	6030351	6031250	-	900	protein_coding	hypothetical protein && PF01551:Peptidase family M23|PF13511:Domain of unknown function (DUF4124)	Peptidase_M23
PA5408	99.5428	90.7732	148.551	178.006	95.158	163.279	-0.777387	0.00437638	0.0198794	PA5408	AE004091.2	6084369	6084545	-	177	protein_coding	hypothetical protein && -	-
PA5435	396.2	380.662	543.435	620.325	388.431	581.88	-0.582517	0.00487624	0.0216598	PA5435	AE004091.2	6116493	6118316	-	1824	protein_coding	probable transcarboxylase subunit && PF00682:HMGL-like|PF00364:Biotin-requiring enzyme|PF02436:Conserved carboxylase domain	HMGL-like
PA5439	248.364	251.822	397.704	444.476	250.093	421.09	-0.751052	0.000542322	0.00373903	PA5439	AE004091.2	6122139	6123605	+	1467	protein_coding	probable glucose-6-phosphate dehydrogenase && PF02781:Glucose-6-phosphate dehydrogenase, C-terminal domain|PF00479:Glucose-6-phosphate dehydrogenase, NAD binding domain	G6PD_C
PA5441	575.574	502.669	741.817	881.401	539.122	811.609	-0.589692	0.00433268	0.0197288	PA5441	AE004091.2	6125796	6127997	-	2202	protein_coding	hypothetical protein && -	-
PA5452	346.922	347.476	516.169	652.69	347.199	584.43	-0.750359	0.000536391	0.00370723	wbpW	AE004091.2	6141666	6143105	-	1440	protein_coding	phosphomannose isomerase/GDP-mannose WbpW && PF00483:Nucleotidyl transferase|PF01050:Mannose-6-phosphate isomerase	-
PA5460	54.2065	79.0605	159.834	209.292	66.6335	184.563	-1.4675	9.44279e-07	1.23107e-05	PA5460	AE004091.2	6151314	6151526	+	213	protein_coding	hypothetical protein && -	-
PA5473	487.858	542.687	698.568	896.504	515.273	797.536	-0.629459	0.00316923	0.0153649	PA5473	AE004091.2	6162221	6163969	+	1749	protein_coding	conserved hypothetical protein && PF01895:PhoU domain|PF02690:Na+/Pi-cotransporter	Na_Pi_cotrans
PA5475	494.757	368.949	627.113	635.428	431.853	631.271	-0.547771	0.0123648	0.0447092	PA5475	AE004091.2	6165417	6165977	-	561	protein_coding	hypothetical protein && -	-
PA5481	2175.16	3349.82	6377.37	8098.75	2762.49	7238.06	-1.38955	2.51966e-09	5.20514e-08	PA5481	AE004091.2	6172223	6172690	-	468	protein_coding	hypothetical protein && PF08816:Inhibitor of vertebrate lysozyme (Ivy)	-
PA5482	633.723	939.942	1858.77	2888.02	786.832	2373.4	-1.59247	3.65027e-10	8.58196e-09	PA5482	AE004091.2	6172712	6172873	-	162	protein_coding	hypothetical protein && -	-
PA5487	690.886	802.318	1320.04	1325.88	746.602	1322.96	-0.825309	2.03427e-05	0.000204849	PA5487	AE004091.2	6178036	6180051	-	2016	protein_coding	hypothetical protein && PF00990:Diguanylate cyclase, GGDEF domain	GGDEF
PA5488	256.249	269.391	411.807	519.994	262.82	465.901	-0.824853	0.000233614	0.00182625	PA5488	AE004091.2	6180048	6180926	-	879	protein_coding	hypothetical protein && PF03372:Endonuclease/Exonuclease/phosphatase family	Exo_endo_phos
PA5492	378.46	387.494	515.229	655.926	382.977	585.578	-0.611663	0.0046851	0.0209551	PA5492	AE004091.2	6182873	6183520	+	648	protein_coding	conserved hypothetical protein && PF01926:50S ribosome-binding GTPase	-
PA5521	383.388	431.417	790.708	955.84	407.402	873.274	-1.0994	1.46301e-07	2.25223e-06	PA5521	AE004091.2	6213581	6214339	-	759	protein_coding	probable short-chain dehydrogenase && PF13561:Enoyl-(Acyl carrier protein) reductase	-
PA5522	247.379	272.32	393.003	473.605	259.849	433.304	-0.736723	0.00093493	0.00584357	PA5522	AE004091.2	6214434	6215801	-	1368	protein_coding	probable glutamine synthetase && PF00120:Glutamine synthetase, catalytic domain	-
PA5523	281.874	327.955	454.116	552.359	304.914	503.238	-0.721919	0.00110605	0.00665404	PA5523	AE004091.2	6215803	6217155	-	1353	protein_coding	probable aminotransferase && PF00202:Aminotransferase class-III	Aminotran_3
PA5524	351.849	303.553	723.953	638.665	327.701	681.309	-1.05644	5.51998e-07	7.5927e-06	PA5524	AE004091.2	6217313	6218095	+	783	protein_coding	probable short-chain dehydrogenase && PF13561:Enoyl-(Acyl carrier protein) reductase	-
PA5525	179.374	193.259	411.807	438.003	186.317	424.905	-1.189	8.09151e-08	1.29165e-06	PA5525	AE004091.2	6218100	6218840	+	741	protein_coding	probable transcriptional regulator && PF07729:FCD domain|PF00392:Bacterial regulatory proteins, gntR family	FCD
PA5527	575.574	705.688	1422.52	1510.36	640.631	1466.44	-1.19459	2.21476e-09	4.62629e-08	PA5527	AE004091.2	6219287	6219688	-	402	protein_coding	hypothetical protein && PF14567:SMI1-KNR4 cell-wall	-
PA5531	493.772	485.1	738.997	849.036	489.436	794.016	-0.697596	0.00051584	0.00359616	tonB1	AE004091.2	6224897	6225925	-	1029	protein_coding	TonB1 && PF03544:Gram-negative bacterial TonB protein C-terminal	-
PA5546	614.997	691.048	1158.33	1249.28	653.022	1203.8	-0.882186	5.74693e-06	6.71351e-05	PA5546	AE004091.2	6239448	6240632	-	1185	protein_coding	conserved hypothetical protein && PF02353:Mycolic acid cyclopropane synthetase	-
PA5552	405.07	431.417	611.13	681.818	418.244	646.474	-0.627791	0.00207467	0.0109461	glmU	AE004091.2	6246326	6247690	-	1365	protein_coding	glucosamine-1-phosphate acetyltransferase/N-acetylglucosamine-1-phosphate uridyltransferase && PF12804:MobA-like NTP transferase domain|PF00132:Bacterial transferase hexapeptide (six repeats)	Hexapep
