# Supplementary material for: Repurposing Dimetridazole and Ribavirin to disarm Pseudomonas aeruginosa virulence by targeting the quorum sensing system
Source: Front Microbiol. 2022 Aug 15;13:978502. doi: 10.3389/fmicb.2022.978502 (PMC9421001; doi:10.3389/fmicb.2022.978502)
Supplement: Supplementary file 3 [file Data_Sheet_3.XLSX]

## Sheet: RibavirinvsPAO1_deg_up
Supplementary Dataset 2. Significantly differentially expressed genes of Ribavirin-treated Pseudomonas aeruginosa PAO1
gene_id	Ribavirin_1	Ribavirin	PAO1_1	PAO1	Ribavirin.1	PAO1.1	log2FoldChange	pvalue	padj	gene_name	gene_chr	gene_start	gene_end	gene_strand	gene_length	gene_biotype	gene_description	tf_family
PA0060	443.9	797.897	336.24	373.448	620.898	354.844	0.807938	0.0057291	0.0392492	PA0060	AE004091.2	74034	74267	+	234	protein_coding	conserved hypothetical protein && -	-
PA0062	57.5977	52.4305	20.7207	24.5249	55.0141	22.6228	1.28622	0.00280137	0.0215184	PA0062	AE004091.2	74773	75189	-	417	protein_coding	hypothetical protein && -	-
PA0069	760.687	1036.22	112.08	109.247	898.452	110.664	3.02104	4.7447e-30	3.71324e-28	PA0069	AE004091.2	81116	82174	+	1059	protein_coding	conserved hypothetical protein && PF04055:Radical SAM superfamily	Radical_SAM
PA0105	5643.58	7121.97	2143.65	2706.66	6382.78	2425.16	1.39635	3.40019e-09	7.08961e-08	coxB	AE004091.2	127378	128502	+	1125	protein_coding	cytochrome c oxidase%2C subunit II && PF02790:Cytochrome C oxidase subunit II, transmembrane domain|PF00116:Cytochrome C oxidase subunit II, periplasmic domain|PF13442:Cytochrome C oxidase, cbb3-type, subunit III	-
PA0106	1575	1837.93	377.682	455.941	1706.46	416.811	2.03462	3.80472e-18	1.86777e-16	coxA	AE004091.2	128512	130104	+	1593	protein_coding	cytochrome c oxidase%2C subunit I && PF00115:Cytochrome C and Quinol oxidase polypeptide I	-
PA0107	466.74	514.772	128.092	130.428	490.756	129.26	1.92509	2.74672e-14	9.8882e-13	PA0107	AE004091.2	130115	130669	+	555	protein_coding	conserved hypothetical protein && PF04442:Cytochrome c oxidase assembly protein CtaG/Cox11	-
PA0108	1305.88	1623.44	362.612	439.219	1464.66	400.916	1.8703	8.36478e-15	3.13679e-13	coIII	AE004091.2	130680	131567	+	888	protein_coding	cytochrome c oxidase%2C subunit III && PF00510:Cytochrome c oxidase subunit III	-
PA0110	1249.27	1387.03	294.799	302.103	1318.15	298.451	2.14319	6.36921e-21	3.69825e-19	PA0110	AE004091.2	131808	132602	+	795	protein_coding	hypothetical protein && PF02104:SURF1 family	-
PA0111	272.1	291.704	100.778	94.7554	281.902	97.7667	1.52688	1.8999e-08	3.5998e-07	PA0111	AE004091.2	132577	133155	+	579	protein_coding	hypothetical protein && -	-
PA0112	434.962	472.828	125.266	123.739	453.895	124.503	1.86609	2.34226e-13	7.57378e-12	PA0112	AE004091.2	133220	134293	+	1074	protein_coding	hypothetical protein && PF02628:Cytochrome oxidase assembly protein	-
PA0113	273.093	249.76	135.626	115.936	261.426	125.781	1.05326	9.67429e-05	0.00107271	PA0113	AE004091.2	134319	135233	+	915	protein_coding	probable cytochrome c oxidase assembly factor && PF01040:UbiA prenyltransferase family	UbiA
PA0129	380.343	390.846	194.963	190.626	385.595	192.794	0.999822	5.30641e-05	0.000613589	gabP	AE004091.2	145965	147392	-	1428	protein_coding	gamma-aminobutyrate permease && PF00324:Amino acid permease	AA_permease
PA0130	2201.62	2546.22	638.574	708.994	2373.92	673.784	1.81734	5.0785e-16	2.12588e-14	PA0130	AE004091.2	147561	149054	-	1494	protein_coding	probable aldehyde dehydrogenase && PF00171:Aldehyde dehydrogenase family	Aldedh
PA0131	768.631	892.272	222.277	255.282	830.452	238.779	1.79954	8.82685e-14	3.03599e-12	PA0131	AE004091.2	149138	149425	-	288	protein_coding	hypothetical protein && -	-
PA0132	3143.05	3101.98	825.061	894.045	3122.51	859.553	1.8613	5.23145e-18	2.49998e-16	PA0132	AE004091.2	149425	150771	-	1347	protein_coding	beta-alanine--pyruvate transaminase && PF00202:Aminotransferase class-III	Aminotran_3
PA0141	420.066	545.277	206.265	239.676	482.672	222.97	1.1157	1.59907e-05	0.00020462	PA0141	AE004091.2	160552	161448	-	897	protein_coding	conserved hypothetical protein && PF03976:Polyphosphate kinase 2 (PPK2)	-
PA0143	482.629	561.483	308.927	323.283	522.056	316.105	0.72427	0.00254771	0.0198237	nuh	AE004091.2	163363	164415	+	1053	protein_coding	nonspecific ribonucleoside hydrolase && PF01156:Inosine-uridine preferring nucleoside hydrolase	-
PA0144	242.308	305.05	158.231	175.019	273.679	166.625	0.717292	0.00753814	0.049946	PA0144	AE004091.2	164443	165069	-	627	protein_coding	hypothetical protein && PF05014:Nucleoside 2-deoxyribosyltransferase	-
PA0195	414.108	466.155	217.567	221.839	440.131	219.703	1.0027	4.44839e-05	0.00052107	pntAA	AE004091.2	224101	225219	+	1119	protein_coding	putative NAD(P) transhydrogenase%2C subunit alpha part 2 && PF05222:Alanine dehydrogenase/PNT, N-terminal domain|PF01262:Alanine dehydrogenase/PNT, C-terminal domain	-
PA0198	104.272	91.5151	48.9762	52.3942	97.8934	50.6852	0.950639	0.00508502	0.0356612	exbB1	AE004091.2	228223	228942	+	720	protein_coding	transport protein ExbB && PF01618:MotA/TolQ/ExbB proton channel family	-
PA0199	106.258	96.2815	53.6854	49.0499	101.27	51.3677	0.977149	0.00366377	0.026991	exbD1	AE004091.2	228944	229345	+	402	protein_coding	transport protein ExbD && PF02472:Biopolymer transport protein ExbD/TolR	-
PA0200	887.799	1019.06	296.683	324.398	953.429	310.54	1.61908	4.6754e-12	1.3288e-10	PA0200	AE004091.2	229526	229738	-	213	protein_coding	hypothetical protein && -	-
PA0226	526.324	775.018	86.6502	125.969	650.671	106.31	2.61866	5.15451e-19	2.65089e-17	PA0226	AE004091.2	255481	256332	+	852	protein_coding	probable CoA transferase%2C subunit A && PF01144:Coenzyme A transferase	-
PA0227	296.926	387.986	57.4528	73.5748	342.456	65.5138	2.39121	6.55503e-16	2.64158e-14	PA0227	AE004091.2	256329	257111	+	783	protein_coding	probable CoA transferase%2C subunit B && PF01144:Coenzyme A transferase	-
PA0228	1091.38	1566.24	127.15	178.363	1328.81	152.756	3.12439	1.48319e-29	1.14417e-27	pcaF	AE004091.2	257108	258313	+	1206	protein_coding	beta-ketoadipyl CoA thiolase PcaF && PF00108:Thiolase, N-terminal domain|PF02803:Thiolase, C-terminal domain	Thiolase_N
PA0229	238.335	301.237	134.685	115.936	269.786	125.31	1.10478	6.76849e-05	0.000774361	pcaT	AE004091.2	258463	259761	+	1299	protein_coding	dicarboxylic acid transporter PcaT && PF07690:Major Facilitator Superfamily|PF00083:Sugar (and other) transporter	Sugar_tr
PA0230	719.971	1004.76	340.95	336.661	862.365	338.805	1.34795	9.1092e-08	1.56655e-06	pcaB	AE004091.2	259784	261163	+	1380	protein_coding	3-carboxy-cis%2Ccis-muconate cycloisomerase && PF10397:Adenylosuccinate lyase C-terminus|PF00206:Lyase	-
PA0231	183.717	228.788	101.72	81.3782	206.252	91.549	1.16884	7.32044e-05	0.000832219	pcaD	AE004091.2	261179	261970	+	792	protein_coding	beta-ketoadipate enol-lactone hydrolase && PF00561:alpha/beta hydrolase fold	Abhydrolase_1
PA0232	71.5006	110.581	42.3832	43.476	91.0407	42.9296	1.08619	0.00333602	0.025055	pcaC	AE004091.2	261981	262382	+	402	protein_coding	gamma-carboxymuconolactone decarboxylase && PF02627:Carboxymuconolactone decarboxylase family	CMD
PA0235	287.989	286.938	119.615	93.6407	287.463	106.628	1.42719	2.09256e-07	3.4984e-06	pcaK	AE004091.2	264964	266310	-	1347	protein_coding	4-hydroxybenzoate transporter PcaK && PF07690:Major Facilitator Superfamily	MFS_1
PA0276	271.106	423.257	179.893	193.97	347.182	186.932	0.894283	0.00169991	0.0139252	PA0276	AE004091.2	310896	311411	+	516	protein_coding	hypothetical protein && PF06127:Protein of unknown function (DUF962)	-
PA0417	213.509	218.302	114.906	131.543	215.905	123.224	0.810961	0.00303738	0.0230687	chpE	AE004091.2	463949	464560	+	612	protein_coding	probable chemotaxis protein && PF01810:LysE type translocator	-
PA0459	1464.77	1588.17	805.282	881.783	1526.47	843.532	0.855999	0.00010345	0.00114007	PA0459	AE004091.2	518083	520635	+	2553	protein_coding	probable ClpA/B protease ATP binding subunit && PF10431:C-terminal, D2-small domain, of ClpB protein|PF02861:Clp amino terminal domain, pathogenicity island component|PF00004:ATPase family associated with various cellular activities (AAA)|PF07724:AAA domain (Cdc48 subfamily)	AAA
PA0460	478.657	713.055	275.962	350.038	595.856	313	0.930357	0.000664226	0.00611042	PA0460	AE004091.2	520737	521315	+	579	protein_coding	hypothetical protein && PF11075:Protein of unknown function VcgC/VcgE (DUF2780)	-
PA0507	598.818	605.334	226.986	196.2	602.076	211.593	1.50723	4.87885e-10	1.11635e-08	PA0507	AE004091.2	566932	568728	+	1797	protein_coding	probable acyl-CoA dehydrogenase && PF12806:Acetyl-CoA dehydrogenase C-terminal like|PF00441:Acyl-CoA dehydrogenase, C-terminal domain|PF02770:Acyl-CoA dehydrogenase, middle domain|PF02771:Acyl-CoA dehydrogenase, N-terminal domain|PF12418:Acyl-CoA dehydrogenase N terminal	-
PA0509	203.578	175.404	97.0105	123.739	189.491	110.375	0.782666	0.00680683	0.0457744	nirN	AE004091.2	571111	572592	-	1482	protein_coding	probable c-type cytochrome && PF13442:Cytochrome C oxidase, cbb3-type, subunit III|PF02239:Cytochrome D1 heme domain	-
PA0518	71.5006	81.9823	25.4299	46.8203	76.7414	36.1251	1.0998	0.00548759	0.0378938	nirM	AE004091.2	578029	578343	-	315	protein_coding	cytochrome c-551 precursor && PF13442:Cytochrome C oxidase, cbb3-type, subunit III	-
PA0526	173.786	166.824	48.9762	84.7225	170.305	66.8494	1.35797	3.42588e-05	0.000412021	PA0526	AE004091.2	585702	585896	-	195	protein_coding	hypothetical protein && -	-
PA0527	226.419	208.769	131.859	114.821	217.594	123.34	0.81701	0.00291757	0.0222213	dnr	AE004091.2	585980	586663	-	684	protein_coding	regulatory RNA RsmY && PF00027:Cyclic nucleotide-binding domain|PF13545:Crp-like helix-turn-helix domain	cNMP_binding
PA0565	2931.52	3439.44	617.854	727.945	3185.48	672.899	2.24367	6.97931e-23	4.33198e-21	PA0565	AE004091.2	621695	622033	+	339	protein_coding	conserved hypothetical protein && PF02627:Carboxymuconolactone decarboxylase family	CMD
PA0566	1715.02	2278.34	526.494	594.172	1996.68	560.333	1.8338	2.37653e-14	8.61293e-13	PA0566	AE004091.2	622023	622538	-	516	protein_coding	hypothetical protein && -	-
PA0567	926.529	1389.89	224.16	260.856	1158.21	242.508	2.25703	2.61543e-17	1.17694e-15	PA0567	AE004091.2	622726	622884	+	159	protein_coding	conserved hypothetical protein && -	-
PA0610	104.272	167.778	34.8484	30.0988	136.025	32.4736	2.06388	2.8702e-08	5.2898e-07	prtN	AE004091.2	672777	673091	-	315	protein_coding	transcriptional regulator PrtN && PF11112:Pyocin activator protein PrtN	-
PA0612	700.11	1105.81	101.72	131.543	902.959	116.631	2.95599	2.30654e-24	1.50064e-22	ptrB	AE004091.2	674419	674619	+	201	protein_coding	repressor%2C PtrB && -	-
PA0613	176.765	238.32	43.3251	31.2136	207.543	37.2693	2.46966	2.40483e-13	7.7298e-12	PA0613	AE004091.2	674667	675026	+	360	protein_coding	hypothetical protein && -	-
PA0614	1658.42	2117.24	88.5339	54.6237	1887.83	71.5788	4.71213	5.74196e-62	1.00021e-59	PA0614	AE004091.2	675390	675839	+	450	protein_coding	hypothetical protein && PF16085:Bacteriophage holin Hol, superfamily III	-
PA0615	2380.37	3345.07	201.556	191.74	2862.72	196.648	3.86328	8.80364e-53	1.35828e-50	PA0615	AE004091.2	675861	676376	+	516	protein_coding	hypothetical protein && -	-
PA0616	1018.88	1495.7	67.8132	60.1976	1257.29	64.0054	4.29366	1.10176e-50	1.48737e-48	PA0616	AE004091.2	676373	676930	+	558	protein_coding	hypothetical protein && PF04717:Type VI secretion system, phage-baseplate injector	-
PA0617	578.956	773.112	25.4299	39.0169	676.034	32.2234	4.40391	3.3556e-43	3.62405e-41	PA0617	AE004091.2	677083	677409	+	327	protein_coding	probable bacteriophage protein && PF04965:Gene 25-like lysozyme	-
PA0618	1468.74	1880.83	173.3	137.117	1674.78	155.209	3.42904	2.5268e-41	2.62398e-39	PA0618	AE004091.2	677406	678293	+	888	protein_coding	probable bacteriophage protein && PF04865:Baseplate J-like protein	-
PA0619	2275.11	3239.25	128.092	92.5259	2757.18	110.309	4.63918	6.27237e-64	1.16796e-61	PA0619	AE004091.2	678286	678819	+	534	protein_coding	probable bacteriophage protein && PF09684:Phage tail protein (Tail_P2_I)	-
PA0620	1949.38	2574.81	312.694	243.02	2262.1	277.857	3.02356	3.74065e-33	3.36659e-31	PA0620	AE004091.2	678821	680896	+	2076	protein_coding	probable bacteriophage protein && PF12571:Phage tail-collar fibre protein	-
PA0622	852.049	1125.83	86.6502	103.674	988.937	95.1619	3.38054	1.56538e-36	1.48299e-34	PA0622	AE004091.2	681394	682554	+	1161	protein_coding	probable bacteriophage protein && PF04984:Phage tail sheath protein subtilisin-like domain|PF17482:Phage tail sheath C-terminal domain	-
PA0623	433.969	560.53	35.7903	27.8692	497.249	31.8298	3.95809	6.2504e-36	5.81934e-34	PA0623	AE004091.2	682567	683070	+	504	protein_coding	probable bacteriophage protein && PF04985:Phage tail tube protein FII	-
PA0624	730.895	1031.45	52.7436	47.9351	881.173	50.3394	4.12753	5.18001e-45	5.9515e-43	PA0624	AE004091.2	683085	683429	+	345	protein_coding	hypothetical protein && PF10109:Phage tail assembly chaperone proteins, E, or 41 or 14	-
PA0625	5463.84	7432.74	511.425	380.137	6448.29	445.781	3.85325	5.72949e-52	8.36196e-50	PA0625	AE004091.2	683599	685836	+	2238	protein_coding	hypothetical protein && -	-
PA0626	1714.03	2680.63	170.475	137.117	2197.33	153.796	3.83456	1.65936e-43	1.82869e-41	PA0626	AE004091.2	685846	686718	+	873	protein_coding	hypothetical protein && PF06995:Phage P2 GpU	-
PA0627	161.869	211.629	10.3603	8.91816	186.749	9.63925	4.26991	9.49037e-22	5.63165e-20	PA0627	AE004091.2	686693	686899	+	207	protein_coding	conserved hypothetical protein && -	-
PA0628	1513.43	2114.38	137.51	140.461	1813.9	138.986	3.70645	1.45687e-46	1.74825e-44	PA0628	AE004091.2	686957	687946	+	990	protein_coding	conserved hypothetical protein && PF05954:Phage late control gene D protein (GPD)	-
PA0629	795.444	1148.7	77.2317	53.509	972.074	65.3703	3.88754	1.6257e-39	1.56764e-37	PA0629	AE004091.2	687979	688608	+	630	protein_coding	conserved hypothetical protein && -	-
PA0630	318.774	546.231	13.1859	20.0659	432.502	16.6259	4.71659	6.61517e-33	5.7616e-31	PA0630	AE004091.2	688605	688967	+	363	protein_coding	hypothetical protein && -	-
PA0631	342.607	530.978	26.3718	16.7215	436.793	21.5467	4.32694	1.23286e-32	1.05674e-30	PA0631	AE004091.2	688964	689221	+	258	protein_coding	hypothetical protein && -	-
PA0632	107.251	172.544	3.7674	7.80339	139.897	5.78539	4.62978	5.4021e-17	2.39109e-15	PA0632	AE004091.2	689236	689466	+	231	protein_coding	hypothetical protein && -	-
PA0633	892.764	1320.3	64.0458	64.6567	1106.53	64.3512	4.10428	3.06413e-46	3.59703e-44	PA0633	AE004091.2	689537	690031	+	495	protein_coding	hypothetical protein && PF16460:Phage tail tube, TTP, lambda-like	-
PA0634	1122.16	1526.2	47.0925	52.3942	1324.18	49.7433	4.73728	1.50146e-61	2.53372e-59	PA0634	AE004091.2	690043	690390	+	348	protein_coding	hypothetical protein && PF16459:Phage tail assembly chaperone, TAC	-
PA0635	915.605	1220.2	61.2202	41.2465	1067.9	51.2334	4.37247	4.88329e-50	6.43166e-48	PA0635	AE004091.2	690420	690674	+	255	protein_coding	hypothetical protein && -	-
PA0636	2824.27	4227.81	267.485	216.265	3526.04	241.875	3.86423	2.55605e-48	3.13697e-46	PA0636	AE004091.2	690721	692556	+	1836	protein_coding	hypothetical protein && PF09718:Lambda phage tail tape-measure protein (Tape_meas_lam_C)	-
PA0637	476.671	711.148	55.5691	64.6567	593.91	60.1129	3.30786	2.14246e-28	1.54257e-26	PA0637	AE004091.2	692549	692890	+	342	protein_coding	conserved hypothetical protein && PF05939:Phage minor tail protein	-
PA0638	953.341	1483.31	57.4528	62.4271	1218.32	59.94	4.3471	8.68435e-49	1.11656e-46	PA0638	AE004091.2	692898	693593	+	696	protein_coding	probable bacteriophage protein && PF05100:Phage minor tail protein L	-
PA0639	1118.19	1478.54	97.0105	53.509	1298.37	75.2598	4.09915	8.35142e-43	8.84268e-41	PA0639	AE004091.2	693596	694366	+	771	protein_coding	conserved hypothetical protein && PF00877:NlpC/P60 family|PF14464:Prokaryotic homologs of the JAB domain	-
PA0640	344.593	571.969	70.6387	50.1646	458.281	60.4017	2.9179	1.73728e-19	9.19736e-18	PA0640	AE004091.2	694421	695023	+	603	protein_coding	probable bacteriophage protein && -	-
PA0641	3652.49	5387	393.693	302.103	4519.74	347.898	3.69818	6.98937e-45	7.86304e-43	PA0641	AE004091.2	695082	698696	+	3615	protein_coding	probable bacteriophage protein && PF13550:Putative phage tail protein|PF09327:Domain of unknown function (DUF1983)	-
PA0643	281.037	297.424	179.893	125.969	289.231	152.931	0.915703	0.000951592	0.00843776	PA0643	AE004091.2	699744	700835	+	1092	protein_coding	hypothetical protein && -	-
PA0646	208.543	242.134	133.743	121.51	225.339	127.626	0.819212	0.00278735	0.0214718	PA0646	AE004091.2	701477	702529	+	1053	protein_coding	hypothetical protein && -	-
PA0754	187.689	120.114	75.348	85.8373	153.901	80.5926	0.934295	0.00398442	0.0289192	PA0754	AE004091.2	821902	822885	-	984	protein_coding	hypothetical protein && PF03401:Tripartite tricarboxylate transporter family receptor	-
PA0807	173.786	232.601	72.5224	50.1646	203.193	61.3435	1.72169	7.79195e-08	1.35294e-06	ampDh3	AE004091.2	884799	885566	+	768	protein_coding	AmpDh3 && PF01510:N-acetylmuramoyl-L-alanine amidase	-
PA0809	158.89	184.937	99.8361	100.329	171.913	100.083	0.780899	0.00669574	0.0451399	PA0809	AE004091.2	886160	887476	-	1317	protein_coding	probable transporter && PF01566:Natural resistance-associated macrophage protein	-
PA0811	271.106	303.144	155.405	160.527	287.125	157.966	0.862621	0.00090384	0.00806733	PA0811	AE004091.2	888315	889562	-	1248	protein_coding	probable major facilitator superfamily (MFS) transporter && PF07690:Major Facilitator Superfamily	MFS_1
PA0839	149.953	275.498	84.7665	100.329	212.726	92.5479	1.20352	0.000302978	0.0030075	PA0839	AE004091.2	914412	915002	+	591	protein_coding	probable transcriptional regulator && PF00440:Bacterial regulatory proteins, tetR family|PF16925:Bacterial transcriptional repressor C-terminal	TetR_N
PA0840	1314.82	1737.83	477.518	483.81	1526.32	480.664	1.66712	3.09227e-12	9.07513e-11	PA0840	AE004091.2	915043	916155	+	1113	protein_coding	probable oxidoreductase && PF00724:NADH:flavin oxidoreductase / NADH oxidase family	Oxidored_FMN
PA0907	434.962	501.426	181.777	188.396	468.194	185.087	1.33944	7.52753e-08	1.31125e-06	PA0907	AE004091.2	992714	993244	+	531	protein_coding	hypothetical protein && -	-
PA0908	382.33	483.314	32.9647	30.0988	432.822	31.5318	3.77629	5.38857e-33	4.77021e-31	PA0908	AE004091.2	993409	993783	+	375	protein_coding	hypothetical protein && PF16931:Putative phage holin	-
PA0909	114.202	141.086	26.3718	21.1806	127.644	23.7762	2.41835	1.14875e-10	2.78172e-09	PA0909	AE004091.2	993776	994051	+	276	protein_coding	hypothetical protein && -	-
PA0910	240.321	382.266	33.9066	18.9511	311.294	26.4288	3.54259	4.39974e-22	2.6695e-20	PA0910	AE004091.2	994143	994646	+	504	protein_coding	hypothetical protein && -	-
PA0911	292.954	353.668	78.1735	72.46	323.311	75.3168	2.10069	8.80933e-14	3.03599e-12	PA0911	AE004091.2	994699	995151	+	453	protein_coding	hypothetical protein && -	-
PA0913	886.806	1153.47	421.007	527.286	1020.14	474.147	1.10645	9.0038e-06	0.000120348	mgtE	AE004091.2	996038	997486	+	1449	protein_coding	probable Mg transporter MgtE && PF00571:CBS domain|PF01769:Divalent cation transporter|PF03448:MgtE intracellular N domain	CBS
PA0914	51.6393	83.8888	22.6044	23.4102	67.7641	23.0073	1.56069	0.000297488	0.00297182	PA0914	AE004091.2	997536	997928	-	393	protein_coding	hypothetical protein && -	-
PA0918	87.3896	121.067	48.9762	49.0499	104.228	49.013	1.08939	0.0017317	0.0141256	PA0918	AE004091.2	1001972	1002520	-	549	protein_coding	cytochrome b561 && PF01292:Prokaryotic cytochrome b561	Ni_hydr_CYTB
PA0922	208.543	303.144	90.4176	111.477	255.844	100.947	1.34497	7.10703e-06	9.59449e-05	PA0922	AE004091.2	1007234	1007548	-	315	protein_coding	tRNA-Met && -	-
PA1029	117.182	129.646	69.6969	59.0828	123.414	64.3899	0.935841	0.00326676	0.0247066	PA1029	AE004091.2	1116213	1116500	+	288	protein_coding	hypothetical protein && -	-
PA1081	483.622	789.317	354.136	392.399	636.47	373.267	0.770639	0.00539491	0.0373973	flgF	AE004091.2	1167488	1168237	+	750	protein_coding	flagellar basal-body rod protein FlgF && PF06429:Flagellar basal body rod FlgEFG protein C-terminal|PF00460:Flagella basal body rod protein	-
PA1082	778.562	1208.76	470.925	683.354	993.662	577.139	0.785023	0.00552768	0.0380733	flgG	AE004091.2	1168284	1169069	+	786	protein_coding	flagellar basal-body rod protein FlgG && PF06429:Flagellar basal body rod FlgEFG protein C-terminal|PF00460:Flagella basal body rod protein	-
PA1084	1053.64	1408.95	647.993	807.093	1231.3	727.543	0.759813	0.00222271	0.0175991	flgI	AE004091.2	1169822	1170931	+	1110	protein_coding	flagellar P-ring protein precursor FlgI && PF02119:Flagellar P-ring protein	-
PA1085	1280.06	1573.87	630.098	803.749	1426.96	716.923	0.993875	3.85647e-05	0.000460728	flgJ	AE004091.2	1170942	1172144	+	1203	protein_coding	flagellar protein FlgJ && PF10135:Rod binding protein|PF01832:Mannosyl-glycoprotein endo-beta-N-acetylglucosaminidase	-
PA1095	651.45	848.421	381.449	464.859	749.935	423.154	0.826702	0.000953977	0.00844505	PA1095	AE004091.2	1186606	1186986	+	381	protein_coding	hypothetical protein && PF02561:Flagellar protein FliS	-
PA1098	2348.6	2708.27	1203.68	1434.71	2528.44	1319.2	0.938953	3.25061e-05	0.000391814	fleS	AE004091.2	1189172	1190380	+	1209	protein_coding	two-component sensor && PF02518:Histidine kinase-, DNA gyrase B-, and HSP90-like ATPase|PF13188:PAS domain|PF00512:His Kinase A (phospho-acceptor) domain	HATPase_c
PA1099	1196.64	1322.2	643.284	829.389	1259.42	736.336	0.77516	0.00102019	0.0088999	fleR	AE004091.2	1190385	1191806	+	1422	protein_coding	two-component response regulator && PF02954:Bacterial regulatory protein, Fis family|PF00072:Response regulator receiver domain|PF00158:Sigma-54 interaction domain	Sigma54_activat
PA1100	578.956	790.271	310.81	338.89	684.614	324.85	1.07626	2.1103e-05	0.0002644	fliE	AE004091.2	1192053	1192382	+	330	protein_coding	flagellar hook-basal body complex protein FliE && PF02049:Flagellar hook-basal body complex protein FliE	-
PA1101	1563.08	2058.14	866.502	1169.39	1810.61	1017.95	0.831477	0.000956251	0.00845132	fliF	AE004091.2	1192405	1194201	+	1797	protein_coding	Flagella M-ring outer membrane protein precursor && PF08345:Flagellar M-ring protein C-terminal|PF01514:Secretory protein of YscJ/FliF family	-
PA1104	1372.41	1595.79	827.886	1021.13	1484.1	924.508	0.683429	0.00331003	0.0249639	fliI	AE004091.2	1196021	1197376	+	1356	protein_coding	flagellum-specific ATP synthase FliI && PF00006:ATP synthase alpha/beta family, nucleotide-binding domain	ATP-synt_ab
PA1105	162.862	229.741	93.2431	123.739	196.302	108.491	0.85953	0.00483958	0.0342513	fliJ	AE004091.2	1197390	1197833	+	444	protein_coding	flagellar protein FliJ && PF02050:Flagellar FliJ protein	-
PA1111	364.454	524.305	276.904	253.053	444.38	264.978	0.745662	0.00511478	0.0358089	PA1111	AE004091.2	1202917	1203540	+	624	protein_coding	hypothetical protein && -	-
PA1114	229.398	348.901	148.812	134.887	289.149	141.85	1.02697	0.000404761	0.00393113	PA1114	AE004091.2	1207540	1207875	-	336	protein_coding	hypothetical protein && -	-
PA1172	192.654	185.89	79.1154	47.9351	189.272	63.5253	1.56627	9.87547e-07	1.50218e-05	napC	AE004091.2	1272200	1272796	-	597	protein_coding	cytochrome c-type protein NapC && PF03264:NapC/NirT cytochrome c family, N-terminal region	-
PA1173	168.821	143.946	53.6854	68.001	156.383	60.8432	1.36613	1.48448e-05	0.000192697	napB	AE004091.2	1272807	1273298	-	492	protein_coding	cytochrome c-type protein NapB precursor && PF03892:Nitrate reductase cytochrome c-type subunit (NapB)	-
PA1174	1451.86	1550.04	537.796	629.845	1500.95	583.821	1.36297	1.62609e-09	3.48449e-08	napA	AE004091.2	1273309	1275798	-	2490	protein_coding	periplasmic nitrate reductase protein NapA && PF04879:Molybdopterin oxidoreductase Fe4S4 domain|PF00384:Molybdopterin oxidoreductase|PF01568:Molydopterin dinucleotide binding domain	-
PA1176	1706.08	1890.36	1150	1027.82	1798.22	1088.91	0.723451	0.00104988	0.00912941	napF	AE004091.2	1276117	1276608	-	492	protein_coding	ferredoxin protein NapF && PF12838:4Fe-4S dicluster domain	-
PA1190	3369.47	4084.81	815.642	954.243	3727.14	884.943	2.07487	1.17044e-19	6.25781e-18	PA1190	AE004091.2	1291813	1292412	-	600	protein_coding	conserved hypothetical protein && PF06930:Protein of unknown function (DUF1282)	-
PA1217	305.864	305.05	200.614	171.675	305.457	186.144	0.712957	0.00544072	0.0376665	PA1217	AE004091.2	1318147	1319514	-	1368	protein_coding	probable 2-isopropylmalate synthase && PF00682:HMGL-like	HMGL-like
PA1220	150.946	161.105	74.4061	70.2305	156.025	72.3183	1.10845	0.000227267	0.00232433	PA1220	AE004091.2	1320994	1322256	-	1263	protein_coding	hypothetical protein && -	-
PA1240	215.495	294.564	157.289	120.395	255.029	138.842	0.87484	0.00249536	0.0195007	PA1240	AE004091.2	1341851	1342648	-	798	protein_coding	probable enoyl-CoA hydratase/isomerase && PF00378:Enoyl-CoA hydratase/isomerase	ECH
PA1243	1320.77	2233.54	907.943	968.735	1777.16	938.339	0.921628	0.000692493	0.00631666	PA1243	AE004091.2	1345248	1347824	-	2577	protein_coding	probable sensor/response regulator hybrid && PF00072:Response regulator receiver domain|PF08448:PAS fold|PF00512:His Kinase A (phospho-acceptor) domain|PF02518:Histidine kinase-, DNA gyrase B-, and HSP90-like ATPase	Response_reg
PA1289	179.745	231.648	104.545	112.592	205.696	108.569	0.923394	0.00130319	0.0110302	PA1289	AE004091.2	1400711	1401190	-	480	protein_coding	hypothetical protein && -	-
PA1403	205.564	276.452	150.696	127.084	241.008	138.89	0.793723	0.00511935	0.0358089	PA1403	AE004091.2	1525667	1526299	+	633	protein_coding	probable transcriptional regulator && PF00440:Bacterial regulatory proteins, tetR family	TetR_N
PA1404	544.199	985.694	236.404	375.677	764.946	306.041	1.32375	2.97377e-05	0.000361674	PA1404	AE004091.2	1526430	1526657	-	228	protein_coding	hypothetical protein && -	-
PA1414	1166.85	1149.66	378.624	418.039	1158.25	398.331	1.54051	9.10864e-12	2.50952e-10	PA1414	AE004091.2	1538683	1538916	+	234	protein_coding	hypothetical protein && -	-
PA1441	3254.27	4685.38	1883.7	2644.23	3969.83	2263.97	0.810539	0.00205475	0.0163653	PA1441	AE004091.2	1570496	1571779	+	1284	protein_coding	hypothetical protein && PF02120:Flagellar hook-length control protein FliK	-
PA1442	502.49	774.065	302.334	428.072	638.278	365.203	0.807222	0.00459162	0.0327108	PA1442	AE004091.2	1572023	1572544	+	522	protein_coding	conserved hypothetical protein && PF03748:Flagellar basal body-associated protein FliL	-
PA1443	854.035	1016.2	487.878	668.862	935.117	578.37	0.694355	0.0054723	0.0378367	fliM	AE004091.2	1572552	1573523	+	972	protein_coding	flagellar motor switch protein FliM && PF02154:Flagellar motor switch protein FliM|PF01052:Type III flagellar switch regulator (C-ring) FliN C-term	-
PA1445	938.445	1136.31	617.854	667.747	1037.38	642.8	0.690894	0.00280057	0.0215184	fliO	AE004091.2	1574026	1574478	+	453	protein_coding	flagellar protein FliO && PF04347:Flagellar biosynthesis protein, FliO	-
PA1452	2525.36	3199.21	1387.34	1876.16	2862.29	1631.75	0.81118	0.000970621	0.00855033	flhA	AE004091.2	1580321	1582444	+	2124	protein_coding	flagellar biosynthesis protein FlhA && PF00771:FHIPEP family	-
PA1453	4213.57	5149.63	2266.09	2910.66	4681.6	2588.38	0.855201	0.000279003	0.00281611	flhF	AE004091.2	1582528	1583817	+	1290	protein_coding	flagellar biosynthesis protein FlhF && PF00448:SRP54-type protein, GTPase domain	-
PA1544	1904.7	2302.18	963.512	1072.41	2103.44	1017.96	1.04738	3.81172e-06	5.33246e-05	anr	AE004091.2	1681071	1681805	-	735	protein_coding	transcriptional regulator Anr && PF00027:Cyclic nucleotide-binding domain|PF00325:Bacterial regulatory proteins, crp family	Crp
PA1545	793.458	869.393	542.506	494.958	831.426	518.732	0.680229	0.00286167	0.0219192	PA1545	AE004091.2	1682051	1682518	+	468	protein_coding	hypothetical protein && -	-
PA1546	733.874	713.055	267.485	305.447	723.465	286.466	1.33758	1.33962e-08	2.57436e-07	hemN	AE004091.2	1682567	1683949	-	1383	protein_coding	oxygen-independent coproporphyrinogen III oxidase && PF04055:Radical SAM superfamily|PF06969:HemN C-terminal domain	Radical_SAM
PA1549	388.288	408.958	237.346	249.708	398.623	243.527	0.711452	0.00347061	0.0257789	PA1549	AE004091.2	1684941	1687376	-	2436	protein_coding	probable cation-transporting P-type ATPase && PF00403:Heavy-metal-associated domain|PF00702:haloacid dehalogenase-like hydrolase|PF00122:E1-E2 ATPase|PF12156:Putative metal-binding domain of cation transport ATPase	E1-E2_ATPase
PA1550	323.739	460.435	142.219	150.494	392.087	146.357	1.42268	2.50611e-07	4.13854e-06	PA1550	AE004091.2	1687373	1687912	-	540	protein_coding	hypothetical protein && PF05751:FixH	-
PA1551	378.357	417.538	176.126	159.412	397.947	167.769	1.24509	8.52725e-07	1.31189e-05	PA1551	AE004091.2	1687924	1689339	-	1416	protein_coding	probable ferredoxin && PF13746:4Fe-4S dicluster domain|PF11614:IG-like fold at C-terminal of FixG, putative oxidoreductase	-
PA1561	1257.22	1691.12	560.401	759.158	1474.17	659.78	1.16083	6.04713e-06	8.18409e-05	aer	AE004091.2	1698382	1699947	-	1566	protein_coding	aerotaxis receptor Aer && PF00015:Methyl-accepting chemotaxis protein (MCP) signalling domain|PF08447:PAS fold	-
PA1562	4718.05	6991.37	2270.8	2922.93	5854.71	2596.86	1.17305	5.20461e-06	7.13322e-05	acnA	AE004091.2	1700320	1703052	-	2733	protein_coding	aconitate hydratase 1 && PF00694:Aconitase C-terminal domain|PF00330:Aconitase family (aconitate hydratase)	Aconitase
PA1592	1627.63	3226.86	1134.93	1586.32	2427.25	1360.62	0.835466	0.00690927	0.0464055	PA1592	AE004091.2	1734827	1735063	-	237	protein_coding	hypothetical protein && -	-
PA1607	1243.32	1602.47	487.878	581.91	1422.89	534.894	1.41231	5.29178e-09	1.06625e-07	PA1607	AE004091.2	1749349	1749789	-	441	protein_coding	conserved hypothetical protein && PF01638:HxlR-like helix-turn-helix	DUF24
PA1617	365.448	543.371	210.974	226.298	454.409	218.636	1.05636	0.000106291	0.00115954	PA1617	AE004091.2	1760713	1762380	+	1668	protein_coding	probable AMP-binding enzyme && PF00501:AMP-binding enzyme	AMP-binding
PA1628	401.198	407.051	178.01	172.789	404.125	175.399	1.20384	1.24364e-06	1.85989e-05	PA1628	AE004091.2	1771122	1772651	-	1530	protein_coding	probable 3-hydroxyacyl-CoA dehydrogenase && PF02737:3-hydroxyacyl-CoA dehydrogenase, NAD binding domain|PF00725:3-hydroxyacyl-CoA dehydrogenase, C-terminal domain	3HCDH_N
PA1629	404.177	389.892	179.893	176.134	397.035	178.013	1.157	3.22e-06	4.6e-05	PA1629	AE004091.2	1772655	1773440	-	786	protein_coding	probable enoyl-CoA hydratase/isomerase && PF00378:Enoyl-CoA hydratase/isomerase	ECH
PA1630	446.879	442.323	242.997	274.233	444.601	258.615	0.782691	0.00124812	0.0106475	PA1630	AE004091.2	1773682	1774548	+	867	protein_coding	probable transcriptional regulator && PF01614:Bacterial transcriptional regulator|PF09339:IclR helix-turn-helix domain	IclR
PA1648	405.17	512.866	161.998	157.183	459.018	159.59	1.52408	4.05659e-09	8.36091e-08	PA1648	AE004091.2	1794883	1795887	-	1005	protein_coding	probable oxidoreductase && PF00107:Zinc-binding dehydrogenase|PF16884:N-terminal domain of oxidoreductase	ADH_zinc_N
PA1673	215.495	235.461	106.429	119.28	225.478	112.855	1.00031	0.000280671	0.00282239	PA1673	AE004091.2	1824969	1825430	+	462	protein_coding	hypothetical protein && PF01814:Hemerythrin HHE cation binding domain	-
PA1746	1927.54	2575.77	793.979	841.651	2251.65	817.815	1.46137	6.60935e-10	1.49333e-08	PA1746	AE004091.2	1888407	1888913	+	507	protein_coding	hypothetical protein && PF01661:Macro domain	A1pp
PA1828	175.772	211.629	93.2431	83.6077	193.7	88.4254	1.12992	0.00010574	0.00115586	PA1828	AE004091.2	1986989	1987756	-	768	protein_coding	probable short-chain dehydrogenase && PF13561:Enoyl-(Acyl carrier protein) reductase	-
PA1842	691.172	684.456	418.181	471.548	687.814	444.865	0.629293	0.00633629	0.0429309	PA1842	AE004091.2	1999512	1999874	-	363	protein_coding	hypothetical protein && PF04320:Protein with unknown function (DUF469)	-
PA1865	689.186	815.056	464.332	492.728	752.121	478.53	0.65277	0.00512999	0.035837	PA1865	AE004091.2	2024065	2025744	+	1680	protein_coding	hypothetical protein && PF08774:VRR-NUC domain	-
PA1866	563.067	690.176	377.682	354.497	626.622	366.089	0.77519	0.0012778	0.0108493	PA1866	AE004091.2	2025737	2028013	+	2277	protein_coding	hypothetical protein && PF13307:Helicase C-terminal domain|PF06733:DEAD_2	-
PA1870	981.147	1728.3	325.88	297.644	1354.72	311.762	2.11919	1.18922e-13	4.01362e-12	PA1870	AE004091.2	2031988	2032413	+	426	protein_coding	hypothetical protein && -	-
PA1927	4044.75	2970.43	299.508	295.414	3507.59	297.461	3.55956	1.57115e-48	1.97307e-46	metE	AE004091.2	2106580	2108880	+	2301	protein_coding	5-methyltetrahydropteroyltriglutamate-homocysteine S-methyltransferase && PF08267:Cobalamin-independent synthase, N-terminal domain|PF01717:Cobalamin-independent synthase, Catalytic domain	-
PA1931	297.919	425.164	172.359	201.773	361.541	187.066	0.952393	0.000555671	0.00520941	PA1931	AE004091.2	2111691	2112203	+	513	protein_coding	probable ferredoxin && PF00111:2Fe-2S iron-sulfur cluster binding domain|PF01799:[2Fe-2S] binding domain	Fer2
PA1946	2057.63	2492.83	437.96	520.598	2275.23	479.279	2.24795	7.41007e-22	4.44604e-20	rbsB	AE004091.2	2130854	2131813	+	960	protein_coding	binding protein component precursor of ABC ribose transporter && PF13407:Periplasmic binding protein domain	-
PA1947	2182.75	2273.58	456.797	450.367	2228.17	453.582	2.29635	9.62105e-26	6.33581e-24	rbsA	AE004091.2	2131835	2133367	+	1533	protein_coding	ribose transport protein RbsA && PF00005:ABC transporter	ABC_tran
PA1948	403.184	452.809	164.824	187.281	427.996	176.053	1.28312	3.7531e-07	6.10444e-06	rbsC	AE004091.2	2133391	2134389	+	999	protein_coding	membrane protein component of ABC ribose transporter && PF02653:Branched-chain amino acid transport system / permease component	BPD_transp_2
PA1949	1102.3	1113.43	448.321	520.598	1107.87	484.459	1.1941	1.53294e-07	2.58684e-06	rbsR	AE004091.2	2134393	2135406	+	1014	protein_coding	ribose operon repressor RbsR && PF13377:Periplasmic binding protein-like domain|PF00356:Bacterial regulatory proteins, lacI family	LacI
PA1950	2608.78	2746.41	1419.37	1579.63	2677.59	1499.5	0.836665	0.000106578	0.00116033	rbsK	AE004091.2	2135460	2136386	+	927	protein_coding	ribokinase && PF00294:pfkB family carbohydrate kinase	PfkB
PA1974	334.663	419.444	115.848	105.903	377.053	110.875	1.76479	6.8854e-11	1.71342e-09	PA1974	AE004091.2	2157968	2159167	+	1200	protein_coding	hypothetical protein && PF13609:Gram-negative porin	-
PA1975	1769.64	2092.45	930.548	986.571	1931.05	958.56	1.01065	6.00476e-06	8.14716e-05	PA1975	AE004091.2	2159270	2160433	+	1164	protein_coding	hypothetical protein && PF10442:FIST C domain|PF08495:FIST N domain	-
PA1976	3121.2	3881.76	1430.67	1530.58	3501.48	1480.62	1.24191	3.54373e-08	6.44315e-07	ercS'	AE004091.2	2160363	2163008	+	2646	protein_coding	ErcS' && PF12860:PAS fold|PF02518:Histidine kinase-, DNA gyrase B-, and HSP90-like ATPase|PF08448:PAS fold|PF00072:Response regulator receiver domain|PF00512:His Kinase A (phospho-acceptor) domain	HATPase_c
PA1977	708.055	805.523	421.949	528.401	756.789	475.175	0.672564	0.005175	0.0360581	PA1977	AE004091.2	2163010	2163873	-	864	protein_coding	hypothetical protein && PF00892:EamA-like transporter family	DUF6
PA1979	6694.24	7921.77	3593.16	3765.69	7308.01	3679.43	0.990047	5.0561e-06	6.94731e-05	eraS	AE004091.2	2165213	2165863	+	651	protein_coding	sensor kinase%2C EraS && PF02518:Histidine kinase-, DNA gyrase B-, and HSP90-like ATPase|PF07730:Histidine kinase	HisKA_3
PA1980	3232.42	3820.75	1899.71	1774.71	3526.59	1837.21	0.940685	1.86777e-05	0.000235104	eraR	AE004091.2	2165876	2166553	+	678	protein_coding	response regulator EraR && PF00072:Response regulator receiver domain|PF00196:Bacterial regulatory proteins, luxR family	Response_reg
PA1981	552.144	740.7	222.277	237.446	646.422	229.861	1.49248	4.99003e-09	1.01684e-07	PA1981	AE004091.2	2166580	2167227	-	648	protein_coding	hypothetical protein && PF00805:Pentapeptide repeats (8 copies)	Pentapeptide
PA1982	965.258	1103.9	224.16	484.925	1034.58	354.543	1.54771	9.27159e-07	1.41431e-05	exaA	AE004091.2	2167281	2169152	-	1872	protein_coding	quinoprotein ethanol dehydrogenase && PF13360:PQQ-like domain|PF01011:PQQ enzyme repeat	-
PA1983	1168.84	1442.32	230.753	292.07	1305.58	261.411	2.32218	6.61081e-21	3.7977e-19	exaB	AE004091.2	2169464	2169901	+	438	protein_coding	cytochrome c550 && PF13442:Cytochrome C oxidase, cbb3-type, subunit III	-
PA1984	108.244	142.992	27.3136	31.2136	125.618	29.2636	2.10615	8.15903e-09	1.60282e-07	exaC	AE004091.2	2169988	2171508	+	1521	protein_coding	NAD+ dependent aldehyde dehydrogenase ExaC && PF00171:Aldehyde dehydrogenase family	Aldedh
PA1985	47.6671	110.581	23.5462	40.1317	79.1239	31.839	1.32445	0.00340721	0.0254129	pqqA	AE004091.2	2171865	2171936	+	72	protein_coding	pyrroloquinoline quinone biosynthesis protein A && -	-
PA1986	1837.17	2363.19	656.469	768.076	2100.18	712.273	1.56057	4.84878e-11	1.23507e-09	pqqB	AE004091.2	2171989	2172903	+	915	protein_coding	pyrroloquinoline quinone biosynthesis protein B && PF12706:Beta-lactamase superfamily domain	-
PA1987	694.152	891.319	246.765	296.529	792.735	271.647	1.54659	7.65412e-10	1.71425e-08	pqqC	AE004091.2	2172913	2173665	+	753	protein_coding	pyrroloquinoline quinone biosynthesis protein C && PF03070:TENA/THI-4/PQQC family	-
PA1988	559.095	701.616	208.149	230.757	630.355	219.453	1.52336	1.15421e-09	2.5132e-08	pqqD	AE004091.2	2173662	2173940	+	279	protein_coding	pyrroloquinoline quinone biosynthesis protein D && -	-
PA1989	2358.53	2966.61	845.781	997.719	2662.57	921.75	1.53084	5.77133e-11	1.45547e-09	pqqE	AE004091.2	2173912	2175057	+	1146	protein_coding	pyrroloquinoline quinone biosynthesis protein E && PF04055:Radical SAM superfamily|PF13353:4Fe-4S single cluster domain|PF13186:Iron-sulfur cluster-binding domain	Radical_SAM
PA1990	4007.01	5417.5	1408.07	1663.24	4712.26	1535.65	1.61784	1.46795e-11	3.92423e-10	pqqH	AE004091.2	2175062	2176888	+	1827	protein_coding	PqqH && PF00326:Prolyl oligopeptidase family	-
PA1992	556.116	710.195	330.589	337.775	633.155	334.182	0.922256	0.000165069	0.00173082	ercS	AE004091.2	2178121	2179815	+	1695	protein_coding	ErcS && PF02518:Histidine kinase-, DNA gyrase B-, and HSP90-like ATPase|PF00072:Response regulator receiver domain	HATPase_c
PA2031	138.036	150.619	71.5806	91.4111	144.327	81.4959	0.828657	0.00671507	0.0452137	PA2031	AE004091.2	2220903	2221157	-	255	protein_coding	hypothetical protein && -	-
PA2108	409.142	488.08	244.881	206.232	448.611	225.557	0.99069	9.28706e-05	0.00103402	PA2108	AE004091.2	2318795	2320567	+	1773	protein_coding	probable decarboxylase && PF00205:Thiamine pyrophosphate enzyme, central domain|PF02776:Thiamine pyrophosphate enzyme, N-terminal TPP binding domain|PF02775:Thiamine pyrophosphate enzyme, C-terminal TPP binding domain	TPP_enzyme_N
PA2119	347.572	350.808	134.685	143.805	349.19	139.245	1.32727	2.31143e-07	3.84053e-06	PA2119	AE004091.2	2330959	2332059	-	1101	protein_coding	alcohol dehydrogenase (Zn-dependent) && PF08240:Alcohol dehydrogenase GroES-like domain|PF00107:Zinc-binding dehydrogenase	ADH_zinc_N
PA2122	1137.06	944.702	250.532	276.463	1040.88	263.498	1.98265	1.09092e-16	4.78938e-15	PA2122	AE004091.2	2333999	2335135	+	1137	protein_coding	hypothetical protein && PF10604:Polyketide cyclase / dehydrase and lipid transport|PF04116:Fatty acid hydroxylase superfamily	-
PA2123	377.364	346.041	198.73	218.495	361.703	208.613	0.79477	0.00147566	0.0122972	PA2123	AE004091.2	2335172	2336104	+	933	protein_coding	probable transcriptional regulator && PF00126:Bacterial regulatory helix-turn-helix protein, lysR family|PF03466:LysR substrate binding domain	LysR_substrate
PA2134	250.252	394.659	78.1735	66.8862	322.455	72.5299	2.15037	4.65182e-12	1.3288e-10	PA2134	AE004091.2	2349488	2350060	+	573	protein_coding	hypothetical protein && PF13628:Domain of unknown function (DUF4142)	-
PA2135	167.828	212.582	88.5339	73.5748	190.205	81.0544	1.22804	4.36022e-05	0.000511957	PA2135	AE004091.2	2350089	2351453	+	1365	protein_coding	probable transporter && PF00999:Sodium/hydrogen exchanger family	Na_H_Exchanger
PA2136	212.516	405.145	102.662	91.4111	308.83	97.0364	1.66948	3.86264e-07	6.26375e-06	PA2136	AE004091.2	2351906	2352430	-	525	protein_coding	hypothetical protein && -	-
PA2140	68.5214	120.114	23.5462	26.7545	94.3175	25.1504	1.91145	3.72638e-06	5.22662e-05	PA2140	AE004091.2	2355918	2356157	+	240	protein_coding	probable metallothionein && -	-
PA2141	295.933	450.902	97.0105	89.1816	373.418	93.0961	2.0032	1.20872e-11	3.31324e-10	PA2141	AE004091.2	2356168	2356716	+	549	protein_coding	hypothetical protein && PF02464:Competence-damaged protein	-
PA2142	450.851	630.119	174.242	198.429	540.485	186.336	1.53783	8.32228e-09	1.62239e-07	PA2142	AE004091.2	2356713	2357573	+	861	protein_coding	probable short-chain dehydrogenase && PF13561:Enoyl-(Acyl carrier protein) reductase	-
PA2143	433.969	781.691	207.207	189.511	607.83	198.359	1.61526	6.5564e-08	1.1495e-06	PA2143	AE004091.2	2358024	2358311	+	288	protein_coding	hypothetical protein && -	-
PA2144	914.612	1453.76	447.379	484.925	1184.18	466.152	1.34549	4.75579e-07	7.59801e-06	glgP	AE004091.2	2358364	2360802	+	2439	protein_coding	glycogen phosphorylase && PF00343:Carbohydrate phosphorylase	-
PA2145	76.4659	83.8888	40.4995	30.0988	80.1774	35.2992	1.17705	0.00171284	0.0139929	PA2145	AE004091.2	2360809	2361207	-	399	protein_coding	hypothetical protein && -	-
PA2147	283.023	369.873	139.394	133.772	326.448	136.583	1.25693	3.62222e-06	5.09375e-05	katE	AE004091.2	2361954	2364083	+	2130	protein_coding	catalase HPII && PF01965:DJ-1/PfpI family|PF00199:Catalase|PF06628:Catalase-related immune-responsive	Catalase
PA2148	491.567	861.767	211.916	230.757	676.667	221.337	1.61306	3.47365e-08	6.33707e-07	PA2148	AE004091.2	2364311	2364802	+	492	protein_coding	conserved hypothetical protein && PF02308:MgtC family	-
PA2150	442.906	593.895	237.346	212.921	518.401	225.134	1.20265	3.48358e-06	4.92443e-05	PA2150	AE004091.2	2365081	2365962	+	882	protein_coding	conserved hypothetical protein && PF02735:Ku70/Ku80 beta-barrel domain	-
PA2151	1613.73	2802.65	696.027	755.814	2208.19	725.921	1.60527	6.63342e-09	1.32668e-07	PA2151	AE004091.2	2366106	2368100	+	1995	protein_coding	conserved hypothetical protein && PF00128:Alpha amylase, catalytic domain|PF11896:Domain of unknown function (DUF3416)	-
PA2152	1118.19	1830.3	502.006	497.187	1474.25	499.597	1.56124	6.81384e-09	1.35275e-07	PA2152	AE004091.2	2368111	2371413	+	3303	protein_coding	probable trehalose synthase && PF00128:Alpha amylase, catalytic domain|PF16657:Maltogenic Amylase, C-terminal domain	-
PA2153	580.942	979.021	229.811	237.446	779.981	233.629	1.73969	8.90933e-10	1.96369e-08	glgB	AE004091.2	2371410	2373608	+	2199	protein_coding	1%2C4-alpha-glucan branching enzyme && PF02806:Alpha amylase, C-terminal all-beta domain|PF00128:Alpha amylase, catalytic domain|PF02922:Carbohydrate-binding module 48 (Isoamylase N-terminal domain)	-
PA2154	155.911	235.461	82.8828	74.6896	195.686	78.7862	1.31161	2.96172e-05	0.000361022	PA2154	AE004091.2	2373610	2374605	-	996	protein_coding	conserved hypothetical protein && PF03706:Lysylphosphatidylglycerol synthase TM region	-
PA2155	147.967	250.713	96.0687	59.0828	199.34	77.5758	1.35609	9.19956e-05	0.0010264	PA2155	AE004091.2	2374602	2375807	-	1206	protein_coding	probable phospholipase && PF13091:PLD-like domain	-
PA2156	70.5075	105.814	40.4995	26.7545	88.1609	33.627	1.38258	0.000434133	0.00419377	PA2156	AE004091.2	2375804	2376541	-	738	protein_coding	conserved hypothetical protein && PF03372:Endonuclease/Exonuclease/phosphatase family	Exo_endo_phos
PA2157	197.62	251.666	99.8361	93.6407	224.643	96.7384	1.21493	2.32417e-05	0.000288518	PA2157	AE004091.2	2376538	2377476	-	939	protein_coding	hypothetical protein && PF01904:Protein of unknown function DUF72	-
PA2158	445.886	754.046	163.882	167.215	599.966	165.549	1.85812	1.75765e-10	4.1997e-09	PA2158	AE004091.2	2377480	2378727	-	1248	protein_coding	probable alcohol dehydrogenase (Zn-dependent) && PF08240:Alcohol dehydrogenase GroES-like domain|PF00107:Zinc-binding dehydrogenase	ADH_N
PA2159	187.689	296.471	66.8713	75.8044	242.08	71.3379	1.76541	2.65328e-08	4.90675e-07	PA2159	AE004091.2	2378794	2379210	-	417	protein_coding	conserved hypothetical protein && PF00571:CBS domain	CBS
PA2160	793.458	1542.41	287.264	311.021	1167.93	299.143	1.9656	8.03531e-11	1.98131e-09	PA2160	AE004091.2	2379310	2381460	-	2151	protein_coding	probable glycosyl hydrolase && PF00128:Alpha amylase, catalytic domain|PF02922:Carbohydrate-binding module 48 (Isoamylase N-terminal domain)	-
PA2161	265.148	588.175	64.0458	91.4111	426.662	77.7285	2.46121	8.20564e-12	2.27233e-10	PA2161	AE004091.2	2381473	2381778	-	306	protein_coding	hypothetical protein && PF11154:Protein of unknown function (DUF2934)	-
PA2162	1987.12	3357.46	524.61	585.254	2672.29	554.932	2.2681	1.17109e-16	5.09991e-15	PA2162	AE004091.2	2381775	2384555	-	2781	protein_coding	probable glycosyl hydrolase && PF00128:Alpha amylase, catalytic domain	-
PA2163	2448.9	4038.1	699.795	727.945	3243.5	713.87	2.18398	2.71191e-16	1.16225e-14	PA2163	AE004091.2	2384548	2386602	-	2055	protein_coding	hypothetical protein && PF02446:4-alpha-glucanotransferase	-
PA2164	1683.24	2843.64	623.505	640.993	2263.44	632.249	1.84012	1.31865e-11	3.57824e-10	PA2164	AE004091.2	2386595	2388346	-	1752	protein_coding	probable glycosyl hydrolase && PF02922:Carbohydrate-binding module 48 (Isoamylase N-terminal domain)|PF00128:Alpha amylase, catalytic domain|PF11941:Domain of unknown function (DUF3459)	-
PA2165	1249.27	1985.69	513.308	586.369	1617.48	549.839	1.55722	5.23582e-09	1.05893e-07	PA2165	AE004091.2	2388346	2389887	-	1542	protein_coding	probable glycogen synthase && PF00534:Glycosyl transferases group 1|PF08323:Starch synthase catalytic domain	Glycos_transf_1
PA2167	1168.84	1999.03	727.108	742.437	1583.93	734.772	1.10832	5.30547e-05	0.000613589	PA2167	AE004091.2	2390949	2392046	+	1098	protein_coding	hypothetical protein && PF11379:Protein of unknown function (DUF3182)	-
PA2168	577.963	829.355	298.566	303.217	703.659	300.892	1.22596	2.15399e-06	3.11838e-05	PA2168	AE004091.2	2392043	2392819	+	777	protein_coding	hypothetical protein && PF00326:Prolyl oligopeptidase family	-
PA2169	640.526	1291.7	243.939	217.38	966.112	230.66	2.06601	3.77238e-11	9.74683e-10	PA2169	AE004091.2	2392945	2393397	+	453	protein_coding	hypothetical protein && PF09537:Domain of unknown function (DUF2383)	-
PA2170	417.087	673.97	144.103	123.739	545.529	133.921	2.02498	3.88024e-12	1.1205e-10	PA2170	AE004091.2	2393424	2393633	+	210	protein_coding	hypothetical protein && -	-
PA2171	244.294	510.006	84.7665	90.2964	377.15	87.5314	2.10853	6.2898e-10	1.4271e-08	PA2171	AE004091.2	2393708	2394178	+	471	protein_coding	hypothetical protein && PF01814:Hemerythrin HHE cation binding domain	-
PA2172	1956.34	3329.81	445.495	474.892	2643.07	460.194	2.52222	4.27155e-20	2.32994e-18	PA2172	AE004091.2	2394182	2395258	+	1077	protein_coding	hypothetical protein && PF05343:M42 glutamyl aminopeptidase	-
PA2173	281.037	534.791	89.4757	94.7554	407.914	92.1156	2.14793	3.7265e-11	9.67456e-10	PA2173	AE004091.2	2395285	2395635	+	351	protein_coding	hypothetical protein && PF11127:Protein of unknown function (DUF2892)	-
PA2179	663.367	1037.17	226.986	208.462	850.269	217.724	1.96499	7.12844e-13	2.19963e-11	PA2179	AE004091.2	2400655	2401605	-	951	protein_coding	hypothetical protein && PF05175:Methyltransferase small domain	-
PA2180	1480.66	2340.31	388.042	408.006	1910.48	398.024	2.26334	1.23717e-17	5.71002e-16	PA2180	AE004091.2	2401589	2402965	-	1377	protein_coding	hypothetical protein && PF14518:Iron-containing redox enzyme	-
PA2181	592.859	862.72	227.928	220.724	727.79	224.326	1.6979	1.24423e-10	2.99949e-09	PA2181	AE004091.2	2403151	2404284	+	1134	protein_coding	hypothetical protein && PF04107:Glutamate-cysteine ligase family 2(GCS2)	-
PA2183	144.987	258.339	54.6273	74.6896	201.663	64.6584	1.64656	2.02606e-06	2.94899e-05	PA2183	AE004091.2	2404949	2405233	-	285	protein_coding	hypothetical protein && -	-
PA2184	223.439	340.322	85.7083	92.5259	281.881	89.1171	1.66296	3.65695e-08	6.58252e-07	PA2184	AE004091.2	2405230	2405739	-	510	protein_coding	conserved hypothetical protein && PF05974:Domain of unknown function (DUF892)	-
PA2187	149.953	244.993	82.8828	63.5419	197.473	73.2123	1.42829	1.54411e-05	0.000199002	PA2187	AE004091.2	2407236	2407661	+	426	protein_coding	hypothetical protein && PF04120:Low affinity iron permease	-
PA2188	136.05	190.656	73.4643	59.0828	163.353	66.2736	1.29841	5.39634e-05	0.000622654	PA2188	AE004091.2	2407681	2408847	-	1167	protein_coding	probable alcohol dehydrogenase (Zn-dependent) && PF13823:Alcohol dehydrogenase GroES-associated|PF08240:Alcohol dehydrogenase GroES-like domain|PF00107:Zinc-binding dehydrogenase	ADH_N
PA2190	1245.3	2649.17	384.275	458.17	1947.24	421.223	2.20942	2.61557e-12	7.71808e-11	PA2190	AE004091.2	2409837	2410181	+	345	protein_coding	conserved hypothetical protein && PF10685:Stress-induced bacterial acidophilic repeat motif	-
PA2192	311.822	408.958	175.184	131.543	360.39	153.363	1.22997	9.92296e-06	0.000131656	PA2192	AE004091.2	2411709	2412122	+	414	protein_coding	conserved hypothetical protein && PF00571:CBS domain	CBS
PA2244	354.524	625.353	216.625	267.545	489.938	242.085	1.0187	0.000672039	0.00616131	pslN	AE004091.2	2471075	2472076	+	1002	protein_coding	hypothetical protein && PF01028:Eukaryotic DNA topoisomerase I, catalytic core	-
PA2259	322.746	347.948	141.277	162.756	335.347	152.017	1.14323	1.01926e-05	0.000134572	ptxS	AE004091.2	2487856	2488878	+	1023	protein_coding	transcriptional regulator PtxS && PF00532:Periplasmic binding proteins and sugar binding domain of LacI family|PF00356:Bacterial regulatory proteins, lacI family	Peripla_BP_1
PA2260	151.939	145.852	39.5577	34.5579	148.895	37.0578	2.00284	2.0223e-09	4.31636e-08	PA2260	AE004091.2	2488950	2489732	+	783	protein_coding	hypothetical protein && PF01261:Xylose isomerase-like TIM barrel	-
PA2261	229.398	279.312	59.3365	68.001	254.355	63.6688	2.00127	1.30806e-11	3.56743e-10	PA2261	AE004091.2	2489725	2490675	+	951	protein_coding	probable 2-ketogluconate kinase && PF00294:pfkB family carbohydrate kinase	PfkB
PA2264	178.751	282.171	97.9524	128.199	230.461	113.075	1.03089	0.000933449	0.00830416	PA2264	AE004091.2	2493218	2493934	+	717	protein_coding	conserved hypothetical protein && PF13618:Gluconate 2-dehydrogenase subunit 3	-
PA2265	227.412	272.639	116.789	139.346	250.025	128.068	0.967687	0.000455674	0.00436284	PA2265	AE004091.2	2493937	2495712	+	1776	protein_coding	gluconate dehydrogenase && PF00732:GMC oxidoreductase|PF05199:GMC oxidoreductase	-
PA2266	397.226	530.025	209.091	172.789	463.625	190.94	1.27838	1.58175e-06	2.33373e-05	PA2266	AE004091.2	2495724	2497043	+	1320	protein_coding	probable cytochrome c precursor && PF13442:Cytochrome C oxidase, cbb3-type, subunit III	-
PA2287	471.705	637.746	107.371	117.051	554.725	112.211	2.30704	1.61368e-17	7.38465e-16	PA2287	AE004091.2	2515373	2516008	+	636	protein_coding	hypothetical protein && -	-
PA2288	2022.87	3164.9	417.24	426.957	2593.88	422.098	2.61964	1.24743e-23	8.0192e-22	PA2288	AE004091.2	2516021	2516308	-	288	protein_coding	hypothetical protein && -	-
PA2299	136.05	228.788	97.9524	92.5259	182.419	95.2391	0.937766	0.00355698	0.026348	PA2299	AE004091.2	2529464	2530213	-	750	protein_coding	probable transcriptional regulator && PF07702:UTRA domain|PF00392:Bacterial regulatory proteins, gntR family	UTRA
PA2327	379.35	358.434	240.172	204.003	368.892	222.087	0.730534	0.00358065	0.0264545	PA2327	AE004091.2	2568929	2569693	-	765	protein_coding	probable permease of ABC transporter && PF00528:Binding-protein-dependent transport system inner membrane component	BPD_transp_1
PA2328	222.446	224.021	129.033	101.444	223.234	115.239	0.950701	0.000673708	0.00616426	PA2328	AE004091.2	2569690	2570889	-	1200	protein_coding	hypothetical protein && PF13379:NMT1-like family	-
PA2329	278.058	293.611	162.94	100.329	285.834	131.635	1.11356	0.000146556	0.00154873	PA2329	AE004091.2	2570855	2571691	-	837	protein_coding	probable ATP-binding component of ABC transporter && PF00005:ABC transporter	ABC_tran
PA2330	785.514	821.729	333.415	295.414	803.621	314.414	1.353	6.32911e-09	1.27053e-07	PA2330	AE004091.2	2571688	2572755	-	1068	protein_coding	hypothetical protein && PF02771:Acyl-CoA dehydrogenase, N-terminal domain	-
PA2331	305.864	306.957	182.719	166.101	306.41	174.41	0.811946	0.00146616	0.0122369	PA2331	AE004091.2	2572805	2573365	-	561	protein_coding	hypothetical protein && PF02627:Carboxymuconolactone decarboxylase family	CMD
PA2338	407.156	346.041	88.5339	73.5748	376.599	81.0544	2.2125	1.45276e-15	5.7683e-14	PA2338	AE004091.2	2582097	2583407	+	1311	protein_coding	probable binding protein component of ABC maltose/mannitol transporter && PF01547:Bacterial extracellular solute-binding protein	SBP_bac_1
PA2339	199.606	190.656	66.8713	64.6567	195.131	65.764	1.56831	1.11881e-07	1.91189e-06	PA2339	AE004091.2	2583483	2584415	+	933	protein_coding	probable binding-protein-dependent maltose/mannitol transport protein && PF00528:Binding-protein-dependent transport system inner membrane component	BPD_transp_1
PA2340	141.015	108.674	47.0925	39.0169	124.845	43.0547	1.53111	8.53543e-06	0.000114371	PA2340	AE004091.2	2584426	2585259	+	834	protein_coding	probable binding-protein-dependent maltose/mannitol transport protein && PF00528:Binding-protein-dependent transport system inner membrane component	BPD_transp_1
PA2341	230.391	226.881	51.8017	41.2465	228.636	46.5241	2.29142	9.60927e-14	3.28418e-12	PA2341	AE004091.2	2585299	2586411	+	1113	protein_coding	probable ATP-binding component of ABC maltose/mannitol transporter && PF08402:TOBE domain|PF00005:ABC transporter	ABC_tran
PA2342	328.704	206.862	89.4757	69.1157	267.783	79.2957	1.75139	3.33117e-08	6.09774e-07	mtlD	AE004091.2	2586434	2587909	+	1476	protein_coding	mannitol dehydrogenase && PF01232:Mannitol dehydrogenase Rossmann domain|PF08125:Mannitol dehydrogenase C-terminal domain	Mannitol_dh_C
PA2343	300.898	236.414	64.9876	59.0828	268.656	62.0352	2.11229	1.17935e-12	3.53804e-11	mtlY	AE004091.2	2587906	2589414	+	1509	protein_coding	xylulose kinase && PF02782:FGGY family of carbohydrate kinases, C-terminal domain|PF00370:FGGY family of carbohydrate kinases, N-terminal domain	FGGY_N
PA2507	909.647	1488.07	180.835	178.363	1198.86	179.599	2.73885	1.12222e-22	6.88637e-21	catA	AE004091.2	2824659	2825591	-	933	protein_coding	catechol 1%2C2-dioxygenase && PF00775:Dioxygenase|PF04444:Catechol dioxygenase N terminus	-
PA2508	175.772	264.059	83.8246	81.3782	219.916	82.6014	1.41289	4.46551e-06	6.19891e-05	catC	AE004091.2	2825636	2825926	-	291	protein_coding	muconolactone delta-isomerase && -	-
PA2509	965.258	1167.77	201.556	239.676	1066.51	220.616	2.27499	1.51347e-20	8.60288e-19	catB	AE004091.2	2825958	2827079	-	1122	protein_coding	muconate cycloisomerase I && PF02746:Mandelate racemase / muconate lactonizing enzyme, N-terminal domain|PF13378:Enolase C-terminal domain-like	MR_MLE_N
PA2510	233.37	253.573	147.87	124.854	243.472	136.362	0.834366	0.00202793	0.0161779	catR	AE004091.2	2827241	2828113	+	873	protein_coding	transcriptional regulator CatR && PF00126:Bacterial regulatory helix-turn-helix protein, lysR family|PF03466:LysR substrate binding domain	LysR_substrate
PA2511	1528.33	1910.38	307.985	360.071	1719.35	334.028	2.36491	5.50004e-23	3.45351e-21	PA2511	AE004091.2	2828122	2829123	-	1002	protein_coding	probable transcriptional regulator && PF14525:AraC-binding-like domain|PF12833:Helix-turn-helix domain	-
PA2512	4029.85	4482.33	698.853	818.241	4256.09	758.547	2.48877	4.75902e-29	3.56927e-27	antA	AE004091.2	2829440	2830834	+	1395	protein_coding	anthranilate dioxygenase large subunit && PF00355:Rieske [2Fe-2S] domain|PF00848:Ring hydroxylating alpha subunit (catalytic domain)	-
PA2513	632.582	609.147	110.196	107.018	620.864	108.607	2.51464	1.43308e-23	9.10426e-22	antB	AE004091.2	2830831	2831322	+	492	protein_coding	anthranilate dioxygenase small subunit && PF00866:Ring hydroxylating beta subunit	-
PA2514	1618.69	1745.46	308.927	306.562	1682.08	307.744	2.45041	1.20485e-27	8.34124e-26	antC	AE004091.2	2831341	2832363	+	1023	protein_coding	anthranilate dioxygenase reductase && PF00111:2Fe-2S iron-sulfur cluster binding domain|PF00970:Oxidoreductase FAD-binding domain|PF00175:Oxidoreductase NAD-binding domain	FAD_binding_6
PA2515	1443.91	1382.26	208.149	156.068	1413.09	182.108	2.95286	2.54077e-33	2.32545e-31	xylL	AE004091.2	2832369	2833130	-	762	protein_coding	cis-1%2C2-dihydroxycyclohexa-3%2C4-diene carboxylate dehydrogenase && PF13561:Enoyl-(Acyl carrier protein) reductase	-
PA2516	1104.29	931.357	144.103	102.559	1017.82	123.331	3.04021	7.36864e-31	6.02889e-29	xylZ	AE004091.2	2833155	2834168	-	1014	protein_coding	toluate 1%2C2-dioxygenase electron transfer component && PF00175:Oxidoreductase NAD-binding domain|PF00111:2Fe-2S iron-sulfur cluster binding domain|PF00970:Oxidoreductase FAD-binding domain	NAD_binding_1
PA2517	283.023	295.517	61.2202	31.2136	289.27	46.2169	2.63179	9.14176e-16	3.65671e-14	xylY	AE004091.2	2834202	2834690	-	489	protein_coding	toluate 1%2C2-dioxygenase beta subunit && PF00866:Ring hydroxylating beta subunit	-
PA2518	1073.5	1047.66	161.056	104.788	1060.58	132.922	2.99087	1.55371e-29	1.18169e-27	xylX	AE004091.2	2834687	2836054	-	1368	protein_coding	toluate 1%2C2-dioxygenase alpha subunit && PF00355:Rieske [2Fe-2S] domain|PF00848:Ring hydroxylating alpha subunit (catalytic domain)	-
PA2519	633.575	660.624	166.707	160.527	647.1	163.617	1.98323	2.7067e-16	1.16225e-14	xylS	AE004091.2	2836171	2837127	-	957	protein_coding	transcriptional regulator XylS && PF14525:AraC-binding-like domain|PF12833:Helix-turn-helix domain	-
PA2550	618.679	768.345	161.998	133.772	693.512	147.885	2.22729	6.06801e-18	2.87432e-16	PA2550	AE004091.2	2881754	2882983	-	1230	protein_coding	probable acyl-CoA dehydrogenase && PF02771:Acyl-CoA dehydrogenase, N-terminal domain|PF00441:Acyl-CoA dehydrogenase, C-terminal domain|PF02770:Acyl-CoA dehydrogenase, middle domain	-
PA2638	406.163	653.951	249.59	259.741	530.057	254.666	1.05814	0.000152184	0.00160294	nuoB	AE004091.2	2983205	2983882	+	678	protein_coding	NADH dehydrogenase I chain B && PF01058:NADH ubiquinone oxidoreductase, 20 Kd subunit	-
PA2641	502.49	602.474	258.067	363.415	552.482	310.741	0.832378	0.00149947	0.0124571	nuoF	AE004091.2	2986243	2987589	+	1347	protein_coding	NADH dehydrogenase I chain F && PF10589:NADH-ubiquinone oxidoreductase-F iron-sulfur binding region|PF01512:Respiratory-chain NADH dehydrogenase 51 Kd subunit	-
PA2642	1108.26	1211.62	576.412	635.419	1159.94	605.916	0.937315	3.0098e-05	0.000365234	nuoG	AE004091.2	2987721	2990438	+	2718	protein_coding	NADH dehydrogenase I chain G && PF10588:NADH-ubiquinone oxidoreductase-G iron-sulfur binding region|PF04879:Molybdopterin oxidoreductase Fe4S4 domain|PF00384:Molybdopterin oxidoreductase|PF13510:2Fe-2S iron-sulfur cluster binding domain	-
PA2644	143.994	142.039	60.2784	84.7225	143.017	72.5005	0.985771	0.00174001	0.0141294	nuoI	AE004091.2	2991442	2991990	+	549	protein_coding	NADH Dehydrogenase I chain I && PF12838:4Fe-4S dicluster domain	-
PA2662	1864.97	2275.48	485.053	522.827	2070.23	503.94	2.03888	6.81916e-19	3.44145e-17	PA2662	AE004091.2	3011100	3012293	-	1194	protein_coding	conserved hypothetical protein && PF05940:NnrS protein	-
PA2663	125.126	108.674	32.0229	35.6726	116.9	33.8478	1.7906	3.95562e-07	6.37623e-06	ppyR	AE004091.2	3012280	3012537	-	258	protein_coding	psl and pyoverdine operon regulator%2C PpyR && -	-
PA2664	1193.66	1520.48	307.043	342.234	1357.07	324.639	2.0644	1.00311e-17	4.66965e-16	fhp	AE004091.2	3012592	3013773	-	1182	protein_coding	flavohemoprotein && PF00042:Globin|PF00175:Oxidoreductase NAD-binding domain|PF00970:Oxidoreductase FAD-binding domain	FAD_binding_6
PA2682	1937.47	2233.54	459.623	484.925	2085.5	472.274	2.14302	1.3979e-21	8.20505e-20	PA2682	AE004091.2	3029187	3030428	+	1242	protein_coding	conserved hypothetical protein && PF12680:SnoaL-like domain|PF01738:Dienelactone hydrolase family	-
PA2683	549.164	560.53	246.765	230.757	554.847	238.761	1.21593	3.44935e-07	5.64439e-06	PA2683	AE004091.2	3030436	3031398	-	963	protein_coding	probable serine/threonine dehydratase%2C degradative && PF00291:Pyridoxal-phosphate dependent enzyme	PALP
PA2704	323.739	354.621	156.347	182.822	339.18	169.585	1.00189	0.000101997	0.00112635	PA2704	AE004091.2	3057902	3058921	-	1020	protein_coding	probable transcriptional regulator && PF12625:Arabinose-binding domain of AraC transcription regulator, N-term|PF12833:Helix-turn-helix domain	-
PA2708	740.826	1261.19	536.854	647.681	1001.01	592.268	0.757845	0.00703037	0.0471602	PA2708	AE004091.2	3061733	3062818	-	1086	protein_coding	hypothetical protein && PF05359:Domain of Unknown Function (DUF748)	-
PA2753	245.287	199.236	55.5691	63.5419	222.261	59.5555	1.90237	3.40172e-10	7.9178e-09	PA2753	AE004091.2	3114819	3115193	+	375	protein_coding	hypothetical protein && PF16703:Domain of unknown function (DUF5064)	-
PA2754	675.283	1174.44	434.193	566.303	924.863	500.248	0.887608	0.00224485	0.0177484	PA2754	AE004091.2	3115304	3115633	+	330	protein_coding	conserved hypothetical protein && PF05957:Bacterial protein of unknown function (DUF883)	-
PA2769	171.8	213.535	114.906	107.018	192.668	110.962	0.795519	0.00534735	0.0371631	PA2769	AE004091.2	3127860	3128270	-	411	protein_coding	hypothetical protein && PF00293:NUDIX domain	NUDIX
PA2777	1094.36	2035.26	728.992	840.537	1564.81	784.764	0.996067	0.000602167	0.00562578	PA2777	AE004091.2	3135044	3136000	-	957	protein_coding	conserved hypothetical protein && PF01226:Formate/nitrite transporter	-
PA2826	323.739	316.49	157.289	187.281	320.114	172.285	0.89564	0.000521431	0.0049226	PA2826	AE004091.2	3179957	3180442	-	486	protein_coding	probable glutathione peroxidase && PF00255:Glutathione peroxidase	GSHPx
PA2862	244.294	311.723	163.882	154.953	278.008	159.417	0.802091	0.00288244	0.0220252	lipA	AE004091.2	3214282	3215217	+	936	protein_coding	lactonizing lipase precursor && PF00561:alpha/beta hydrolase fold	Abhydrolase_1
PA2931	927.522	890.365	485.995	575.221	908.944	530.608	0.777283	0.00073052	0.00661881	cifR	AE004091.2	3286624	3287214	-	591	protein_coding	CifR && PF00440:Bacterial regulatory proteins, tetR family	TetR_N
PA2954	486.601	547.184	277.846	306.562	516.893	292.204	0.823743	0.000620125	0.00576364	PA2954	AE004091.2	3314495	3315064	-	570	protein_coding	hypothetical protein && PF06938:Protein of unknown function (DUF1285)	-
PA2955	544.199	593.895	341.892	358.956	569.047	350.424	0.699853	0.00281785	0.0216142	PA2955	AE004091.2	3315057	3315689	-	633	protein_coding	hypothetical protein && PF16105:Domain of unknown function (DUF4823)	-
PA3007	599.811	1053.38	172.359	193.97	826.594	183.164	2.1752	1.43862e-13	4.79539e-12	lexA	AE004091.2	3367903	3368517	+	615	protein_coding	repressor protein LexA && PF00717:Peptidase S24-like|PF01726:LexA DNA binding domain	LexA_DNA_bind
PA3008	341.614	490.94	137.51	186.167	416.277	161.838	1.36614	1.74771e-06	2.55762e-05	PA3008	AE004091.2	3368529	3369014	+	486	protein_coding	hypothetical protein && PF03846:Cell division inhibitor SulA	-
PA3177	1244.31	1371.77	677.19	829.389	1308.04	753.289	0.796822	0.000544015	0.00510902	PA3177	AE004091.2	3567606	3568529	+	924	protein_coding	hypothetical protein && PF00990:Diguanylate cyclase, GGDEF domain	GGDEF
PA3194	951.355	903.711	536.854	579.68	927.533	558.267	0.732757	0.00110358	0.00956553	edd	AE004091.2	3585477	3587303	-	1827	protein_coding	phosphogluconate dehydratase && PF00920:Dehydratase family	ILVD_EDD
PA3195	914.612	940.889	369.205	473.777	927.751	421.491	1.13956	1.77631e-06	2.59245e-05	gapA	AE004091.2	3587433	3588437	+	1005	protein_coding	glyceraldehyde 3-phosphate dehydrogenase && PF00044:Glyceraldehyde 3-phosphate dehydrogenase, NAD binding domain|PF02800:Glyceraldehyde 3-phosphate dehydrogenase, C-terminal domain	-
PA3205	108.244	121.067	53.6854	52.3942	114.655	53.0398	1.11196	0.000707557	0.00642298	PA3205	AE004091.2	3595387	3595827	+	441	protein_coding	hypothetical protein && PF07813:LTXXQ motif family protein	-
PA3231	405.17	696.849	173.3	191.74	551.01	182.52	1.59516	5.92003e-08	1.04814e-06	PA3231	AE004091.2	3618726	3618884	-	159	protein_coding	hypothetical protein && -	-
PA3249	231.384	332.695	158.231	163.871	282.04	161.051	0.809229	0.00388968	0.0283841	PA3249	AE004091.2	3635541	3636257	-	717	protein_coding	probable transcriptional regulator && PF07702:UTRA domain|PF00392:Bacterial regulatory proteins, gntR family	UTRA
PA3273	313.808	466.155	170.475	192.855	389.982	181.665	1.10361	7.53059e-05	0.000854311	PA3273	AE004091.2	3667924	3668523	-	600	protein_coding	hypothetical protein && -	-
PA3274	437.941	763.579	197.788	221.839	600.76	209.814	1.51879	2.38761e-07	3.95494e-06	PA3274	AE004091.2	3668474	3668761	+	288	protein_coding	hypothetical protein && -	-
PA3277	572.005	761.672	183.661	138.231	666.839	160.946	2.04804	3.25161e-14	1.15518e-12	PA3277	AE004091.2	3669821	3670633	-	813	protein_coding	probable short-chain dehydrogenase && PF00106:short chain dehydrogenase	adh_short
PA3278	138.036	116.3	69.6969	56.8533	127.168	63.2751	1.00291	0.00180624	0.0146013	PA3278	AE004091.2	3670759	3671058	-	300	protein_coding	hypothetical protein && -	-
PA3307	2940.46	3984.72	2164.37	2265.21	3462.59	2214.79	0.644776	0.00592394	0.0404415	PA3307	AE004091.2	3706546	3706854	-	309	protein_coding	hypothetical protein && -	-
PA3309	4075.53	4298.35	1074.65	1246.31	4186.94	1160.48	1.85152	2.17892e-17	9.88754e-16	PA3309	AE004091.2	3710225	3710680	+	456	protein_coding	conserved hypothetical protein && PF00582:Universal stress protein family	Usp
PA3337	487.594	547.184	190.254	227.413	517.389	208.833	1.31071	1.45487e-07	2.46279e-06	rfaD	AE004091.2	3746078	3747076	-	999	protein_coding	ADP-L-glycero-D-mannoheptose 6-epimerase && PF01370:NAD dependent epimerase/dehydratase family	Epimerase
PA3350	513.414	666.344	198.73	356.726	589.879	277.728	1.08981	0.0002646	0.00269085	PA3350	AE004091.2	3761961	3762659	+	699	protein_coding	hypothetical protein && PF13144:Chaperone for flagella basal body P-ring formation	-
PA3352	1406.18	1995.22	921.129	1140.41	1700.7	1030.77	0.722919	0.00420334	0.0302641	PA3352	AE004091.2	3763182	3763652	+	471	protein_coding	hypothetical protein && PF05130:FlgN protein	-
PA3365	300.898	407.051	129.975	107.018	353.975	118.497	1.57666	1.98135e-08	3.71503e-07	PA3365	AE004091.2	3775761	3776876	-	1116	protein_coding	probable chaperone && PF07724:AAA domain (Cdc48 subfamily)|PF10431:C-terminal, D2-small domain, of ClpB protein	-
PA3366	322.746	432.79	136.568	138.231	377.768	137.4	1.4596	7.08458e-08	1.23808e-06	amiE	AE004091.2	3776959	3777999	-	1041	protein_coding	AmiL && PF00795:Carbon-nitrogen hydrolase	CN_hydrolase
PA3391	352.538	306.004	192.137	215.151	329.271	203.644	0.694091	0.00654137	0.0442095	nosR	AE004091.2	3794819	3796966	+	2148	protein_coding	regulatory protein NosR && PF12801:4Fe-4S binding domain|PF04205:FMN-binding domain	-
PA3413	462.768	678.737	148.812	191.74	570.752	170.276	1.74758	4.19506e-10	9.6809e-09	PA3413	AE004091.2	3820006	3820272	+	267	protein_coding	conserved hypothetical protein && -	-
PA3414	570.019	684.456	186.486	183.937	627.238	185.212	1.75984	1.13341e-12	3.43842e-11	PA3414	AE004091.2	3820308	3820892	+	585	protein_coding	hypothetical protein && -	-
PA3415	1332.69	1565.29	761.015	724.6	1448.99	742.808	0.963887	1.8344e-05	0.000231444	PA3415	AE004091.2	3821385	3822497	-	1113	protein_coding	probable dihydrolipoamide acetyltransferase && PF02817:e3 binding domain|PF00364:Biotin-requiring enzyme|PF00198:2-oxoacid dehydrogenases acyltransferase (catalytic domain)	Biotin_lipoyl
PA3416	1427.03	1514.77	793.979	847.225	1470.9	820.602	0.84218	0.000120055	0.0012863	PA3416	AE004091.2	3822515	3823516	-	1002	protein_coding	probable pyruvate dehydrogenase E1 component%2C beta chain && PF02780:Transketolase, C-terminal domain|PF02779:Transketolase, pyrimidine binding domain	-
PA3417	1264.17	1399.42	720.515	776.995	1331.79	748.755	0.831114	0.000183553	0.00190246	PA3417	AE004091.2	3823509	3824606	-	1098	protein_coding	probable pyruvate dehydrogenase E1 component%2C alpha subunit && PF00676:Dehydrogenase E1 component	-
PA3420	836.16	914.197	299.508	263.086	875.179	281.297	1.63651	3.40921e-12	9.8977e-11	PA3420	AE004091.2	3826838	3829321	-	2484	protein_coding	probable transcriptional regulator && PF00196:Bacterial regulatory proteins, luxR family	GerE
PA3427	1268.14	1997.13	296.683	311.021	1632.63	303.852	2.42615	9.56098e-20	5.16293e-18	PA3427	AE004091.2	3836466	3837377	-	912	protein_coding	probable short-chain dehydrogenase && PF00106:short chain dehydrogenase	adh_short
PA3428	103.279	109.627	60.2784	44.5908	106.453	52.4346	1.01592	0.00270343	0.0209148	PA3428	AE004091.2	3837493	3837786	-	294	protein_coding	hypothetical protein && -	-
PA3429	355.517	420.397	97.0105	92.5259	387.957	94.7682	2.03282	4.20889e-14	1.48549e-12	PA3429	AE004091.2	3837885	3838781	-	897	protein_coding	probable epoxide hydrolase && PF12697:Alpha/beta hydrolase family	-
PA3430	278.058	308.863	113.964	101.444	293.461	107.704	1.4445	9.08837e-08	1.56655e-06	PA3430	AE004091.2	3838778	3839557	-	780	protein_coding	probable aldolase && PF00596:Class II Aldolase and Adducin N-terminal domain	Aldolase_II
PA3454	527.317	682.55	184.603	196.2	604.933	190.401	1.66855	5.79493e-11	1.45547e-09	PA3454	AE004091.2	3859338	3860522	-	1185	protein_coding	probable acyl-CoA thiolase && PF00108:Thiolase, N-terminal domain|PF02803:Thiolase, C-terminal domain	Thiolase_N
PA3459	2033.79	3172.52	1459.87	1609.73	2603.16	1534.8	0.762414	0.00306734	0.0232635	PA3459	AE004091.2	3865897	3867666	+	1770	protein_coding	probable glutamine amidotransferase && PF13537:Glutamine amidotransferase domain|PF00733:Asparagine synthase	-
PA3460	1410.15	2346.03	1024.73	1177.2	1878.09	1100.96	0.770827	0.00440437	0.0315432	PA3460	AE004091.2	3867707	3869464	+	1758	protein_coding	probable acetyltransferase && PF08443:RimK-like ATP-grasp domain|PF00583:Acetyltransferase (GNAT) family	Acetyltransf_1
PA3461	285.009	394.659	183.661	217.38	339.834	200.52	0.762893	0.00517149	0.0360581	PA3461	AE004091.2	3869461	3870657	+	1197	protein_coding	conserved hypothetical protein && PF05343:M42 glutamyl aminopeptidase	-
PA3531	781.541	1267.87	68.755	101.444	1024.7	85.0996	3.59568	6.72907e-32	5.5903e-30	bfrB	AE004091.2	3950284	3950760	+	477	protein_coding	bacterioferritin && PF00210:Ferritin-like domain	Ferritin
PA3534	1023.85	1236.41	363.554	282.037	1130.13	322.795	1.80628	2.46446e-13	7.87461e-12	PA3534	AE004091.2	3952500	3954608	-	2109	protein_coding	probable oxidoreductase && PF01568:Molydopterin dinucleotide binding domain|PF00384:Molybdopterin oxidoreductase	-
PA3572	418.08	442.323	229.811	235.216	430.201	232.514	0.887976	0.000253192	0.00258457	PA3572	AE004091.2	4004783	4004959	+	177	protein_coding	hypothetical protein && -	-
PA3582	3437.99	3107.7	1787.63	2205.01	3272.84	1996.32	0.713448	0.00152608	0.0126393	glpK	AE004091.2	4013685	4015202	+	1518	protein_coding	glycerol kinase && PF02782:FGGY family of carbohydrate kinases, C-terminal domain|PF00370:FGGY family of carbohydrate kinases, N-terminal domain	FGGY_N
PA3602	386.302	378.453	238.288	201.773	382.377	220.031	0.795754	0.00145307	0.0121464	PA3602	AE004091.2	4036265	4037875	+	1611	protein_coding	conserved hypothetical protein && PF01645:Conserved region in glutamate synthase	-
PA3613	1057.61	1004.76	465.274	577.451	1031.19	521.362	0.984883	2.46926e-05	0.000303736	PA3613	AE004091.2	4045934	4048339	-	2406	protein_coding	hypothetical protein && PF03894:D-xylulose 5-phosphate/D-fructose 6-phosphate phosphoketolase|PF09364:XFP N-terminal domain	-
PA3616	412.122	484.267	188.37	210.692	448.194	199.531	1.16879	3.36797e-06	4.78606e-05	PA3616	AE004091.2	4051097	4051558	-	462	protein_coding	conserved hypothetical protein && PF02631:RecX family	-
PA3617	3428.06	4796.91	1133.99	1426.91	4112.49	1280.45	1.68377	1.47746e-11	3.9302e-10	recA	AE004091.2	4051564	4052604	-	1041	protein_coding	RecA protein && PF00154:recA bacterial DNA recombination protein	-
PA3628	541.22	601.521	291.973	308.791	571.37	300.382	0.928144	9.10086e-05	0.0010196	PA3628	AE004091.2	4062970	4063821	-	852	protein_coding	probable esterase && PF00756:Putative esterase	-
PA3629	530.296	568.156	339.066	347.808	549.226	343.437	0.677596	0.00377372	0.0276876	adhC	AE004091.2	4063875	4064987	-	1113	protein_coding	alcohol dehydrogenase class III && PF00107:Zinc-binding dehydrogenase|PF08240:Alcohol dehydrogenase GroES-like domain	ADH_zinc_N
PA3638	921.563	840.795	556.633	496.073	881.179	526.353	0.74281	0.00115788	0.0100041	tRNA(Ile)-lysidine synthase	AE004091.2	4072659	4073987	-	1329	protein_coding	conserved hypothetical protein && PF09179:TilS substrate binding domain|PF01171:PP-loop family|PF11734:TilS substrate C-terminal domain	-
PA3692	3479.7	6788.32	1954.34	2965.29	5134.01	2459.81	1.0618	0.000670685	0.00615935	lptF	AE004091.2	4134591	4135376	+	786	protein_coding	Lipotoxon F%2C LptF && PF00691:OmpA family|PF14346:Domain of unknown function (DUF4398)	-
PA3753	294.94	377.5	177.068	187.281	336.22	182.175	0.884966	0.000768547	0.00694006	PA3753	AE004091.2	4204734	4205258	-	525	protein_coding	conserved hypothetical protein && PF00132:Bacterial transferase hexapeptide (six repeats)	Hexapep
PA3760	614.707	593.895	210.033	226.298	604.301	218.165	1.47055	7.71413e-10	1.71425e-08	PA3760	AE004091.2	4210295	4212823	+	2529	protein_coding	N-Acetyl-D-Glucosamine phosphotransferase system transporter && PF02896:PEP-utilising enzyme, TIM barrel domain|PF00391:PEP-utilising enzyme, mobile domain|PF05524:PEP-utilising enzyme, N-terminal|PF00358:phosphoenolpyruvate-dependent sugar phosphotransferase system, EIIA 1|PF00381:PTS HPr component phosphorylation site	PTS-HPr
PA3769	863.966	997.133	431.367	490.499	930.549	460.933	1.01426	1.32807e-05	0.000173227	guaA	AE004091.2	4225660	4227237	-	1578	protein_coding	GMP synthase && PF00958:GMP synthase C terminal domain|PF00117:Glutamine amidotransferase class-I|PF02540:NAD synthase	GATase
PA3770	1189.69	1587.21	601.842	672.206	1388.45	637.024	1.12455	3.16128e-06	4.52809e-05	guaB	AE004091.2	4227317	4228786	-	1470	protein_coding	inosine-5'-monophosphate dehydrogenase && PF00571:CBS domain|PF00478:IMP dehydrogenase / GMP reductase domain	CBS
PA3839	556.116	505.239	253.358	274.233	530.678	263.796	1.00897	2.63505e-05	0.000322659	PA3839	AE004091.2	4300117	4301949	+	1833	protein_coding	probable sodium:sulfate symporter && PF03600:Citrate transporter|PF02080:TrkA-C domain	TrkA_C
PA3876	88.3827	93.4216	50.8599	36.7874	90.9022	43.8237	1.04604	0.00335469	0.0251602	narK2	AE004091.2	4342122	4343528	-	1407	protein_coding	nitrite extrusion protein 2 && PF07690:Major Facilitator Superfamily	MFS_1
PA3879	529.303	534.791	340.95	347.808	532.047	344.379	0.627703	0.00709095	0.04739	narL	AE004091.2	4346875	4347534	+	660	protein_coding	two-component response regulator NarL && PF00196:Bacterial regulatory proteins, luxR family|PF00072:Response regulator receiver domain	Response_reg
PA3880	100.299	93.4216	45.2088	40.1317	96.8605	42.6703	1.17982	0.000706495	0.00642298	PA3880	AE004091.2	4347619	4348014	+	396	protein_coding	conserved hypothetical protein && PF08859:DGC domain	-
PA4015	412.122	453.762	220.393	240.79	432.942	230.592	0.909745	0.000209449	0.00215844	PA4015	AE004091.2	4494481	4494936	+	456	protein_coding	conserved hypothetical protein && PF01575:MaoC like domain	-
PA4067	278.058	309.817	100.778	99.2145	293.937	99.9962	1.55548	9.18012e-09	1.78319e-07	oprG	AE004091.2	4544607	4545305	+	699	protein_coding	Outer membrane protein OprG precursor && PF03922:OmpW family	-
PA4147	3494.59	2937.06	1756.55	1685.53	3215.83	1721.04	0.90181	4.13693e-05	0.000492058	acoR	AE004091.2	4639502	4641379	-	1878	protein_coding	transcriptional regulator AcoR && PF02954:Bacterial regulatory protein, Fis family|PF00158:Sigma-54 interaction domain|PF01590:GAF domain	Sigma54_activat
PA4148	201.592	121.067	66.8713	49.0499	161.329	57.9606	1.47088	2.40486e-05	0.00029649	PA4148	AE004091.2	4641711	4642511	+	801	protein_coding	probable short-chain dehydrogenase && PF00106:short chain dehydrogenase	adh_short
PA4149	145.98	95.3282	59.3365	63.5419	120.654	61.4392	0.973833	0.00418341	0.0301608	PA4149	AE004091.2	4642508	4643548	+	1041	protein_coding	conserved hypothetical protein && PF01513:ATP-NAD kinase	NAD_kinase
PA4152	269.12	186.843	113.022	83.6077	227.982	98.3149	1.20899	8.16457e-05	0.000920432	PA4152	AE004091.2	4645594	4646706	+	1113	protein_coding	probable hydrolase && PF00364:Biotin-requiring enzyme|PF00561:alpha/beta hydrolase fold	Abhydrolase_1
PA4171	216.488	354.621	68.755	79.1487	285.554	73.9519	1.95188	7.70978e-10	1.71425e-08	PA4171	AE004091.2	4667904	4668467	+	564	protein_coding	probable protease && PF01965:DJ-1/PfpI family	DJ-1_PfpI
PA4172	173.786	227.834	88.5339	75.8044	200.81	82.1691	1.28716	1.76482e-05	0.000223186	PA4172	AE004091.2	4668490	4669290	+	801	protein_coding	probable nuclease && PF03372:Endonuclease/Exonuclease/phosphatase family	Exo_endo_phos
PA4328	264.155	273.592	160.114	167.215	268.873	163.665	0.716737	0.00557256	0.0383335	PA4328	AE004091.2	4855963	4856877	+	915	protein_coding	hypothetical protein && PF00582:Universal stress protein family	Usp
PA4341	424.038	447.089	210.033	200.659	435.564	205.346	1.08443	9.43628e-06	0.000125507	PA4341	AE004091.2	4869558	4870328	-	771	protein_coding	probable transcriptional regulator && PF09339:IclR helix-turn-helix domain	-
PA4348	108.244	106.768	55.5691	51.2794	107.506	53.4243	1.00718	0.00227501	0.0179606	PA4348	AE004091.2	4876821	4877606	-	786	protein_coding	conserved hypothetical protein && PF00753:Metallo-beta-lactamase superfamily	Lactamase_B
PA4351	371.406	333.649	126.208	134.887	352.527	130.548	1.43392	3.55957e-08	6.45022e-07	PA4351	AE004091.2	4879545	4880321	+	777	protein_coding	probable acyltransferase && PF01553:Acyltransferase	Acyltransferase
PA4352	4235.42	3775.95	1516.38	1540.61	4005.68	1528.5	1.38995	9.64106e-11	2.36644e-09	PA4352	AE004091.2	4880318	4881178	-	861	protein_coding	conserved hypothetical protein && PF00582:Universal stress protein family	Usp
PA4417	1373.41	1788.36	947.501	1070.18	1580.88	1008.84	0.6484	0.00605858	0.0412564	murE	AE004091.2	4951141	4952604	-	1464	protein_coding	UDP-N-acetylmuramoylalanyl-D-glutamate-2%2C 6-diaminopimelate ligase && PF01225:Mur ligase family, catalytic domain|PF02875:Mur ligase family, glutamate ligase domain|PF08245:Mur ligase middle domain	-
PA4421	1143.02	1537.64	752.538	924.144	1340.33	838.341	0.677603	0.00607322	0.041304	PA4421	AE004091.2	4955574	4956029	-	456	protein_coding	RNA component of RNaseP%2C RnpB && PF02381:MraZ protein, putative antitoxin-like	-
PA4421.1	20947.7	39420.1	8637.71	14203.3	30183.9	11420.5	1.40222	7.89245e-06	0.000106018	rnpB	AE004091.2	4956328	4956536	+	209	protein_coding	- && -	-
PA4577	506.463	510.959	238.288	251.938	508.711	245.113	1.0539	1.04061e-05	0.000137056	PA4577	AE004091.2	5125605	5125931	-	327	protein_coding	hypothetical protein && PF01258:Prokaryotic dksA/traR C4-type zinc finger	zf-dskA_traR
PA4581.1	30830.7	55191.2	175.184	255.282	43010.9	215.233	7.64503	4.21594e-143	3.79435e-140	PA4581.1	AE004091.2	5131082	5131155	+	74	protein_coding	- && -	-
PA4582	1731.9	2352.7	308.927	309.906	2042.3	309.416	2.72267	8.18458e-29	6.05435e-27	PA4582	AE004091.2	5131428	5132573	+	1146	protein_coding	conserved hypothetical protein && PF01145:SPFH domain / Band 7 family	-
PA4583	615.7	936.123	196.847	173.904	775.911	185.375	2.06458	4.62578e-14	1.61156e-12	PA4583	AE004091.2	5132629	5133843	+	1215	protein_coding	conserved hypothetical protein && PF01139:tRNA-splicing ligase RtcB	-
PA4584	420.066	543.371	190.254	171.675	481.718	180.964	1.4117	5.41107e-08	9.67543e-07	PA4584	AE004091.2	5133880	5134692	+	813	protein_coding	conserved hypothetical protein && PF10127:Predicted nucleotidyltransferase	-
PA4585	624.637	808.383	198.73	201.773	716.51	200.252	1.8395	2.57687e-13	8.18534e-12	rtcA	AE004091.2	5134689	5135714	+	1026	protein_coding	RNA 3'-terminal phosphate cyclase && PF05189:RNA 3'-terminal phosphate cyclase (RTC), insert domain|PF01137:RNA 3'-terminal phosphate cyclase	-
PA4586	61.57	98.188	32.9647	32.3283	79.879	32.6465	1.2917	0.00109419	0.00949941	PA4586	AE004091.2	5135816	5136193	+	378	protein_coding	hypothetical protein && -	-
PA4587	180.738	159.198	66.8713	57.968	169.968	62.4197	1.44211	2.54907e-06	3.68048e-05	ccpR	AE004091.2	5136317	5137357	+	1041	protein_coding	cytochrome c551 peroxidase precursor && PF00034:Cytochrome c|PF03150:Di-haem cytochrome c peroxidase	CCP_MauG
PA4610	127.112	112.487	52.7436	55.7385	119.8	54.241	1.14397	0.000444877	0.00428988	PA4610	AE004091.2	5168755	5169189	+	435	protein_coding	hypothetical protein && PF05425:Copper resistance protein D	-
PA4621	523.345	571.016	348.484	305.447	547.18	326.966	0.742068	0.00187911	0.0151225	PA4621	AE004091.2	5179437	5182268	-	2832	protein_coding	probable oxidoreductase && PF02738:Molybdopterin-binding domain of aldehyde dehydrogenase	-
PA4654	330.69	322.209	150.696	108.133	326.45	129.414	1.33075	1.24681e-06	1.85989e-05	PA4654	AE004091.2	5220887	5222260	-	1374	protein_coding	probable major facilitator superfamily (MFS) transporter && PF07690:Major Facilitator Superfamily	MFS_1
PA4726.2	3523.39	6594.8	1786.69	2926.27	5059.1	2356.48	1.10255	0.000446469	0.00429405	PA4726.2	AE004091.2	5308743	5308964	-	222	protein_coding	- && -	-
PA4763	1509.46	2008.57	335.299	414.694	1759.01	374.996	2.23104	3.28369e-19	1.70499e-17	recN	AE004091.2	5349929	5351605	+	1677	protein_coding	DNA repair protein RecN && PF02463:RecF/RecN/SMC N terminal domain	SMC_N
PA4810	163.856	204.956	90.4176	85.8373	184.406	88.1274	1.06485	0.000297733	0.00297182	fdnI	AE004091.2	5396992	5397618	-	627	protein_coding	nitrate-inducible formate dehydrogenase%2C gamma subunit && PF01292:Prokaryotic cytochrome b561	Ni_hydr_CYTB
PA4811	531.289	512.866	212.858	217.38	522.077	215.119	1.2793	1.0401e-07	1.78302e-06	fdnH	AE004091.2	5397690	5398619	-	930	protein_coding	nitrate-inducible formate dehydrogenase%2C beta subunit && PF13247:4Fe-4S dicluster domain|PF09163:Formate dehydrogenase N, transmembrane	-
PA4812	1138.05	1344.13	439.844	477.122	1241.09	458.483	1.43717	4.4594e-10	1.02471e-08	fdnG	AE004091.2	5398628	5401708	-	3081	protein_coding	formate dehydrogenase-O%2C major subunit && PF00384:Molybdopterin oxidoreductase|PF01568:Molydopterin dinucleotide binding domain	-
PA4813	432.976	656.811	237.346	247.479	544.894	242.413	1.16912	1.64466e-05	0.000209461	lipC	AE004091.2	5402016	5402945	-	930	protein_coding	lipase LipC && PF00561:alpha/beta hydrolase fold	Abhydrolase_1
PA4832	900.709	731.167	403.112	577.451	815.938	490.281	0.736116	0.00455684	0.0325059	PA4832	AE004091.2	5423071	5423868	-	798	protein_coding	probable short-chain dehydrogenase && PF00106:short chain dehydrogenase	adh_short
PA4877	1611.74	2673.96	655.528	753.584	2142.85	704.556	1.60518	3.38877e-09	7.08961e-08	PA4877	AE004091.2	5473212	5473619	-	408	protein_coding	hypothetical protein && PF07498:Rho termination factor, N-terminal domain	-
PA4880	344.593	733.074	146.929	150.494	538.834	148.711	1.8579	1.71114e-08	3.25357e-07	PA4880	AE004091.2	5476945	5477478	+	534	protein_coding	probable bacterioferritin && PF00210:Ferritin-like domain	Ferritin
PA4899	740.826	830.309	243.939	230.757	785.567	237.348	1.7263	3.18555e-13	1.00596e-11	PA4899	AE004091.2	5495821	5497290	-	1470	protein_coding	probable aldehyde dehydrogenase && PF00171:Aldehyde dehydrogenase family	Aldedh
PA4900	658.401	726.401	255.241	238.561	692.401	246.901	1.48715	3.71434e-10	8.60835e-09	PA4900	AE004091.2	5497313	5498653	-	1341	protein_coding	probable major facilitator superfamily (MFS) transporter && PF07690:Major Facilitator Superfamily	MFS_1
PA5020	499.511	629.166	198.73	198.429	564.339	198.58	1.50703	2.14654e-09	4.5635e-08	PA5020	AE004091.2	5645593	5647395	+	1803	protein_coding	probable acyl-CoA dehydrogenase && PF02771:Acyl-CoA dehydrogenase, N-terminal domain|PF00441:Acyl-CoA dehydrogenase, C-terminal domain|PF02770:Acyl-CoA dehydrogenase, middle domain|PF12418:Acyl-CoA dehydrogenase N terminal|PF12806:Acetyl-CoA dehydrogenase C-terminal like	-
PA5027	737.846	1061.96	266.544	275.348	899.901	270.946	1.73217	2.04234e-11	5.3537e-10	PA5027	AE004091.2	5657581	5658396	+	816	protein_coding	hypothetical protein && PF00582:Universal stress protein family	Usp
PA5100	1610.75	2006.66	664.004	959.817	1808.7	811.911	1.1565	5.94751e-06	8.08981e-05	hutU	AE004091.2	5743074	5744753	-	1680	protein_coding	urocanase && PF17391:Urocanase N-terminal domain|PF17392:Urocanase C-terminal domain|PF01175:Urocanase Rossmann-like domain	Urocanase
PA5106	2099.34	1961.85	1105.73	1246.31	2030.6	1176.02	0.788239	0.000316654	0.00312602	PA5106	AE004091.2	5749453	5750814	+	1362	protein_coding	conserved hypothetical protein && PF01979:Amidohydrolase family	Amidohydro_1
PA5170	3525.38	3938.96	1207.45	1392.35	3732.17	1299.9	1.52192	4.9562e-12	1.40123e-10	arcD	AE004091.2	5820910	5822358	+	1449	protein_coding	arginine/ornithine antiporter && PF13520:Amino acid permease	-
PA5171	7300.01	7638.65	3228.66	3520.44	7469.33	3374.55	1.14636	5.63723e-08	1.00466e-06	arcA	AE004091.2	5822380	5823636	+	1257	protein_coding	arginine deiminase && PF02274:Amidinotransferase	-
PA5172	2287.03	2705.41	1101.96	1509.4	2496.22	1305.68	0.9355	0.000115226	0.00124694	arcB	AE004091.2	5823716	5824726	+	1011	protein_coding	ornithine carbamoyltransferase%2C catabolic && PF02729:Aspartate/ornithine carbamoyltransferase, carbamoyl-P binding domain|PF00185:Aspartate/ornithine carbamoyltransferase, Asp/Orn binding domain	-
PA5173	3455.86	3893.2	1636.94	2161.54	3674.53	1899.24	0.952503	4.53093e-05	0.000529589	arcC	AE004091.2	5824787	5825719	+	933	protein_coding	carbamate kinase && PF00696:Amino acid kinase family	AA_kinase
PA5208	465.747	524.305	271.253	284.266	495.026	277.76	0.834162	0.000525123	0.0049488	PA5208	AE004091.2	5863034	5863711	-	678	protein_coding	conserved hypothetical protein && PF01865:Protein of unknown function DUF47	-
PA5212	1216.5	1863.67	583.947	702.305	1540.08	643.126	1.26048	1.67817e-06	2.46253e-05	PA5212	AE004091.2	5867817	5868146	+	330	protein_coding	hypothetical protein && PF09498:Protein of unknown function (DUF2388)	-
PA5227.1	1617.7	2423.24	1259.25	1277.53	2020.47	1268.39	0.671811	0.00736637	0.0490485	ssrS	AE004091.2	5884320	5884502	+	183	protein_coding	- && -	-
PA5231	1425.05	1430.88	627.272	630.96	1427.96	629.116	1.18259	6.34552e-08	1.11615e-06	PA5231	AE004091.2	5887082	5889832	-	2751	protein_coding	probable ATP-binding/permease fusion ABC transporter && PF12698:ABC-2 family transporter protein|PF00005:ABC transporter	ABC_tran
PA5232	1654.44	1617.72	624.447	694.502	1636.08	659.474	1.31127	2.76783e-09	5.8384e-08	PA5232	AE004091.2	5889829	5890902	-	1074	protein_coding	conserved hypothetical protein && PF13437:HlyD family secretion protein|PF13533:Biotin-lipoyl like	-
PA5234	334.663	418.491	179.893	232.987	376.577	206.44	0.869673	0.00112349	0.00972254	PA5234	AE004091.2	5891683	5892660	+	978	protein_coding	probable oxidoreductase && PF00107:Zinc-binding dehydrogenase|PF08240:Alcohol dehydrogenase GroES-like domain	ADH_zinc_N
PA5245	589.88	996.18	426.658	512.794	793.03	469.726	0.756429	0.00736446	0.0490485	PA5245	AE004091.2	5906626	5907294	+	669	protein_coding	conserved hypothetical protein && PF01965:DJ-1/PfpI family	DJ-1_PfpI
PA5295	845.097	1127.73	613.144	596.402	986.415	604.773	0.705851	0.0034172	0.0254522	PA5295	AE004091.2	5960852	5962528	-	1677	protein_coding	hypothetical protein && PF00563:EAL domain|PF00990:Diguanylate cyclase, GGDEF domain	EAL
PA5354	118.175	142.039	59.3365	49.0499	130.107	54.1932	1.26015	0.000117318	0.00126703	glcE	AE004091.2	6021124	6022203	-	1080	protein_coding	glycolate oxidase subunit GlcE && PF01565:FAD binding domain	FAD_binding_4
PA5373	454.823	494.753	218.509	269.774	474.788	244.142	0.96139	0.000114994	0.00124693	betB	AE004091.2	6049185	6050657	-	1473	protein_coding	betaine aldehyde dehydrogenase && PF00171:Aldehyde dehydrogenase family	Aldedh
PA5374	147.967	155.385	66.8713	65.7714	151.676	66.3214	1.19324	8.99459e-05	0.00100979	betI	AE004091.2	6050718	6051311	-	594	protein_coding	transcriptional regulator BetI && PF00440:Bacterial regulatory proteins, tetR family|PF13977:BetI-type transcriptional repressor, C-terminal	TetR_N
PA5380	788.493	1087.69	411.588	530.63	938.094	471.109	0.994847	0.000119991	0.0012863	gbdR	AE004091.2	6058673	6059776	+	1104	protein_coding	GbdR && PF01965:DJ-1/PfpI family|PF12833:Helix-turn-helix domain	DJ-1_PfpI
PA5381	196.627	236.414	112.08	119.28	216.52	115.68	0.905553	0.0011701	0.0100774	PA5381	AE004091.2	6059823	6060200	-	378	protein_coding	hypothetical protein && -	-
PA5386	127.112	184.937	64.0458	74.6896	156.024	69.3677	1.17272	0.000279942	0.00282031	cdhA	AE004091.2	6063883	6064848	-	966	protein_coding	CdhA%2C Carnitine dehydrogenase && PF02737:3-hydroxyacyl-CoA dehydrogenase, NAD binding domain|PF00725:3-hydroxyacyl-CoA dehydrogenase, C-terminal domain	3HCDH_N
PA5396	157.897	230.694	113.022	102.559	194.296	107.79	0.84947	0.00476915	0.0337971	PA5396	AE004091.2	6074230	6075207	+	978	protein_coding	hypothetical protein && PF01244:Membrane dipeptidase (Peptidase family M19)	-
PA5398	447.872	608.194	298.566	287.611	528.033	293.089	0.849314	0.000870979	0.00779982	dgcA	AE004091.2	6075880	6077940	+	2061	protein_coding	DgcA%2C Dimethylglycine catabolism && PF07992:Pyridine nucleotide-disulphide oxidoreductase|PF00724:NADH:flavin oxidoreductase / NADH oxidase family	Oxidored_FMN
PA5399	352.538	452.809	157.289	212.921	402.673	185.105	1.12423	3.89704e-05	0.000464548	dgcB	AE004091.2	6078044	6080005	+	1962	protein_coding	DgcB%2C Dimethylglycine catabolism && PF02754:Cysteine-rich domain|PF13183:4Fe-4S dicluster domain|PF11982:Domain of unknown function (DUF3483)	-
PA5400	111.223	163.965	57.4528	75.8044	137.594	66.6286	1.05147	0.00167703	0.0138259	PA5400	AE004091.2	6080370	6081356	+	987	protein_coding	probable electron transfer flavoprotein alpha subunit && PF00766:Electron transfer flavoprotein FAD-binding domain|PF01012:Electron transfer flavoprotein domain	-
PA5410	519.372	775.972	266.544	335.546	647.672	301.045	1.10683	4.97538e-05	0.000579031	gbcA	AE004091.2	6085385	6086674	-	1290	protein_coding	GbcA && PF00848:Ring hydroxylating alpha subunit (catalytic domain)|PF00355:Rieske [2Fe-2S] domain	-
PA5418	597.824	1069.58	302.334	444.793	833.703	373.564	1.15979	0.000153731	0.00161507	soxA	AE004091.2	6097024	6100041	+	3018	protein_coding	sarcosine oxidase alpha subunit && PF08669:Glycine cleavage T-protein C-terminal barrel domain|PF13510:2Fe-2S iron-sulfur cluster binding domain|PF07992:Pyridine nucleotide-disulphide oxidoreductase|PF01571:Aminomethyltransferase folate-binding domain	GCV_T
PA5419	126.119	228.788	68.755	83.6077	177.453	76.1814	1.22348	0.000349709	0.00342107	soxG	AE004091.2	6100135	6100770	+	636	protein_coding	sarcosine oxidase gamma subunit && PF04268:Sarcosine oxidase, gamma subunit family	-
PA5420	116.188	148.712	61.2202	68.001	132.45	64.6106	1.03809	0.00118809	0.0101837	purU2	AE004091.2	6100820	6101677	+	858	protein_coding	formyltetrahydrofolate deformylase && PF00551:Formyl transferase	-
PA5421	607.755	957.095	250.532	394.629	782.425	322.58	1.28048	1.70054e-05	0.000216068	fdhA	AE004091.2	6101884	6103083	+	1200	protein_coding	glutathione-independent formaldehyde dehydrogenase && PF08240:Alcohol dehydrogenase GroES-like domain|PF00107:Zinc-binding dehydrogenase	ADH_N
PA5427	1652.46	2024.77	520.843	601.976	1838.61	561.409	1.71216	2.1303e-13	6.97188e-12	adhA	AE004091.2	6107111	6108139	+	1029	protein_coding	alcohol dehydrogenase && PF08240:Alcohol dehydrogenase GroES-like domain|PF00107:Zinc-binding dehydrogenase	ADH_N
PA5444	204.571	229.741	137.51	118.166	217.156	127.838	0.762709	0.0055978	0.0384427	PA5444	AE004091.2	6133312	6133740	+	429	protein_coding	conserved hypothetical protein && PF00892:EamA-like transporter family	DUF6
PA5474	844.104	1068.63	486.936	531.745	956.367	509.341	0.909453	0.000133044	0.00141703	PA5474	AE004091.2	6164038	6165411	+	1374	protein_coding	probable metalloprotease && PF00675:Insulinase (Peptidase family M16)|PF05193:Peptidase M16 inactive domain	-
PA5475	2344.62	2700.65	628.214	656.599	2522.64	642.407	1.97358	5.40751e-19	2.75477e-17	PA5475	AE004091.2	6165417	6165977	-	561	protein_coding	hypothetical protein && -	-
PA5499	251.245	366.06	160.114	169.445	308.653	164.78	0.906469	0.00121405	0.0103732	np20	AE004091.2	6192179	6192682	+	504	protein_coding	transcriptional regulator np20 && PF01475:Ferric uptake regulator family	FUR
PA5522	849.07	787.411	393.693	489.384	818.24	441.539	0.891044	0.000173876	0.00180563	PA5522	AE004091.2	6214434	6215801	-	1368	protein_coding	probable glutamine synthetase && PF00120:Glutamine synthetase, catalytic domain	-
PA5523	841.125	845.561	454.914	570.762	843.343	512.838	0.718635	0.00228736	0.0180165	PA5523	AE004091.2	6215803	6217155	-	1353	protein_coding	probable aminotransferase && PF00202:Aminotransferase class-III	Aminotran_3
PA5524	1236.36	1249.75	725.224	659.944	1243.06	692.584	0.843482	0.000136805	0.00145423	PA5524	AE004091.2	6217313	6218095	+	783	protein_coding	probable short-chain dehydrogenase && PF13561:Enoyl-(Acyl carrier protein) reductase	-
PA5525	658.401	710.195	412.53	452.597	684.298	432.563	0.662288	0.00412683	0.0298725	PA5525	AE004091.2	6218100	6218840	+	741	protein_coding	probable transcriptional regulator && PF07729:FCD domain|PF00392:Bacterial regulatory proteins, gntR family	FCD

## Sheet: RibavirinvsPAO1_deg_down
Supplementary Dataset 2. Significantly differentially expressed genes of Ribavirin-treated Pseudomonas aeruginosa PAO1
gene_id	Ribavirin_1	Ribavirin	PAO1_1	PAO1	Ribavirin.1	PAO1.1	log2FoldChange	pvalue	padj	gene_name	gene_chr	gene_start	gene_end	gene_strand	gene_length	gene_biotype	gene_description	tf_family
PA0049	108.244	106.768	264.66	267.545	107.506	266.102	-1.30754	1.12e-06	1.69e-05	PA0049	AE004091.2	63068	64729	-	1662	protein_coding	hypothetical protein && -	-
PA0050	283.023	420.397	647.993	708.994	351.71	678.493	-0.947212	0.000285349	0.0028641	PA0050	AE004091.2	65339	65479	+	141	protein_coding	hypothetical protein && -	-
PA0085	399.212	464.248	594.307	787.028	431.73	690.667	-0.676841	0.00663657	0.0447969	hcp1	AE004091.2	103350	103838	+	489	protein_coding	Hcp1 && PF05638:Type VI secretion system effector, Hcp	-
PA0090	593.852	553.857	1003.07	1026.7	573.855	1014.89	-0.822573	0.000222132	0.00227611	clpV1	AE004091.2	108221	110929	+	2709	protein_coding	ClpV1 && PF00004:ATPase family associated with various cellular activities (AAA)|PF07724:AAA domain (Cdc48 subfamily)|PF10431:C-terminal, D2-small domain, of ClpB protein	AAA
PA0122	1995.07	2511.9	3966.13	5540.41	2253.48	4753.27	-1.07657	1.43e-05	0.000186419	PA0122	AE004091.2	141917	142327	+	411	protein_coding	conserved hypothetical protein && PF06355:Aegerolysin	-
PA0149	104.272	102.001	194.021	225.184	103.136	209.602	-1.02193	0.000266675	0.00270685	PA0149	AE004091.2	169361	169906	+	546	protein_coding	probable sigma-70 factor%2C ECF subfamily && PF04542:Sigma-70 region 2|PF08281:Sigma-70, region 4	Sigma70_r4_2
PA0150	117.182	123.927	253.358	285.381	120.554	269.369	-1.15887	1.54e-05	0.000199002	PA0150	AE004091.2	169903	170898	+	996	protein_coding	probable transmembrane sensor && PF04773:FecR protein|PF16344:Domain of unknown function (DUF4974)|PF16220:Domain of unknown function (DUF4880)	-
PA0201	143.994	140.132	262.776	274.233	142.063	268.505	-0.918177	0.000446899	0.00429405	PA0201	AE004091.2	229954	230535	+	582	protein_coding	hypothetical protein && PF06821:Serine hydrolase	-
PA0208	643.505	591.035	858.025	1070.18	617.27	964.102	-0.642815	0.00619544	0.0420294	mdcA	AE004091.2	237232	238896	+	1665	protein_coding	malonate decarboxylase alpha subunit && PF16957:Malonate decarboxylase, alpha subunit, transporter	-
PA0209	602.79	495.707	907.943	1100.28	549.248	1004.11	-0.870132	0.000275822	0.00278921	PA0209	AE004091.2	238896	239777	+	882	protein_coding	conserved hypothetical protein && PF01874:ATP:dephospho-CoA triphosphoribosyl transferase	-
PA0210	52.6324	44.8043	85.7083	100.329	48.7183	93.0188	-0.931831	0.00704852	0.0471874	mdcC	AE004091.2	239779	240078	+	300	protein_coding	malonate decarboxylase delta subunit && PF06857:Malonate decarboxylase delta subunit (MdcD)	-
PA0211	559.095	466.155	758.189	1002.18	512.625	880.184	-0.779397	0.00167292	0.0138131	mdcD	AE004091.2	240071	240934	+	864	protein_coding	malonate decarboxylase beta subunit && PF01039:Carboxyl transferase domain	Carboxyl_trans
PA0212	999.022	912.291	1383.58	1638.71	955.657	1511.14	-0.660846	0.00338825	0.0253415	mdcE	AE004091.2	240931	241737	+	807	protein_coding	malonate decarboxylase gamma subunit && PF06833:Malonate decarboxylase gamma subunit (MdcE)	-
PA0214	774.59	687.316	1036.03	1268.61	730.953	1152.32	-0.656358	0.00476523	0.0337971	PA0214	AE004091.2	242442	243374	+	933	protein_coding	probable acyl transferase && PF00698:Acyl transferase domain	Acyl_transf_1
PA0399	386.302	407.051	615.97	749.125	396.677	682.548	-0.78223	0.00100682	0.00884041	PA0399	AE004091.2	440638	442011	+	1374	protein_coding	cystathionine beta-synthase && PF00571:CBS domain|PF00291:Pyridoxal-phosphate dependent enzyme	PALP
PA0400	363.461	403.238	719.573	797.061	383.35	758.317	-0.983662	2.33e-05	0.000288794	PA0400	AE004091.2	442008	443192	+	1185	protein_coding	probable cystathionine gamma-lyase && PF01053:Cys/Met metabolism PLP-dependent enzyme	Cys_Met_Meta_PP
PA0423	67.5283	96.2815	136.568	191.74	81.9049	164.154	-0.999131	0.00189331	0.0152141	pasP	AE004091.2	470662	471237	+	576	protein_coding	PasP && PF04264:YceI-like domain	-
PA0431	208.543	238.32	374.856	467.089	223.432	420.972	-0.912559	0.000357594	0.00349187	PA0431	AE004091.2	482111	482665	-	555	protein_coding	hypothetical protein && PF13328:HD domain	-
PA0433	68.5214	34.3182	160.114	214.036	51.4198	187.075	-1.8642	1.36e-07	2.31e-06	PA0433	AE004091.2	484404	484838	+	435	protein_coding	hypothetical protein && PF11162:Protein of unknown function (DUF2946)	-
PA0435	129.098	133.459	250.532	225.184	131.279	237.858	-0.858209	0.00138421	0.0116248	PA0435	AE004091.2	487167	488645	+	1479	protein_coding	hypothetical protein && PF03929:PepSY-associated TM region	-
PA0471	186.696	179.217	533.087	619.812	182.957	576.45	-1.6552	1.78e-11	4.69e-10	PA0471	AE004091.2	532541	533512	-	972	protein_coding	probable transmembrane sensor && PF16220:Domain of unknown function (DUF4880)|PF04773:FecR protein	-
PA0472	146.973	171.591	430.425	442.564	159.282	436.495	-1.45381	8.16e-09	1.6e-07	PA0472	AE004091.2	533509	534027	-	519	protein_coding	probable sigma-70 factor%2C ECF subfamily && PF04542:Sigma-70 region 2|PF08281:Sigma-70, region 4	Sigma70_r4_2
PA0529	729.902	923.73	1210.28	1451.43	826.816	1330.85	-0.686252	0.00398408	0.0289192	PA0529	AE004091.2	587997	588698	+	702	protein_coding	conserved hypothetical protein && PF03473:MOSC domain|PF03475:3-alpha domain	MOSC
PA0530	1695.16	2002.85	3027.11	3663.13	1849	3345.12	-0.855116	0.000172603	0.00179587	PA0530	AE004091.2	588924	590105	+	1182	protein_coding	probable class III pyridoxal phosphate-dependent aminotransferase && PF00202:Aminotransferase class-III	Aminotran_3
PA0531	474.685	577.689	705.446	1057.92	526.187	881.681	-0.743674	0.00492206	0.0346986	PA0531	AE004091.2	590105	590821	+	717	protein_coding	probable glutamine amidotransferase && PF00117:Glutamine amidotransferase class-I	GATase
PA0534	544.199	460.435	1938.33	2322.07	502.317	2130.2	-2.08429	3.04e-19	1.59e-17	PA0534	AE004091.2	593273	594562	+	1290	protein_coding	conserved hypothetical protein && PF01266:FAD dependent oxidoreductase	DAO
PA0535	231.384	232.601	977.64	1305.4	231.992	1141.52	-2.29823	2.07e-20	1.16e-18	PA0535	AE004091.2	594580	595134	+	555	protein_coding	probable transcriptional regulator && PF07883:Cupin domain|PF01381:Helix-turn-helix	Cupin_2
PA0546	710.041	843.655	1922.32	2494.86	776.848	2208.59	-1.50703	2.74e-10	6.46e-09	metK	AE004091.2	603706	604896	-	1191	protein_coding	methionine adenosyltransferase && PF02772:S-adenosylmethionine synthetase, central domain|PF02773:S-adenosylmethionine synthetase, C-terminal domain|PF00438:S-adenosylmethionine synthetase, N-terminal domain	-
PA0547	1614.72	2191.6	3649.67	4886.04	1903.16	4267.85	-1.1649	3.45e-06	4.9e-05	PA0547	AE004091.2	604912	605913	-	1002	protein_coding	probable transcriptional regulator && PF12840:Helix-turn-helix domain|PF13489:Methyltransferase domain	-
PA0576	2534.3	3178.24	4014.16	5626.24	2856.27	4820.2	-0.754777	0.00233007	0.0182883	rpoD	AE004091.2	634371	636224	-	1854	protein_coding	sigma factor RpoD && PF00140:Sigma-70 factor, region 1.2|PF03979:Sigma-70 factor, region 1.1|PF04542:Sigma-70 region 2|PF04545:Sigma-70, region 4|PF04546:Sigma-70, non-essential region|PF04539:Sigma-70 region 3	Sigma70_r3
PA0709	415.101	599.614	779.852	1299.82	507.358	1039.84	-1.03429	0.000398532	0.00387761	PA0709	AE004091.2	782229	782525	+	297	protein_coding	hypothetical protein && -	-
PA0710	1676.29	2342.21	3482.96	4676.46	2009.25	4079.71	-1.02159	6e-05	0.000688802	gloA2	AE004091.2	782570	782965	+	396	protein_coding	lactoylglutathione lyase && PF00903:Glyoxalase/Bleomycin resistance protein/Dioxygenase superfamily	Glyoxalase
PA0711	376.371	587.222	735.585	1047.88	481.796	891.734	-0.887208	0.00168975	0.0138884	PA0711	AE004091.2	783009	783515	-	507	protein_coding	hypothetical protein && PF13527:Acetyltransferase (GNAT) domain	-
PA0712	106.258	145.852	227.928	298.758	126.055	263.343	-1.06039	0.000256818	0.00261664	PA0712	AE004091.2	783576	783833	-	258	protein_coding	hypothetical protein && -	-
PA0713	261.176	303.144	521.785	685.584	282.16	603.684	-1.09611	1.57e-05	0.000201956	PA0713	AE004091.2	784173	784466	+	294	protein_coding	hypothetical protein && -	-
PA0714	319.767	349.854	872.153	1247.43	334.811	1059.79	-1.66155	7.44e-11	1.84e-09	PA0714	AE004091.2	784698	785174	+	477	protein_coding	PhrD && -	-
PA0719	82.4243	69.5896	133.743	175.019	76.0069	154.381	-1.02043	0.00102017	0.0088999	PA0719	AE004091.2	789654	790031	+	378	protein_coding	hypothetical protein of bacteriophage Pf1 && -	-
PA0778	52.6324	49.5707	109.255	171.675	51.1015	140.465	-1.45514	2.28e-05	0.000283238	icp	AE004091.2	845278	845682	-	405	protein_coding	inhibitor of cysteine peptidase && PF09394:Chagasin family peptidase inhibitor I42	-
PA0779	764.659	767.392	2161.55	3301.95	766.026	2731.75	-1.83405	5.79e-13	1.8e-11	PA0779	AE004091.2	845793	848192	-	2400	protein_coding	probable ATP-dependent protease && PF02190:ATP-dependent protease La (LON) substrate-binding domain|PF05362:Lon protease (S16) C-terminal proteolytic domain|PF00004:ATPase family associated with various cellular activities (AAA)	AAA
PA0783	208.543	231.648	329.647	404.661	220.095	367.154	-0.73691	0.00394584	0.0287551	putP	AE004091.2	855277	856797	+	1521	protein_coding	sodium/proline symporter PutP && PF00474:Sodium:solute symporter family	-
PA0792	227.412	207.815	347.543	390.169	217.614	368.856	-0.760811	0.00230961	0.0181541	prpD	AE004091.2	867324	868808	-	1485	protein_coding	propionate catabolic protein PrpD && PF03972:MmgE/PrpD family	-
PA0865	321.753	387.032	834.479	1192.8	354.393	1013.64	-1.51521	5.06e-09	1.03e-07	hpd	AE004091.2	945834	946907	+	1074	protein_coding	4-hydroxyphenylpyruvate dioxygenase && PF00903:Glyoxalase/Bleomycin resistance protein/Dioxygenase superfamily|PF14696:Hydroxyphenylpyruvate dioxygenase, HPPD, N-terminal	Glyoxalase
PA0866	250.252	175.404	480.343	604.205	212.828	542.274	-1.34921	6.11e-07	9.53e-06	aroP2	AE004091.2	947205	948623	+	1419	protein_coding	aromatic amino acid transport protein AroP2 && PF00324:Amino acid permease	AA_permease
PA0870	1773.61	1807.42	5675.59	5972.94	1790.52	5824.26	-1.70167	6.3e-16	2.56e-14	phhC	AE004091.2	950962	952161	-	1200	protein_coding	aromatic amino acid aminotransferase && PF00155:Aminotransferase class I and II	Aminotran_1_2
PA0871	50.6463	56.2436	103.603	152.723	53.4449	128.163	-1.25768	0.000212351	0.00218002	phhB	AE004091.2	952158	952514	-	357	protein_coding	pterin-4-alpha-carbinolamine dehydratase && PF01329:Pterin 4 alpha carbinolamine dehydratase	-
PA0872	555.123	562.436	990.826	1339.95	558.78	1165.39	-1.05987	1.2e-05	0.000157071	phhA	AE004091.2	952619	953407	-	789	protein_coding	phenylalanine-4-hydroxylase && PF00351:Biopterin-dependent aromatic amino acid hydroxylase	-
PA0938	895.744	1259.29	2269.86	2939.65	1077.51	2604.75	-1.27309	5.14e-07	8.13e-06	PA0938	AE004091.2	1028172	1029500	+	1329	protein_coding	hypothetical protein && PF02706:Chain length determinant protein|PF13807:G-rich domain on putative tyrosine kinase	-
PA0968	429.997	409.911	643.284	663.288	419.954	653.286	-0.637429	0.00536563	0.0372422	PA0968	AE004091.2	1053400	1053846	+	447	protein_coding	conserved hypothetical protein && PF03061:Thioesterase superfamily	4HBT
PA0969	151.939	124.88	202.498	287.611	138.409	245.054	-0.822364	0.00448701	0.0320501	tolQ	AE004091.2	1053848	1054543	+	696	protein_coding	TolQ protein && PF01618:MotA/TolQ/ExbB proton channel family	-
PA0973	869.924	1158.24	1525.8	2052.29	1014.08	1789.04	-0.818549	0.0011919	0.0102001	oprL	AE004091.2	1057400	1057906	+	507	protein_coding	Peptidoglycan associated lipoprotein OprL precursor && PF00691:OmpA family	-
PA0974	217.481	302.19	380.507	474.892	259.836	427.7	-0.717539	0.00749829	0.0497458	PA0974	AE004091.2	1057916	1058740	+	825	protein_coding	conserved hypothetical protein && PF13525:Outer membrane lipoprotein|PF16331:TolA binding protein trimerisation	-
PA1001	1187.7	1261.19	1752.78	1975.37	1224.45	1864.08	-0.606125	0.00560267	0.0384427	phnA	AE004091.2	1083972	1085564	+	1593	protein_coding	anthranilate synthase component I && PF04715:Anthranilate synthase component I, N terminal region|PF00425:chorismate binding enzyme	-
PA1002	317.78	344.135	566.994	596.402	330.958	581.698	-0.813285	0.000516102	0.00488939	phnB	AE004091.2	1085542	1086144	+	603	protein_coding	anthranilate synthase component II && PF00117:Glutamine amidotransferase class-I	GATase
PA1003	371.406	405.145	592.424	711.223	388.275	651.823	-0.746636	0.00173977	0.0141294	mvfR	AE004091.2	1086097	1087095	-	999	protein_coding	Transcriptional regulator MvfR && PF00126:Bacterial regulatory helix-turn-helix protein, lysR family|PF03466:LysR substrate binding domain	LysR_substrate
PA1134	54.6185	32.4116	106.429	119.28	43.5151	112.855	-1.37621	0.000120561	0.00128916	PA1134	AE004091.2	1225757	1226278	-	522	protein_coding	hypothetical protein && PF04134:Protein of unknown function, DUF393	-
PA1161	53.6254	58.1502	129.975	139.346	55.8878	134.661	-1.26759	6.39e-05	0.000732768	rrmA	AE004091.2	1258488	1259291	-	804	protein_coding	rRNA methyltransferase && PF13649:Methyltransferase domain	-
PA1244	209.536	269.779	494.471	608.664	239.658	551.568	-1.20135	3.14e-06	4.51e-05	PA1244	AE004091.2	1348060	1348401	-	342	protein_coding	hypothetical protein && -	-
PA1245	227.412	247.853	1304.46	1484.87	237.632	1394.67	-2.55269	5.65e-28	3.97e-26	PA1245	AE004091.2	1349416	1350660	+	1245	protein_coding	hypothetical protein && -	-
PA1246	119.168	124.88	518.959	537.319	122.024	528.139	-2.11344	3.42e-17	1.52e-15	aprD	AE004091.2	1350747	1352528	+	1782	protein_coding	alkaline protease secretion protein AprD && PF00664:ABC transporter transmembrane region|PF00005:ABC transporter	ABC_tran
PA1247	103.279	67.683	184.603	205.118	85.4808	194.86	-1.18942	0.000104328	0.00114507	aprE	AE004091.2	1352525	1353823	+	1299	protein_coding	alkaline protease secretion protein AprE && PF00529:HlyD membrane-fusion protein of T1SS	HlyD
PA1248	109.237	124.88	335.299	461.515	117.058	398.407	-1.76515	2.05e-10	4.87e-09	aprF	AE004091.2	1353827	1355272	+	1446	protein_coding	Alkaline protease secretion outer membrane protein AprF precursor && PF02321:Outer membrane efflux protein	OEP
PA1249	313.808	361.294	5192.42	7096.63	337.551	6144.52	-4.18581	8.87e-66	1.71e-63	aprA	AE004091.2	1355631	1357070	+	1440	protein_coding	alkaline metalloproteinase precursor && PF08548:Peptidase M10 serralysin C terminal	-
PA1250	305.864	361.294	1076.53	1296.48	333.579	1186.51	-1.83	1.85e-14	6.85e-13	aprI	AE004091.2	1357317	1357712	+	396	protein_coding	alkaline proteinase inhibitor AprI && PF02974:Protease inhibitor Inh	-
PA1251	160.876	181.124	356.961	372.333	171	364.647	-1.09195	1.58e-05	0.000202351	PA1251	AE004091.2	1357725	1359350	-	1626	protein_coding	probable chemotaxis transducer && PF12729:Four helix bundle sensory module for signal transduction|PF00015:Methyl-accepting chemotaxis protein (MCP) signalling domain	-
PA1278	43.6948	40.0378	80.9991	95.8702	41.8663	88.4347	-1.07711	0.00245488	0.0192121	cobP	AE004091.2	1389707	1390228	+	522	protein_coding	cobinamide kinase && PF02283:Cobinamide kinase / cobinamide phosphate guanyltransferase	-
PA1279	130.091	139.179	214.742	248.594	134.635	231.668	-0.781639	0.0038761	0.0283233	cobU	AE004091.2	1390225	1391280	+	1056	protein_coding	nicotinate-nucleotide--dimethylbenzimidazole phosphoribosyltransferase && PF02277:Phosphoribosyltransferase	-
PA1300	39.7226	56.2436	647.051	830.504	47.9831	738.777	-3.94186	3.1e-41	3.16e-39	PA1300	AE004091.2	1409949	1410476	+	528	protein_coding	probable sigma-70 factor%2C ECF subfamily && PF08281:Sigma-70, region 4|PF04542:Sigma-70 region 2	Sigma70_r4_2
PA1301	88.3827	79.1224	1117.03	1424.68	83.7525	1270.86	-3.92359	7.9e-51	1.12e-48	PA1301	AE004091.2	1410473	1411456	+	984	protein_coding	probable transmembrane sensor && PF16344:Domain of unknown function (DUF4974)|PF04773:FecR protein|PF16220:Domain of unknown function (DUF4880)	-
PA1302	216.488	182.077	321.171	362.3	199.282	341.736	-0.777732	0.00243485	0.019083	PA1302	AE004091.2	1411585	1414140	+	2556	protein_coding	probable heme utilization protein precursor && PF07660:Secretin and TonB N terminus short domain|PF07715:TonB-dependent Receptor Plug Domain|PF00593:TonB dependent receptor	TonB_dep_Rec
PA1317	91.3619	69.5896	337.182	420.268	80.4757	378.725	-2.23458	3.98e-15	1.54e-13	cyoA	AE004091.2	1428080	1429075	+	996	protein_coding	cytochrome o ubiquinol oxidase subunit II && PF06481:COX Aromatic Rich Motif|PF00116:Cytochrome C oxidase subunit II, periplasmic domain	-
PA1318	175.772	153.478	471.867	580.795	164.625	526.331	-1.67631	5.97e-11	1.49e-09	cyoB	AE004091.2	1429082	1431058	+	1977	protein_coding	cytochrome o ubiquinol oxidase subunit I && PF00115:Cytochrome C and Quinol oxidase polypeptide I	-
PA1319	30.785	33.3649	213.8	243.02	32.0749	228.41	-2.83061	2.34e-18	1.16e-16	cyoC	AE004091.2	1431062	1431691	+	630	protein_coding	cytochrome o ubiquinol oxidase subunit III && PF00510:Cytochrome c oxidase subunit III	-
PA1320	76.4659	49.5707	295.741	384.596	63.0183	340.168	-2.43307	2.13e-15	8.39e-14	cyoD	AE004091.2	1431691	1432026	+	336	protein_coding	cytochrome o ubiquinol oxidase subunit IV && PF03626:Prokaryotic Cytochrome C oxidase subunit IV	-
PA1321	98.3133	80.0757	599.017	820.471	89.1945	709.744	-2.99221	3.08e-27	2.11e-25	cyoE	AE004091.2	1432037	1432927	+	891	protein_coding	cytochrome o ubiquinol oxidase protein CyoE && PF01040:UbiA prenyltransferase family	UbiA
PA1430	793.458	987.6	1440.09	1836.03	890.529	1638.06	-0.878794	0.000267757	0.00271274	lasR	AE004091.2	1558171	1558890	+	720	protein_coding	transcriptional regulator LasR && PF03472:Autoinducer binding domain|PF00196:Bacterial regulatory proteins, luxR family	Autoind_bind
PA1432	430.99	488.08	1013.43	1391.23	459.535	1202.33	-1.3869	2.24e-08	4.15e-07	lasI	AE004091.2	1559254	1559859	+	606	protein_coding	autoinducer synthesis protein LasI && PF00765:Autoinducer synthase	Autoind_synth
PA1559	177.758	186.843	341.892	421.383	182.301	381.637	-1.06464	3.47e-05	0.000416864	PA1559	AE004091.2	1697188	1697919	+	732	protein_coding	hypothetical protein && PF07993:Male sterility protein	NAD_binding_4
PA1586	1350.57	1689.22	2272.68	2954.14	1519.89	2613.41	-0.781667	0.00116311	0.0100332	sucB	AE004091.2	1727118	1728347	+	1230	protein_coding	dihydrolipoamide succinyltransferase (E2 subunit) && PF00198:2-oxoacid dehydrogenases acyltransferase (catalytic domain)|PF00364:Biotin-requiring enzyme|PF02817:e3 binding domain	Biotin_lipoyl
PA1587	1627.63	1769.29	2310.36	3102.4	1698.46	2706.38	-0.671856	0.00427207	0.030718	lpdG	AE004091.2	1728416	1729852	+	1437	protein_coding	lipoamide dehydrogenase-glc && PF07992:Pyridine nucleotide-disulphide oxidoreductase|PF02852:Pyridine nucleotide-disulphide oxidoreductase, dimerisation domain	Pyr_redox_2
PA1588	1066.55	1113.43	1417.48	2189.41	1089.99	1803.45	-0.72595	0.00462225	0.0328856	sucC	AE004091.2	1730181	1731347	+	1167	protein_coding	succinyl-CoA synthetase beta chain && PF08442:ATP-grasp domain|PF00549:CoA-ligase	-
PA1590	497.525	470.921	920.187	1229.59	484.223	1074.89	-1.1499	2.14e-06	3.11e-05	braB	AE004091.2	1732545	1733858	+	1314	protein_coding	branched chain amino acid transporter && PF05525:Branched-chain amino acid transport protein	-
PA1596	649.464	645.372	1041.69	1743.5	647.418	1392.59	-1.10436	4.76e-05	0.00055527	htpG	AE004091.2	1737536	1739440	+	1905	protein_coding	heat shock protein HtpG && PF00183:Hsp90 protein|PF02518:Histidine kinase-, DNA gyrase B-, and HSP90-like ATPase	HATPase_c
PA1651	202.585	215.442	337.182	436.99	209.013	387.086	-0.887602	0.000615459	0.00573013	PA1651	AE004091.2	1797958	1799154	-	1197	protein_coding	probable transporter && PF03594:Benzoate membrane transport protein	-
PA1657	77.459	59.1035	170.475	144.92	68.2812	157.697	-1.21021	0.000103978	0.00114354	PA1657	AE004091.2	1805218	1805724	+	507	protein_coding	conserved hypothetical protein && PF05591:Type VI secretion system, VipA, VC_A0107 or Hcp2	-
PA1777	8724.07	11491.8	16068.9	20696.8	10107.9	18382.9	-0.862828	0.000348304	0.0034135	oprF	AE004091.2	1921174	1922226	+	1053	protein_coding	Major porin and structural outer membrane porin OprF precursor && PF00691:OmpA family|PF05736:OprF membrane domain	-
PA1800	747.777	1035.26	1348.73	1715.63	891.521	1532.18	-0.780756	0.00196563	0.0157382	tig	AE004091.2	1952665	1953975	+	1311	protein_coding	trigger factor && PF05698:Bacterial trigger factor protein (TF) C-terminus|PF00254:FKBP-type peptidyl-prolyl cis-trans isomerase|PF05697:Bacterial trigger factor protein (TF)	FKBP_C
PA1802	1914.63	2403.22	2811.42	4562.75	2158.93	3687.09	-0.771894	0.0041468	0.0299368	clpX	AE004091.2	1954815	1956095	+	1281	protein_coding	ATP-dependent Clp protease ATP-binding subunit ClpX && PF06689:ClpX C4-type zinc finger|PF07724:AAA domain (Cdc48 subfamily)|PF10431:C-terminal, D2-small domain, of ClpB protein	-
PA1803	2839.17	3161.08	4201.59	6341.93	3000.13	5271.76	-0.813085	0.001182	0.0101475	lon	AE004091.2	1956227	1958623	+	2397	protein_coding	Lon protease && PF02190:ATP-dependent protease La (LON) substrate-binding domain|PF05362:Lon protease (S16) C-terminal proteolytic domain|PF00004:ATPase family associated with various cellular activities (AAA)	AAA
PA1804	598.818	920.87	1214.99	1915.17	759.844	1565.08	-1.04181	0.000302008	0.00300339	hupB	AE004091.2	1958759	1959031	+	273	protein_coding	tRNA-Asp && -	-
PA1869	723.944	959.002	1582.31	1863.9	841.473	1723.1	-1.03364	1.74e-05	0.000221023	PA1869	AE004091.2	2031466	2031705	+	240	protein_coding	probable acyl carrier protein && -	-
PA1874	1639.55	1744.51	3150.49	3415.66	1692.03	3283.07	-0.9562	7.89e-06	0.000106018	PA1874	AE004091.2	2036441	2043847	+	7407	protein_coding	hypothetical protein && -	-
PA1875	833.181	858.907	1428.79	1424.68	846.044	1426.73	-0.753892	0.00051378	0.00487595	PA1875	AE004091.2	2043847	2045124	+	1278	protein_coding	probable outer membrane protein precursor && PF02321:Outer membrane efflux protein	OEP
PA1876	865.952	949.469	1524.86	1514.97	907.71	1519.91	-0.743635	0.00066144	0.00609518	PA1876	AE004091.2	2045114	2047285	+	2172	protein_coding	probable ATP-binding/permease fusion ABC transporter && PF00005:ABC transporter|PF00664:ABC transporter transmembrane region	ABC_tran
PA1891	68.5214	44.8043	151.638	171.675	56.6628	161.656	-1.51329	3.28e-06	4.67e-05	PA1891	AE004091.2	2061278	2061667	-	390	protein_coding	hypothetical protein && -	-
PA1892	74.4798	56.2436	122.44	160.527	65.3617	141.484	-1.1127	0.000600678	0.00562159	PA1892	AE004091.2	2061664	2062401	-	738	protein_coding	hypothetical protein && -	-
PA1893	307.85	261.199	695.085	762.503	284.525	728.794	-1.35695	1.33e-08	2.57e-07	PA1893	AE004091.2	2062398	2064827	-	2430	protein_coding	hypothetical protein && PF01804:Penicillin amidase	-
PA1894	107.251	93.4216	237.346	293.184	100.336	265.265	-1.40166	5.86e-07	9.17e-06	PA1894	AE004091.2	2064853	2065545	-	693	protein_coding	hypothetical protein && PF13640:2OG-Fe(II) oxygenase superfamily	-
PA1895	276.072	266.919	574.528	678.895	271.495	626.712	-1.20632	5.23e-07	8.26e-06	PA1895	AE004091.2	2065493	2066767	-	1275	protein_coding	hypothetical protein && PF00487:Fatty acid desaturase	-
PA1896	208.543	235.461	388.042	426.957	222.002	407.5	-0.875458	0.000414704	0.00402047	PA1896	AE004091.2	2066786	2067955	-	1170	protein_coding	hypothetical protein && -	-
PA1900	19.8613	18.1124	61.2202	49.0499	18.9868	55.1351	-1.54175	0.000531445	0.00499966	phzB2	AE004091.2	2071209	2071697	+	489	protein_coding	probable phenazine biosynthesis protein && PF03284:Phenazine biosynthesis protein A/B	-
PA1906	42.7017	46.7108	112.08	131.543	44.7063	121.811	-1.44389	1.63e-05	0.000207741	PA1906	AE004091.2	2077047	2077583	-	537	protein_coding	hypothetical protein && -	-
PA1907	74.4798	61.9633	156.347	149.379	68.2216	152.863	-1.16519	0.000138878	0.00147337	PA1907	AE004091.2	2077626	2079266	-	1641	protein_coding	hypothetical protein && PF03403:Platelet-activating factor acetylhydrolase, isoform II	PAF-AH_p_II
PA1908	84.4104	50.5239	132.801	130.428	67.4672	131.614	-0.966109	0.00383733	0.0280781	PA1908	AE004091.2	2079263	2080474	-	1212	protein_coding	probable major facilitator superfamily (MFS) transporter && PF07690:Major Facilitator Superfamily	MFS_1
PA1911	174.779	204.002	1070.88	1083.56	189.391	1077.22	-2.50744	3.35e-26	2.23e-24	femR	AE004091.2	2084476	2085426	-	951	protein_coding	sigma factor regulator%2C FemR && PF04773:FecR protein|PF16220:Domain of unknown function (DUF4880)	-
PA1912	57.5977	34.3182	162.94	204.003	45.9579	183.471	-1.99808	3.41e-09	7.09e-08	femI	AE004091.2	2085423	2085929	-	507	protein_coding	ECF sigma factor%2C FemI && PF08281:Sigma-70, region 4|PF04542:Sigma-70 region 2	Sigma70_r4_2
PA2000	36.7434	50.5239	103.603	86.9521	43.6337	95.2778	-1.12721	0.00156254	0.0129214	dhcB	AE004091.2	2186260	2186916	+	657	protein_coding	DhcB%2C dehydrocarnitine CoA transferase%2C subunit B && PF01144:Coenzyme A transferase	-
PA2005	283.023	298.377	411.588	595.287	290.7	503.438	-0.790819	0.00267226	0.0207033	PA2005	AE004091.2	2192544	2193989	-	1446	protein_coding	probable transcriptional regulator && PF02954:Bacterial regulatory protein, Fis family|PF08448:PAS fold|PF00158:Sigma-54 interaction domain	Sigma54_activat
PA2006	171.8	122.973	421.949	604.205	147.387	513.077	-1.79918	3.04e-10	7.12e-09	PA2006	AE004091.2	2194058	2195410	-	1353	protein_coding	probable major facilitator superfamily (MFS) transporter && PF07690:Major Facilitator Superfamily	MFS_1
PA2007	434.962	533.838	2000.49	2605.22	484.4	2302.85	-2.24869	2.4e-20	1.32e-18	maiA	AE004091.2	2195494	2196132	-	639	protein_coding	maleylacetoacetate isomerase && PF13417:Glutathione S-transferase, N-terminal domain|PF13410:Glutathione S-transferase, C-terminal domain	-
PA2008	810.34	891.319	2980.01	3571.72	850.829	3275.87	-1.94473	4.52e-18	2.2e-16	fahA	AE004091.2	2196129	2197427	-	1299	protein_coding	fumarylacetoacetase && PF09298:Fumarylacetoacetase N-terminal|PF01557:Fumarylacetoacetate (FAA) hydrolase family	FAA_hydrolase
PA2009	361.475	411.818	812.816	921.915	386.647	867.366	-1.16509	6.23e-07	9.7e-06	hmgA	AE004091.2	2197432	2198730	-	1299	protein_coding	homogentisate 1%2C2-dioxygenase && PF04209:homogentisate 1,2-dioxygenase	-
PA2010	312.815	330.789	756.305	723.486	321.802	739.896	-1.20121	1.97e-07	3.31e-06	PA2010	AE004091.2	2198891	2199694	+	804	protein_coding	probable transcriptional regulator && PF09339:IclR helix-turn-helix domain|PF01614:Bacterial transcriptional regulator	IclR
PA2011	483.622	557.67	1128.34	1409.07	520.646	1268.7	-1.28443	6.09e-08	1.07e-06	liuE	AE004091.2	2199762	2200664	-	903	protein_coding	3-hydroxy-3-methylglutaryl-CoA lyase && PF00682:HMGL-like	HMGL-like
PA2012	1509.46	1775.96	3946.35	4321.96	1642.71	4134.16	-1.3314	1.44e-09	3.12e-08	liuD	AE004091.2	2200685	2202652	-	1968	protein_coding	methylcrotonyl-CoA carboxylase%2C alpha-subunit (biotin-containing) && PF00289:Biotin carboxylase, N-terminal domain|PF02785:Biotin carboxylase C-terminal domain|PF00364:Biotin-requiring enzyme|PF02786:Carbamoyl-phosphate synthase L chain, ATP binding domain	CPSase_L_D2
PA2013	321.753	369.873	864.618	1009.98	345.813	937.3	-1.43791	1.2e-09	2.6e-08	liuC	AE004091.2	2202649	2203446	-	798	protein_coding	putative 3-methylglutaconyl-CoA hydratase && PF00378:Enoyl-CoA hydratase/isomerase	ECH
PA2014	604.776	674.924	1477.76	1784.75	639.85	1631.25	-1.34979	4.2e-09	8.62e-08	liuB	AE004091.2	2203460	2205067	-	1608	protein_coding	methylcrotonyl-CoA carboxylase%2C beta-subunit && PF01039:Carboxyl transferase domain	Carboxyl_trans
PA2015	877.868	923.73	1780.1	2518.27	900.799	2149.18	-1.25413	2.64e-07	4.34e-06	liuA	AE004091.2	2205190	2206353	-	1164	protein_coding	putative isovaleryl-CoA dehydrogenase && PF00441:Acyl-CoA dehydrogenase, C-terminal domain|PF02770:Acyl-CoA dehydrogenase, middle domain|PF02771:Acyl-CoA dehydrogenase, N-terminal domain	-
PA2018	323.739	314.583	478.46	548.467	319.161	513.463	-0.685406	0.0040907	0.0296507	PA2018	AE004091.2	2208169	2211306	-	3138	protein_coding	Resistance-Nodulation-Cell Division (RND) multidrug efflux transporter && PF00873:AcrB/AcrD/AcrF family	ACR_tran
PA2027	90.3688	71.4961	145.045	172.789	80.9325	158.917	-0.972716	0.00140386	0.0117532	PA2027	AE004091.2	2219253	2219645	-	393	protein_coding	hypothetical protein && -	-
PA2033	118.175	111.534	2786.93	3032.17	114.854	2909.55	-4.66308	1.7e-86	4.37e-84	PA2033	AE004091.2	2222896	2223804	+	909	protein_coding	hypothetical protein && PF08021:Siderophore-interacting FAD-binding domain|PF04954:Siderophore-interacting protein	-
PA2034	85.4035	103.908	2676.74	2843.78	94.6556	2760.26	-4.86503	4.92e-88	1.4e-85	PA2034	AE004091.2	2223804	2224478	+	675	protein_coding	hypothetical protein && PF13649:Methyltransferase domain	-
PA2062	78.452	81.029	219.451	228.528	79.7405	223.989	-1.48958	1.41e-07	2.4e-06	PA2062	AE004091.2	2259478	2260659	+	1182	protein_coding	probable pyridoxal-phosphate dependent enzyme && PF00266:Aminotransferase class-V	Aminotran_5
PA2066	212.516	231.648	456.797	569.647	222.082	513.222	-1.2074	1.54e-06	2.28e-05	PA2066	AE004091.2	2265126	2265764	-	639	protein_coding	hypothetical protein && PF02698:DUF218 domain	-
PA2067	185.703	167.778	447.379	477.122	176.74	462.25	-1.387	2.17e-08	4.03e-07	PA2067	AE004091.2	2265761	2266429	-	669	protein_coding	probable hydrolase && PF13419:Haloacid dehalogenase-like hydrolase	-
PA2068	223.439	226.881	539.68	588.599	225.16	564.139	-1.3247	3.25e-08	5.97e-07	PA2068	AE004091.2	2266431	2267594	-	1164	protein_coding	probable major facilitator superfamily (MFS) transporter && PF12832:MFS_1 like family	-
PA2069	529.303	646.325	1468.34	1502.71	587.814	1485.53	-1.33731	4.76e-09	9.74e-08	PA2069	AE004091.2	2267638	2269362	-	1725	protein_coding	probable carbamoyl transferase && PF02543:Carbamoyltransferase N-terminus|PF16861:Carbamoyltransferase C-terminus	-
PA2110	45.6809	36.2247	247.707	275.348	40.9528	261.527	-2.67568	4.95e-18	2.38e-16	PA2110	AE004091.2	2321130	2322071	-	942	protein_coding	hypothetical protein && PF02626:Carboxyltransferase domain, subdomain A and B	-
PA2111	70.5075	64.8232	207.207	229.643	67.6654	218.425	-1.69022	6.72e-09	1.34e-07	PA2111	AE004091.2	2322068	2322781	-	714	protein_coding	hypothetical protein && PF02682:Carboxyltransferase domain, subdomain C and D	-
PA2112	37.7364	32.4116	109.255	121.51	35.074	115.382	-1.71769	9.05e-07	1.38e-05	PA2112	AE004091.2	2322778	2323521	-	744	protein_coding	conserved hypothetical protein && PF03746:LamB/YcsF family	-
PA2113	45.6809	54.3371	98.8942	103.674	50.009	101.284	-1.01673	0.00260961	0.0202761	opdO	AE004091.2	2323554	2324783	-	1230	protein_coding	pyroglutatmate porin OpdO && PF03573:outer membrane porin, OprD family	-
PA2114	135.057	107.721	254.299	282.037	121.389	268.168	-1.14349	3.02e-05	0.000365263	PA2114	AE004091.2	2324808	2326079	-	1272	protein_coding	probable major facilitator superfamily (MFS) transporter && PF07690:Major Facilitator Superfamily	MFS_1
PA2204	45.6809	83.8888	197.788	208.462	64.7849	203.125	-1.64599	5.02e-07	7.97e-06	PA2204	AE004091.2	2422819	2423625	-	807	protein_coding	probable binding protein component of ABC transporter && PF00497:Bacterial extracellular solute-binding proteins, family 3	-
PA2289	214.502	215.442	371.089	394.629	214.972	382.859	-0.832299	0.000707718	0.00642298	PA2289	AE004091.2	2516429	2518561	-	2133	protein_coding	conserved hypothetical protein && PF00593:TonB dependent receptor|PF07715:TonB-dependent Receptor Plug Domain	TonB_dep_Rec
PA2290	1348.58	1537.64	3093.04	3735.59	1443.11	3414.31	-1.24222	3.59e-08	6.48e-07	gcd	AE004091.2	2518693	2521104	-	2412	protein_coding	glucose dehydrogenase && PF01011:PQQ enzyme repeat|PF13360:PQQ-like domain	-
PA2300	157.897	127.74	478.46	591.943	142.818	535.201	-1.90569	3.91e-13	1.23e-11	chiC	AE004091.2	2530389	2531840	-	1452	protein_coding	chitinase && PF00704:Glycosyl hydrolases family 18	-
PA2301	220.46	232.601	472.809	560.729	226.53	516.769	-1.18897	1.34e-06	2e-05	PA2301	AE004091.2	2532059	2532601	-	543	protein_coding	hypothetical protein && PF04073:Aminoacyl-tRNA editing domain	-
PA2302	6033.86	5607.2	12640.6	13867.7	5820.53	13254.2	-1.18721	1.95e-08	3.67e-07	ambE	AE004091.2	2532669	2539043	-	6375	protein_coding	AmbE && PF05050:Methyltransferase FkbM domain|PF00975:Thioesterase domain|PF00550:Phosphopantetheine attachment site|PF00668:Condensation domain|PF00501:AMP-binding enzyme	AMP-binding
PA2303	139.029	137.273	233.579	314.365	138.151	273.972	-0.985905	0.000365523	0.00356286	ambD	AE004091.2	2539063	2540082	-	1020	protein_coding	AmbD && PF02668:Taurine catabolism dioxygenase TauD, TfdA family	-
PA2304	164.849	149.665	250.532	336.661	157.257	293.596	-0.899143	0.00101403	0.00887999	ambC	AE004091.2	2540079	2541167	-	1089	protein_coding	AmbC && PF02668:Taurine catabolism dioxygenase TauD, TfdA family	-
PA2305	1389.3	1579.59	2510.97	2871.65	1484.44	2691.31	-0.858202	0.00010554	0.00115587	ambB	AE004091.2	2541197	2544946	-	3750	protein_coding	AmbB && PF00668:Condensation domain|PF00550:Phosphopantetheine attachment site|PF00501:AMP-binding enzyme|PF13193:AMP-binding enzyme C-terminal domain	AMP-binding
PA2306	105.265	139.179	220.393	228.528	122.222	224.46	-0.875856	0.00180611	0.0146013	ambA	AE004091.2	2545042	2545659	-	618	protein_coding	AmbA && PF01810:LysE type translocator	-
PA2365	218.474	255.48	424.774	567.418	236.977	496.096	-1.06445	4.33e-05	0.000510546	PA2365	AE004091.2	2614893	2615438	+	546	protein_coding	conserved hypothetical protein && PF05591:Type VI secretion system, VipA, VC_A0107 or Hcp2	-
PA2366	392.26	343.182	767.608	878.439	367.721	823.023	-1.16212	7.96e-07	1.23e-05	PA2366	AE004091.2	2615461	2616945	+	1485	protein_coding	uricase PuuD && PF05943:Type VI secretion protein, EvpB/VC_A0108, tail sheath	-
PA2368	72.4937	100.095	168.591	169.445	86.2941	169.018	-0.96865	0.0013113	0.0110814	PA2368	AE004091.2	2617529	2617954	+	426	protein_coding	hypothetical protein && PF04965:Gene 25-like lysozyme	-
PA2369	450.851	402.285	771.375	802.634	426.568	787.005	-0.883618	0.000118292	0.00127247	PA2369	AE004091.2	2617938	2619731	+	1794	protein_coding	hypothetical protein && PF05947:Type VI secretion system, TssF	-
PA2370	174.779	139.179	321.171	345.579	156.979	333.375	-1.08674	3.6e-05	0.00043135	PA2370	AE004091.2	2619695	2620711	+	1017	protein_coding	hypothetical protein && PF06996:Type VI secretion, TssG	-
PA2371	765.652	683.503	1200.86	1339.95	724.578	1270.41	-0.809945	0.000313455	0.0031001	PA2371	AE004091.2	2620713	2623262	+	2550	protein_coding	probable ClpA/B-type protease && PF00004:ATPase family associated with various cellular activities (AAA)|PF07724:AAA domain (Cdc48 subfamily)|PF02861:Clp amino terminal domain, pathogenicity island component	Clp_N
PA2373	277.065	269.779	440.786	459.285	273.422	450.035	-0.718748	0.0026252	0.0203679	PA2373	AE004091.2	2624204	2626210	+	2007	protein_coding	conserved hypothetical protein && PF05954:Phage late control gene D protein (GPD)|PF06715:Gp5 C-terminal repeat (3 copies)	-
PA2380	221.453	171.591	325.88	326.628	196.522	326.254	-0.731842	0.00501445	0.0352578	PA2380	AE004091.2	2632963	2633199	-	237	protein_coding	hypothetical protein && -	-
PA2383	184.71	214.488	631.039	695.616	199.599	663.328	-1.73192	1.16e-12	3.51e-11	PA2383	AE004091.2	2635051	2635971	-	921	protein_coding	probable transcriptional regulator && PF00126:Bacterial regulatory helix-turn-helix protein, lysR family|PF03466:LysR substrate binding domain	LysR_substrate
PA2384	49.6532	49.5707	1740.54	2130.33	49.6119	1935.43	-5.28558	8.19e-85	2.01e-82	PA2384	AE004091.2	2636013	2636336	-	324	protein_coding	hypothetical protein && -	-
PA2385	146.973	151.572	1012.49	1183.89	149.273	1098.19	-2.87866	1.32e-32	1.12e-30	pvdQ	AE004091.2	2636517	2638805	-	2289	protein_coding	3-oxo-C12-homoserine lactone acylase PvdQ && PF01804:Penicillin amidase	-
PA2386	82.4243	73.4027	1159.42	1637.6	77.9135	1398.51	-4.16587	3.91e-52	5.86e-50	pvdA	AE004091.2	2638928	2640259	-	1332	protein_coding	L-ornithine N5-oxygenase && PF13434:L-lysine 6-monooxygenase (NADPH-requiring)	-
PA2389	53.6254	48.6174	208.149	222.954	51.1214	215.551	-2.07603	6.3e-12	1.75e-10	pvdR	AE004091.2	2642131	2643306	+	1176	protein_coding	PvdR && PF16576:Barrel-sandwich domain of CusB or HlyD membrane-fusion	-
PA2390	106.258	90.5618	378.624	513.909	98.4098	446.266	-2.18033	5.31e-15	2.02e-13	pvdT	AE004091.2	2643306	2645297	+	1992	protein_coding	PvdT && PF12704:MacB-like periplasmic core domain|PF02687:FtsX-like permease family|PF00005:ABC transporter	ABC_tran
PA2391	83.4174	51.4772	302.334	358.956	67.4473	330.645	-2.29463	4.28e-14	1.5e-12	opmQ	AE004091.2	2645303	2646727	+	1425	protein_coding	probable outer membrane protein precursor && PF02321:Outer membrane efflux protein	OEP
PA2392	432.976	283.125	816.584	831.618	358.05	824.101	-1.20312	4.25e-06	5.93e-05	pvdP	AE004091.2	2646776	2648410	-	1635	protein_coding	PvdP && -	-
PA2393	98.3133	72.4494	270.311	309.906	85.3814	290.108	-1.76495	7.33e-10	1.65e-08	PA2393	AE004091.2	2648626	2649972	+	1347	protein_coding	probable dipeptidase precursor && PF01244:Membrane dipeptidase (Peptidase family M19)	-
PA2394	82.4243	74.356	196.847	232.987	78.3901	214.917	-1.45413	5.45e-07	8.56e-06	pvdN	AE004091.2	2649995	2651278	+	1284	protein_coding	PvdN && PF00266:Aminotransferase class-V	Aminotran_5
PA2395	72.4937	40.9911	187.428	267.545	56.7424	227.486	-2.00359	3.41e-09	7.09e-08	pvdO	AE004091.2	2651307	2652161	+	855	protein_coding	PvdO && PF03781:Sulfatase-modifying factor enzyme 1	DUF323
PA2396	222.446	204.956	556.633	681.124	213.701	618.879	-1.53352	5.84e-10	1.33e-08	pvdF	AE004091.2	2652230	2653057	-	828	protein_coding	pyoverdine synthetase F && -	-
PA2398	154.918	148.712	286.322	249.708	151.815	268.015	-0.821106	0.0018153	0.0146527	fpvA	AE004091.2	2655187	2657634	+	2448	protein_coding	ferripyoverdine receptor && PF07715:TonB-dependent Receptor Plug Domain|PF00593:TonB dependent receptor|PF07660:Secretin and TonB N terminus short domain	TonB_dep_Rec
PA2399	437.941	458.529	7910.6	9884.67	448.235	8897.63	-4.31097	8.04e-80	1.81e-77	pvdD	AE004091.2	2657798	2665144	-	7347	protein_coding	pyoverdine synthetase D && PF00550:Phosphopantetheine attachment site|PF00501:AMP-binding enzyme|PF13193:AMP-binding enzyme C-terminal domain|PF00975:Thioesterase domain|PF00668:Condensation domain	AMP-binding
PA2400	614.707	568.156	13940.3	17361.4	591.431	15650.9	-4.72593	8.93e-97	2.68e-94	pvdJ	AE004091.2	2665156	2671629	-	6474	protein_coding	PvdJ && PF00550:Phosphopantetheine attachment site|PF13193:AMP-binding enzyme C-terminal domain|PF00501:AMP-binding enzyme|PF00668:Condensation domain	AMP-binding
PA2402	1079.46	953.282	15356.9	20129.4	1016.37	17743.1	-4.12579	1.86e-70	4.02e-68	PA2402	AE004091.2	2671729	2687178	-	15450	protein_coding	probable non-ribosomal peptide synthetase && PF00501:AMP-binding enzyme|PF00668:Condensation domain|PF00550:Phosphopantetheine attachment site|PF13193:AMP-binding enzyme C-terminal domain	AMP-binding
PA2403	93.348	72.4494	254.299	306.562	82.8987	280.431	-1.75806	9.94e-10	2.18e-08	PA2403	AE004091.2	2687497	2688708	+	1212	protein_coding	hypothetical protein && PF03929:PepSY-associated TM region	-
PA2404	21.8474	19.0656	85.7083	82.493	20.4565	84.1007	-2.04102	4.13e-07	6.64e-06	PA2404	AE004091.2	2688705	2689244	+	540	protein_coding	hypothetical protein && -	-
PA2405	13.9029	10.4861	80.9991	101.444	12.1945	91.2216	-2.90321	1.06e-10	2.57e-09	PA2405	AE004091.2	2689241	2689570	+	330	protein_coding	hypothetical protein && -	-
PA2406	21.8474	22.8788	129.033	147.15	22.3631	138.092	-2.62482	9.92e-13	3.03e-11	PA2406	AE004091.2	2689567	2690127	+	561	protein_coding	hypothetical protein && -	-
PA2407	42.7017	35.2714	94.185	105.903	38.9866	100.044	-1.35924	0.000117761	0.00126928	PA2407	AE004091.2	2690160	2691113	+	954	protein_coding	probable adhesion protein && PF01297:Zinc-uptake complex component A periplasmic	-
PA2408	39.7226	28.5985	353.194	381.251	34.1605	367.223	-3.42819	1.85e-28	1.35e-26	PA2408	AE004091.2	2691110	2691865	+	756	protein_coding	probable ATP-binding component of ABC transporter && PF00005:ABC transporter	ABC_tran
PA2409	44.6879	24.7853	150.696	158.297	34.7366	154.497	-2.156	1.1e-09	2.41e-08	PA2409	AE004091.2	2691862	2692767	+	906	protein_coding	probable permease of ABC transporter && PF00950:ABC 3 transport family	ABC-3
PA2410	58.5908	70.5429	196.847	218.495	64.5668	207.671	-1.68373	1.54e-08	2.93e-07	PA2410	AE004091.2	2692764	2693681	+	918	protein_coding	hypothetical protein && PF01297:Zinc-uptake complex component A periplasmic	-
PA2411	84.4104	115.347	5144.38	6474.58	99.8788	5809.48	-5.8608	2.43e-113	9.36e-111	PA2411	AE004091.2	2693781	2694545	-	765	protein_coding	probable thioesterase && PF00975:Thioesterase domain	-
PA2412	9.93064	7.62626	88.5339	180.593	8.77845	134.563	-3.93608	4.54e-15	1.74e-13	PA2412	AE004091.2	2694546	2694764	-	219	protein_coding	conserved hypothetical protein && -	-
PA2413	213.509	270.732	2686.16	3196.05	242.12	2941.1	-3.60195	1.03e-50	1.43e-48	pvdH	AE004091.2	2694842	2696251	-	1410	protein_coding	L-2%2C4-diaminobutyrate:2-ketoglutarate 4-aminotransferase%2C PvdH && PF00202:Aminotransferase class-III	Aminotran_3
PA2424	827.222	705.429	32264	39548.7	766.325	35906.4	-5.55024	2.19e-131	1.32e-128	pvdL	AE004091.2	2707666	2720694	-	13029	protein_coding	PvdL && PF00668:Condensation domain|PF00550:Phosphopantetheine attachment site|PF13193:AMP-binding enzyme C-terminal domain|PF00501:AMP-binding enzyme	AMP-binding
PA2425	36.7434	34.3182	923.955	1145.98	35.5308	1034.97	-4.86442	3.27e-62	5.88e-60	pvdG	AE004091.2	2720767	2721531	-	765	protein_coding	PvdG && PF00975:Thioesterase domain	-
PA2426	70.5075	69.5896	225.102	226.298	70.0486	225.7	-1.688	3.97e-09	8.21e-08	pvdS	AE004091.2	2722175	2722738	+	564	protein_coding	sigma factor PvdS && PF04542:Sigma-70 region 2|PF08281:Sigma-70, region 4	Sigma70_r2
PA2427	53.6254	46.7108	1256.43	1609.73	50.1681	1433.08	-4.83666	6.27e-68	1.3e-65	PA2427	AE004091.2	2722755	2723222	-	468	protein_coding	hypothetical protein && -	-
PA2445	230.391	375.593	519.901	535.09	302.992	527.495	-0.799176	0.00380487	0.0278783	gcvP2	AE004091.2	2743800	2746679	-	2880	protein_coding	glycine cleavage system protein P2 && PF02347:Glycine cleavage system P-protein	-
PA2451	44.6879	45.7575	109.255	134.887	45.2227	122.071	-1.43022	2.08e-05	0.000261132	PA2451	AE004091.2	2752866	2753465	-	600	protein_coding	hypothetical protein && PF00756:Putative esterase	-
PA2467	133.071	110.581	322.113	312.136	121.826	317.124	-1.38102	2.05e-07	3.43e-06	foxR	AE004091.2	2785370	2786356	-	987	protein_coding	Anti-sigma factor FoxR && PF04773:FecR protein|PF16220:Domain of unknown function (DUF4880)	-
PA2468	139.029	121.067	337.182	355.612	130.048	346.397	-1.41351	5.79e-08	1.03e-06	foxI	AE004091.2	2786365	2786883	-	519	protein_coding	ECF sigma factor FoxI && PF08281:Sigma-70, region 4|PF04542:Sigma-70 region 2	Sigma70_r2
PA2493	925.536	1104.85	1530.51	2106.92	1015.19	1818.71	-0.840697	0.000625395	0.00579268	mexE	AE004091.2	2808743	2809987	+	1245	protein_coding	Resistance-Nodulation-Cell Division (RND) multidrug efflux membrane fusion protein MexE precursor && PF16576:Barrel-sandwich domain of CusB or HlyD membrane-fusion	-
PA2494	779.555	725.448	1037.92	1430.25	752.501	1234.08	-0.713154	0.00340091	0.025401	mexF	AE004091.2	2810009	2813197	+	3189	protein_coding	Resistance-Nodulation-Cell Division (RND) multidrug efflux transporter MexF && PF00873:AcrB/AcrD/AcrF family	ACR_tran
PA2495	281.037	262.153	456.797	672.206	271.595	564.502	-1.05435	7.2e-05	0.000820302	oprN	AE004091.2	2813194	2814612	+	1419	protein_coding	Multidrug efflux outer membrane protein OprN precursor && PF02321:Outer membrane efflux protein	OEP
PA2532	217.481	341.275	518.959	681.124	279.378	600.042	-1.10151	9.13e-05	0.00102088	tpx	AE004091.2	2859777	2860274	-	498	protein_coding	thiol peroxidase && PF08534:Redoxin	-
PA2536	195.634	183.03	346.601	382.366	189.332	364.483	-0.944519	0.000167455	0.00175244	PA2536	AE004091.2	2864170	2865105	-	936	protein_coding	probable phosphatidate cytidylyltransferase && PF01148:Cytidylyltransferase family	-
PA2538	63.5561	56.2436	112.08	141.576	59.8999	126.828	-1.08031	0.00085244	0.00765919	PA2538	AE004091.2	2865748	2866200	-	453	protein_coding	hypothetical protein && -	-
PA2539	258.197	256.433	468.099	518.368	257.315	493.234	-0.938271	9.4e-05	0.00104434	PA2539	AE004091.2	2866193	2867506	-	1314	protein_coding	conserved hypothetical protein && PF00782:Dual specificity phosphatase, catalytic domain	DSPc
PA2540	254.224	285.985	405.937	483.81	270.104	444.874	-0.718822	0.00374276	0.0274978	PA2540	AE004091.2	2867542	2869302	-	1761	protein_coding	conserved hypothetical protein && PF12147:Putative methyltransferase|PF12146:Serine aminopeptidase, S33	-
PA2541	284.016	280.265	479.402	597.517	282.141	538.459	-0.931547	0.000152279	0.00160294	PA2541	AE004091.2	2869392	2870027	-	636	protein_coding	probable CDP-alcohol phosphatidyltransferase && PF01066:CDP-alcohol phosphatidyltransferase	CDP-OH_P_transf
PA2592	233.37	266.919	548.157	779.224	250.144	663.69	-1.4065	8.52e-08	1.47e-06	PA2592	AE004091.2	2934541	2935644	+	1104	protein_coding	probable periplasmic spermidine/putrescine-binding protein && PF13416:Bacterial extracellular solute-binding protein	-
PA2624	687.2	970.441	1182.96	1633.14	828.821	1408.05	-0.763963	0.0037017	0.0272332	idh	AE004091.2	2967161	2969386	+	2226	protein_coding	isocitrate dehydrogenase && PF03971:Monomeric isocitrate dehydrogenase	IDH
PA2686	122.147	112.487	467.158	444.793	117.317	455.975	-1.95907	1.63e-14	6.06e-13	pfeR	AE004091.2	3037886	3038803	+	918	protein_coding	two-component response regulator PfeR && PF00486:Transcriptional regulatory protein, C terminal|PF00072:Response regulator receiver domain	Response_reg
PA2687	112.216	102.954	320.229	391.284	107.585	355.757	-1.72461	1.59e-10	3.83e-09	pfeS	AE004091.2	3038803	3040143	+	1341	protein_coding	two-component sensor PfeS && PF02518:Histidine kinase-, DNA gyrase B-, and HSP90-like ATPase|PF00672:HAMP domain|PF00512:His Kinase A (phospho-acceptor) domain|PF16750:Sensor domain of 2-component histidine kinase	HATPase_c
PA2727	391.267	390.846	689.434	768.076	391.056	728.755	-0.89769	9.94e-05	0.00110046	PA2727	AE004091.2	3079850	3083482	+	3633	protein_coding	hypothetical protein && PF13195:Protein of unknown function (DUF4011)|PF00069:Protein kinase domain|PF13086:AAA domain	Pkinase
PA2728	296.926	261.199	428.542	490.499	279.063	459.52	-0.719114	0.0033277	0.0250273	PA2728	AE004091.2	3083485	3086145	+	2661	protein_coding	hypothetical protein && PF13087:AAA domain	-
PA2741	2055.64	2752.13	3413.26	5107.88	2403.88	4260.57	-0.825452	0.00168345	0.0138577	rplT	AE004091.2	3103643	3103999	-	357	protein_coding	50S ribosomal protein L20 && PF00453:Ribosomal protein L20	-
PA2760	301.891	345.088	467.158	683.354	323.49	575.256	-0.829077	0.00173957	0.0141294	PA2760	AE004091.2	3120073	3121350	+	1278	protein_coding	probable outer membrane protein precursor && PF03573:outer membrane porin, OprD family	-
PA2786	29.7919	19.0656	60.2784	64.6567	24.4288	62.4675	-1.35624	0.00126871	0.0108061	PA2786	AE004091.2	3142618	3143085	+	468	protein_coding	hypothetical protein && PF13185:GAF domain	-
PA2840	219.467	252.62	692.26	713.453	236.043	702.856	-1.57378	3.98e-11	1.02e-09	PA2840	AE004091.2	3193886	3195589	-	1704	protein_coding	probable ATP-dependent RNA helicase && PF03880:DbpA RNA binding domain|PF00271:Helicase conserved C-terminal domain|PF00270:DEAD/DEAH box helicase	DEAD
PA2900	106.258	133.459	209.091	230.757	119.859	219.924	-0.8742	0.00176739	0.0143301	PA2900	AE004091.2	3254598	3255407	-	810	protein_coding	probable outer membrane protein precursor && PF00691:OmpA family|PF14346:Domain of unknown function (DUF4398)	-
PA2903	160.876	171.591	410.647	526.171	166.234	468.409	-1.49331	8.25e-09	1.61e-07	cobJ	AE004091.2	3256681	3258360	-	1680	protein_coding	precorrin-3 methylase CobJ && PF00590:Tetrapyrrole (Corrin/Porphyrin) Methylases|PF11760:Cobalamin synthesis G N-terminal	-
PA2904	77.459	63.8699	161.056	171.675	70.6644	166.365	-1.23552	4.25e-05	0.000504619	cobI	AE004091.2	3258353	3259105	-	753	protein_coding	precorrin-2 methyltransferase CobI && PF00590:Tetrapyrrole (Corrin/Porphyrin) Methylases	-
PA2905	70.5075	63.8699	214.742	210.692	67.1887	212.717	-1.66326	1.13e-08	2.2e-07	cobH	AE004091.2	3259102	3259728	-	627	protein_coding	precorrin isomerase CobH && PF02570:Precorrin-8X methylmutase	CbiC
PA2906	217.481	231.648	455.855	490.499	224.564	473.177	-1.07476	9.39e-06	0.000125169	PA2906	AE004091.2	3259725	3261185	-	1461	protein_coding	probable oxidoreductase && PF03460:Nitrite/Sulfite reductase ferredoxin-like half domain|PF01077:Nitrite and sulphite reductase 4Fe-4S domain	-
PA2942	272.1	293.611	462.448	500.532	282.855	481.49	-0.766925	0.00136185	0.0114548	PA2942	AE004091.2	3297905	3298921	-	1017	protein_coding	P15 && PF07728:AAA domain (dynein-related subfamily)	AAA_5
PA2946	655.422	749.28	1222.52	1332.15	702.351	1277.34	-0.862588	0.000125545	0.0013398	PA2946	AE004091.2	3305919	3307013	+	1095	protein_coding	hypothetical protein && PF09490:Probable cobalt transporter subunit (CbtA)	-
PA2948	39.7226	38.1313	76.2898	86.9521	38.9269	81.621	-1.06664	0.0032864	0.0248204	cobM	AE004091.2	3307510	3308262	+	753	protein_coding	precorrin-3 methylase && PF00590:Tetrapyrrole (Corrin/Porphyrin) Methylases	-
PA2952	634.568	806.477	1115.15	1230.71	720.522	1172.93	-0.702623	0.00277667	0.02142	etfB	AE004091.2	3311721	3312470	-	750	protein_coding	electron transfer flavoprotein beta-subunit && PF01012:Electron transfer flavoprotein domain	-
PA2976	3694.2	4186.81	8574.6	9710.76	3940.51	9142.68	-1.21418	2.14e-08	4e-07	rne	AE004091.2	3332881	3336054	+	3174	protein_coding	ribonuclease E && PF00575:S1 RNA binding domain|PF10150:Ribonuclease E/G family	S1
PA2977	376.371	382.266	581.121	585.254	379.319	583.188	-0.620498	0.00714114	0.0476665	murB	AE004091.2	3336212	3337231	-	1020	protein_coding	UDP-N-acetylpyruvoylglucosamine reductase && PF01565:FAD binding domain|PF02873:UDP-N-acetylenolpyruvoylglucosamine reductase, C-terminal domain	FAD_binding_4
PA2978	168.821	146.805	244.881	287.611	157.813	266.246	-0.75376	0.00468784	0.0333084	ptpA	AE004091.2	3337228	3337692	-	465	protein_coding	phosphotyrosine protein phosphatase && PF01451:Low molecular weight phosphotyrosine protein phosphatase	LMWPc
PA3049	470.712	716.868	1039.8	1905.14	593.79	1472.47	-1.30945	2.16e-05	0.000270063	rmf	AE004091.2	3414401	3414613	+	213	protein_coding	ribosome modulation factor && -	-
PA3094	102.286	76.2626	362.612	365.645	89.2741	364.128	-2.02925	1.87e-13	6.21e-12	PA3094	AE004091.2	3474133	3475170	+	1038	protein_coding	tRNA-Val && PF12833:Helix-turn-helix domain|PF12625:Arabinose-binding domain of AraC transcription regulator, N-term	-
PA3126	226.419	171.591	502.006	964.276	199.005	733.141	-1.88052	2.2e-09	4.65e-08	ibpA	AE004091.2	3508717	3509166	-	450	protein_coding	heat-shock protein IbpA && PF00011:Hsp20/alpha crystallin family	-
PA3159	718.978	926.59	1229.11	1673.27	822.784	1451.19	-0.818076	0.00117678	0.0101188	wbpA	AE004091.2	3543764	3545074	-	1311	protein_coding	UDP-N-acetyl-d-glucosamine 6-Dehydrogenase && PF00984:UDP-glucose/GDP-mannose dehydrogenase family, central domain|PF03720:UDP-glucose/GDP-mannose dehydrogenase family, UDP binding domain|PF03721:UDP-glucose/GDP-mannose dehydrogenase family, NAD binding domain	-
PA3163	462.768	504.286	907.943	1041.2	483.527	974.569	-1.01072	1.07e-05	0.000140278	cmk	AE004091.2	3550057	3550746	-	690	protein_coding	cytidylate kinase && PF02224:Cytidylate kinase	-
PA3165	508.449	497.613	909.827	1140.41	503.031	1025.12	-1.02657	1.25e-05	0.000162805	hisC2	AE004091.2	3552979	3554088	-	1110	protein_coding	histidinol-phosphate aminotransferase && PF00155:Aminotransferase class I and II	Aminotran_1_2
PA3167	333.669	346.041	515.192	772.536	339.855	643.864	-0.920609	0.000487525	0.00464309	serC	AE004091.2	3555254	3556339	-	1086	protein_coding	3-phosphoserine aminotransferase && PF00266:Aminotransferase class-V	Aminotran_5
PA3168	2597.86	2841.73	4491.68	4948.46	2719.79	4720.07	-0.795232	0.000206542	0.00213255	gyrA	AE004091.2	3556427	3559198	-	2772	protein_coding	DNA gyrase subunit A && PF03989:DNA gyrase C-terminal domain, beta-propeller|PF00521:DNA gyrase/topoisomerase IV, subunit A	-
PA3326	672.304	798.85	988.001	1423.56	735.577	1205.78	-0.712305	0.0050782	0.0356597	PA3326	AE004091.2	3729471	3730076	-	606	protein_coding	probable Clp-family ATP-dependent protease && PF00574:Clp protease	-
PA3327	1512.44	1739.74	3043.12	3558.35	1626.09	3300.73	-1.02121	4.68e-06	6.48e-05	PA3327	AE004091.2	3730557	3737615	+	7059	protein_coding	probable non-ribosomal peptide synthetase && PF00550:Phosphopantetheine attachment site|PF00975:Thioesterase domain|PF13193:AMP-binding enzyme C-terminal domain|PF00501:AMP-binding enzyme|PF00668:Condensation domain	AMP-binding
PA3328	305.864	306.957	809.991	936.407	306.41	873.199	-1.51043	1.02e-10	2.48e-09	PA3328	AE004091.2	3737612	3738778	+	1167	protein_coding	probable FAD-dependent monooxygenase && PF01494:FAD binding domain	FAD_binding_3
PA3329	277.065	292.658	799.631	1006.64	284.861	903.134	-1.664	6.1e-12	1.71e-10	PA3329	AE004091.2	3738775	3740103	+	1329	protein_coding	hypothetical protein && PF00668:Condensation domain	-
PA3330	346.579	397.519	1264.9	1531.69	372.049	1398.3	-1.90959	5.3e-16	2.2e-14	PA3330	AE004091.2	3740105	3741019	+	915	protein_coding	probable short chain dehydrogenase && PF00106:short chain dehydrogenase	adh_short
PA3331	212.516	267.872	767.608	1007.75	240.194	887.68	-1.8848	2.15e-13	6.98e-12	PA3331	AE004091.2	3741012	3742268	+	1257	protein_coding	cytochrome P450 && PF00067:Cytochrome P450	p450
PA3332	83.4174	74.356	302.334	432.531	78.8867	367.432	-2.21842	3.2e-14	1.14e-12	PA3332	AE004091.2	3742265	3742690	+	426	protein_coding	conserved hypothetical protein && PF12680:SnoaL-like domain	-
PA3333	462.768	496.66	1912.9	2588.5	479.714	2250.7	-2.22975	2.2e-20	1.23e-18	fabH2	AE004091.2	3742694	3743686	+	993	protein_coding	3-oxoacyl-[acyl-carrier-protein] synthase III && PF08545:3-Oxoacyl-[acyl-carrier-protein (ACP)] synthase III|PF08541:3-Oxoacyl-[acyl-carrier-protein (ACP)] synthase III C terminal	-
PA3334	480.643	471.875	1517.32	1834.91	476.259	1676.12	-1.81504	2.16e-15	8.44e-14	PA3334	AE004091.2	3743700	3743939	+	240	protein_coding	probable acyl carrier protein && -	-
PA3335	206.557	209.722	697.911	939.751	208.14	818.831	-1.97521	6.5e-15	2.45e-13	PA3335	AE004091.2	3744057	3744809	+	753	protein_coding	hypothetical protein && -	-
PA3336	406.163	400.378	1344.02	1604.15	403.271	1474.09	-1.86972	3.8e-16	1.62e-14	PA3336	AE004091.2	3744901	3746067	+	1167	protein_coding	probable major facilitator superfamily (MFS) transporter && PF07690:Major Facilitator Superfamily	MFS_1
PA3361	2649.49	3050.5	3956.71	5193.71	2850	4575.21	-0.68271	0.00343195	0.0255269	lecB	AE004091.2	3773029	3773376	+	348	protein_coding	fucose-binding lectin PA-IIL && PF07472:Fucose-binding lectin II (PA-IIL)	-
PA3397	230.391	256.433	619.737	723.486	243.412	671.611	-1.46348	1.49e-09	3.2e-08	fpr	AE004091.2	3802567	3803343	-	777	protein_coding	ferredoxin--NADP+ reductase && PF00175:Oxidoreductase NAD-binding domain|PF00970:Oxidoreductase FAD-binding domain	FAD_binding_6
PA3404	122.147	101.048	179.893	220.724	111.597	200.309	-0.842829	0.0033197	0.0250019	PA3404	AE004091.2	3809258	3810613	-	1356	protein_coding	probable outer membrane protein precursor && PF02321:Outer membrane efflux protein	OEP
PA3405	128.105	61.9633	469.983	477.122	95.0343	473.552	-2.31899	1.98e-13	6.52e-12	hasE	AE004091.2	3810610	3811941	-	1332	protein_coding	metalloprotease secretion protein && PF00529:HlyD membrane-fusion protein of T1SS	HlyD
PA3406	113.209	61.01	447.379	516.138	87.1097	481.759	-2.46896	5.37e-16	2.21e-14	hasD	AE004091.2	3811938	3813740	-	1803	protein_coding	transport protein HasD && PF00664:ABC transporter transmembrane region|PF00005:ABC transporter	ABC_tran
PA3407	53.6254	48.6174	1375.1	2013.27	51.1214	1694.19	-5.05063	6.61e-68	1.32e-65	hasAp	AE004091.2	3813958	3814575	-	618	protein_coding	heme acquisition protein HasAp && PF06438:Heme-binding protein A (HasA)	-
PA3408	204.571	149.665	452.088	409.121	177.118	430.604	-1.28282	1.19e-06	1.79e-05	hasR	AE004091.2	3814661	3817336	-	2676	protein_coding	heme uptake outer membrane receptor HasR precursor && PF00593:TonB dependent receptor|PF07715:TonB-dependent Receptor Plug Domain	TonB_dep_Rec
PA3409	107.251	81.9823	407.821	459.285	94.6166	433.553	-2.19653	6.1e-16	2.5e-14	PA3409	AE004091.2	3817546	3818532	-	987	protein_coding	probable transmembrane sensor && PF16220:Domain of unknown function (DUF4880)|PF04773:FecR protein	-
PA3452	393.253	418.491	1084.07	1487.1	405.872	1285.59	-1.66272	1.46e-11	3.92e-10	mqoA	AE004091.2	3856749	3858320	+	1572	protein_coding	malate:quinone oxidoreductase && PF06039:Malate:quinone oxidoreductase (Mqo)	-
PA3478	251.245	243.087	1443.86	1536.15	247.166	1490	-2.59173	4.24e-30	3.36e-28	rhlB	AE004091.2	3890775	3892055	-	1281	protein_coding	rhamnosyltransferase chain B && PF03033:Glycosyltransferase family 28 N-terminal domain	-
PA3479	602.79	701.616	2337.67	2624.17	652.203	2480.92	-1.92723	9.97e-18	4.67e-16	rhlA	AE004091.2	3892121	3893008	-	888	protein_coding	rhamnosyltransferase chain A && PF00561:alpha/beta hydrolase fold	Abhydrolase_1
PA3483	182.724	212.582	291.973	365.645	197.653	328.809	-0.732643	0.00532371	0.0370464	PA3483	AE004091.2	3897391	3898191	+	801	protein_coding	hypothetical protein && PF14257:Domain of unknown function (DUF4349)	-
PA3530	58.5908	83.8888	245.823	414.694	71.2398	330.259	-2.20948	1.44e-11	3.87e-10	PA3530	AE004091.2	3949853	3950074	+	222	protein_coding	conserved hypothetical protein && -	-
PA3533	741.819	938.983	1295.04	1914.06	840.401	1604.55	-0.932435	0.000343625	0.00337377	PA3533	AE004091.2	3952061	3952387	-	327	protein_coding	conserved hypothetical protein && PF00462:Glutaredoxin	-
PA3554	135.057	99.1413	221.335	216.265	117.099	218.8	-0.902986	0.00150852	0.0125131	arnA	AE004091.2	3982021	3984009	+	1989	protein_coding	ArnA && PF00551:Formyl transferase|PF02911:Formyl transferase, C-terminal domain|PF01370:NAD dependent epimerase/dehydratase family	Epimerase
PA3655	188.682	239.274	366.38	433.646	213.978	400.013	-0.901274	0.000520642	0.0049226	tsf	AE004091.2	4093167	4094036	-	870	protein_coding	elongation factor Ts && PF00889:Elongation factor TS	-
PA3656	189.675	266.919	427.6	481.581	228.297	454.59	-0.992537	0.000170558	0.00177802	rpsB	AE004091.2	4094167	4094907	-	741	protein_coding	30S ribosomal protein S2 && PF00318:Ribosomal protein S2	-
PA3690	718.978	851.281	2611.75	3017.68	785.13	2814.72	-1.84173	4.58e-16	1.93e-14	PA3690	AE004091.2	4131536	4133758	+	2223	protein_coding	probable metal-transporting P-type ATPase && PF00702:haloacid dehalogenase-like hydrolase|PF00122:E1-E2 ATPase	E1-E2_ATPase
PA3695	171.8	215.442	304.218	346.693	193.621	325.455	-0.747952	0.00429991	0.030836	PA3695	AE004091.2	4136290	4137195	-	906	protein_coding	hypothetical protein && PF12146:Serine aminopeptidase, S33	-
PA3720	168.821	136.319	245.823	284.266	152.57	265.045	-0.796306	0.00324159	0.0245506	PA3720	AE004091.2	4165888	4166313	-	426	protein_coding	hypothetical protein && -	-
PA3724	6568.12	6990.42	9292.29	13443	6779.27	11367.7	-0.745656	0.00202822	0.0161779	lasB	AE004091.2	4168987	4170483	-	1497	protein_coding	elastase LasB && PF03413:Peptidase propeptide and YPEB domain|PF01447:Thermolysin metallopeptidase, catalytic domain|PF02868:Thermolysin metallopeptidase, alpha-helical domain|PF07504:Fungalysin/Thermolysin Propeptide Motif	-
PA3727	68.5214	57.1969	114.906	125.969	62.8592	120.437	-0.937828	0.00337889	0.0253065	PA3727	AE004091.2	4173175	4173867	-	693	protein_coding	hypothetical protein && PF13091:PLD-like domain	-
PA3768	300.898	404.192	673.423	805.979	352.545	739.701	-1.06825	2.4e-05	0.00029649	PA3768	AE004091.2	4224107	4225498	-	1392	protein_coding	probable metallo-oxidoreductase && PF07731:Multicopper oxidase|PF07732:Multicopper oxidase	-
PA3783	81.4312	74.356	138.452	137.117	77.8936	137.784	-0.823302	0.00641036	0.0433784	PA3783	AE004091.2	4242416	4243045	+	630	protein_coding	hypothetical protein && PF00857:Isochorismatase family	Isochorismatase
PA3784	207.55	218.302	657.411	766.962	212.926	712.186	-1.74128	5.54e-13	1.73e-11	PA3784	AE004091.2	4243080	4243652	-	573	protein_coding	hypothetical protein && -	-
PA3785	97.3203	91.5151	337.182	451.482	94.4177	394.332	-2.06113	1.29e-13	4.32e-12	PA3785	AE004091.2	4243709	4244185	-	477	protein_coding	conserved hypothetical protein && PF04314:Copper chaperone PCu(A)C	-
PA3786	498.518	604.381	840.13	931.948	551.449	886.039	-0.683674	0.00348721	0.0258667	PA3786	AE004091.2	4244315	4244704	-	390	protein_coding	hypothetical protein && PF11162:Protein of unknown function (DUF2946)	-
PA3789	207.55	293.611	412.53	449.252	250.581	430.891	-0.781093	0.00300506	0.0228554	PA3789	AE004091.2	4246223	4247638	-	1416	protein_coding	hypothetical protein && PF03929:PepSY-associated TM region	-
PA3790	149.953	162.058	650.818	787.028	156.005	718.923	-2.20342	9.95e-19	4.97e-17	oprC	AE004091.2	4247703	4249874	-	2172	protein_coding	Putative copper transport outer membrane porin OprC precursor && PF00593:TonB dependent receptor|PF07715:TonB-dependent Receptor Plug Domain	TonB_dep_Rec
PA3791	253.231	281.218	790.212	950.899	267.225	870.555	-1.70319	1.38e-12	4.11e-11	PA3791	AE004091.2	4249995	4250456	-	462	protein_coding	hypothetical protein && PF11162:Protein of unknown function (DUF2946)	-
PA3800	693.159	775.972	1043.57	1362.25	734.565	1202.91	-0.710979	0.00288775	0.0220252	PA3800	AE004091.2	4259255	4260397	-	1143	protein_coding	conserved hypothetical protein && PF13360:PQQ-like domain	-
PA3806	315.794	391.799	519.901	614.238	353.797	567.07	-0.679681	0.00599102	0.0408479	PA3806	AE004091.2	4265306	4266445	-	1140	protein_coding	conserved hypothetical protein && PF04055:Radical SAM superfamily	Radical_SAM
PA3820	182.724	229.741	317.403	362.3	206.232	339.852	-0.719397	0.00573475	0.0392492	secF	AE004091.2	4276154	4277074	-	921	protein_coding	secretion protein SecF && PF07549:SecD/SecF GG Motif|PF02355:Protein export membrane protein	-
PA3900	68.5214	71.4961	214.742	219.61	70.0088	217.176	-1.63288	1.49e-08	2.85e-07	PA3900	AE004091.2	4367789	4368742	+	954	protein_coding	probable transmembrane sensor && PF16220:Domain of unknown function (DUF4880)|PF04773:FecR protein	-
PA3924	292.954	277.405	532.145	610.894	285.179	571.52	-1.00247	2.8e-05	0.000342663	PA3924	AE004091.2	4398259	4399941	-	1683	protein_coding	probable medium-chain acyl-CoA ligase && PF13193:AMP-binding enzyme C-terminal domain|PF00501:AMP-binding enzyme	AMP-binding
PA3952	358.496	578.642	835.421	1235.17	468.569	1035.29	-1.14277	8.07e-05	0.000911799	PA3952	AE004091.2	4432595	4433170	-	576	protein_coding	hypothetical protein && PF09849:Uncharacterized protein conserved in bacteria (DUF2076)	-
PA3989	147.967	147.759	232.637	282.037	147.863	257.337	-0.798	0.00288672	0.0220252	holA	AE004091.2	4470274	4471311	+	1038	protein_coding	DNA polymerase III%2C delta subunit && PF06144:DNA polymerase III, delta subunit|PF14840:Processivity clamp loader gamma complex DNA pol III C-term	-
PA4043	123.14	109.627	211.916	217.38	116.384	214.648	-0.883248	0.00128354	0.0108809	ispA	AE004091.2	4525551	4526438	+	888	protein_coding	geranyltranstransferase && PF00348:Polyprenyl synthetase	-
PA4051	277.065	285.031	429.484	528.401	281.048	478.942	-0.768043	0.0018304	0.0147525	thiL	AE004091.2	4532653	4533621	-	969	protein_coding	thiamine monophosphate kinase && PF00586:AIR synthase related protein, N-terminal domain|PF02769:AIR synthase related protein, C-terminal domain	-
PA4053	259.19	338.415	441.728	628.73	298.802	535.229	-0.839436	0.00196727	0.0157382	ribE	AE004091.2	4534116	4534592	-	477	protein_coding	6%2C7-dimethyl-8-ribityllumazine synthase && PF00885:6,7-dimethyl-8-ribityllumazine synthase	-
PA4055	175.772	181.124	270.311	305.447	178.448	287.879	-0.689028	0.00740511	0.0492458	ribC	AE004091.2	4535834	4536493	-	660	protein_coding	riboflavin synthase alpha chain && PF00677:Lumazine binding domain	-
PA4061	292.954	258.339	547.215	749.125	275.647	648.17	-1.23278	1.59e-06	2.33e-05	PA4061	AE004091.2	4539889	4540758	+	870	protein_coding	probable thioredoxin && PF14561:Tetratricopeptide repeat|PF00085:Thioredoxin|PF14559:Tetratricopeptide repeat	-
PA4090	64.5492	72.4494	162.94	196.2	68.4993	179.57	-1.38826	4.33e-06	6.03e-05	PA4090	AE004091.2	4573285	4573575	+	291	protein_coding	hypothetical protein && -	-
PA4133	219.467	259.293	658.353	875.094	239.38	766.724	-1.67833	4.95e-11	1.26e-09	PA4133	AE004091.2	4622812	4624239	+	1428	protein_coding	cytochrome c oxidase subunit (cbb3-type) && PF00115:Cytochrome C and Quinol oxidase polypeptide I	-
PA4134	264.155	318.396	802.456	1035.62	291.276	919.039	-1.65685	3.31e-11	8.63e-10	PA4134	AE004091.2	4624323	4624565	+	243	protein_coding	hypothetical protein && -	-
PA4141	385.309	510.959	4389.96	6952.82	448.134	5671.39	-3.66131	4.02e-41	4.02e-39	PA4141	AE004091.2	4632477	4632776	+	300	protein_coding	hypothetical protein && -	-
PA4142	107.251	99.1413	301.392	389.055	103.196	345.223	-1.74104	2.66e-10	6.3e-09	PA4142	AE004091.2	4632873	4634129	+	1257	protein_coding	probable secretion protein && PF13437:HlyD family secretion protein	-
PA4155	90.3688	70.5429	165.766	153.838	80.4558	159.802	-0.991672	0.00101462	0.00887999	PA4155	AE004091.2	4648999	4650306	-	1308	protein_coding	hypothetical protein && PF00296:Luciferase-like monooxygenase	-
PA4160	59.5838	37.178	113.964	127.084	48.3809	120.524	-1.31789	0.000144632	0.00153139	fepD	AE004091.2	4655368	4656390	+	1023	protein_coding	ferric enterobactin transport protein FepD && PF01032:FecCD transport family	-
PA4161	57.5977	63.8699	155.405	150.494	60.7338	152.95	-1.33232	1.51e-05	0.00019553	fepG	AE004091.2	4656387	4657418	+	1032	protein_coding	ferric enterobactin transport protein FepG && PF01032:FecCD transport family	-
PA4175	355.517	549.09	752.538	930.833	452.304	841.685	-0.89515	0.000895714	0.00800804	piv	AE004091.2	4671319	4672707	+	1389	protein_coding	protease IV && -	-
PA4209	417.087	410.865	710.155	661.059	413.976	685.607	-0.728118	0.0014866	0.0123692	phzM	AE004091.2	4712095	4713099	-	1005	protein_coding	probable phenazine-specific methyltransferase && PF00891:O-methyltransferase|PF16864:Dimerisation domain	-
PA4217	149.953	122.973	510.483	538.434	136.463	524.458	-1.94271	2.25e-14	8.2e-13	phzS	AE004091.2	4720301	4721509	+	1209	protein_coding	flavin-containing monooxygenase && PF01494:FAD binding domain	FAD_binding_3
PA4218	86.3966	76.2626	4267.52	4580.59	81.3296	4424.06	-5.76604	3.12e-123	1.53e-120	PA4218	AE004091.2	4721614	4722858	-	1245	protein_coding	probable transporter && PF13000:Acetyl-coenzyme A transporter 1	-
PA4219	77.459	65.7765	4335.34	4702.1	71.6177	4518.72	-5.9803	3.52e-127	1.9e-124	PA4219	AE004091.2	4722851	4724035	-	1185	protein_coding	hypothetical protein && PF03929:PepSY-associated TM region	-
PA4220	35.7503	35.2714	2681.45	2649.81	35.5109	2665.63	-6.23019	1.73e-112	6.24e-110	PA4220	AE004091.2	4724358	4724639	-	282	protein_coding	hypothetical protein && -	-
PA4221	163.856	139.179	3831.45	4855.94	151.517	4343.69	-4.84172	9.43e-87	2.55e-84	fptA	AE004091.2	4724639	4726801	-	2163	protein_coding	Fe(III)-pyochelin outer membrane receptor precursor && PF07715:TonB-dependent Receptor Plug Domain|PF00593:TonB dependent receptor	TonB_dep_Rec
PA4222	174.779	248.807	15902.2	15461.9	211.793	15682	-6.20954	1.86e-144	2e-141	PA4222	AE004091.2	4726893	4728617	-	1725	protein_coding	probable ATP-binding component of ABC transporter && PF00005:ABC transporter	ABC_tran
PA4223	122.147	140.132	9894.13	10459.9	131.14	10177	-6.27754	2.7e-161	4.85e-158	PA4223	AE004091.2	4728614	4730326	-	1713	protein_coding	probable ATP-binding component of ABC transporter && PF00005:ABC transporter|PF00664:ABC transporter transmembrane region	ABC_tran
PA4224	105.265	170.637	11654.5	12408.5	137.951	12031.5	-6.44514	1.75e-134	1.35e-131	pchG	AE004091.2	4730323	4731372	-	1050	protein_coding	pyochelin biosynthetic protein PchG && PF01408:Oxidoreductase family, NAD-binding Rossmann fold	GFO_IDH_MocA
PA4225	418.08	581.502	35400.4	38648	499.791	37024.2	-6.21066	4.08e-150	5.5e-147	pchF	AE004091.2	4731369	4736798	-	5430	protein_coding	pyochelin synthetase && PF00975:Thioesterase domain|PF00550:Phosphopantetheine attachment site|PF00501:AMP-binding enzyme|PF08242:Methyltransferase domain|PF00668:Condensation domain	AMP-binding
PA4226	411.128	530.025	33776.6	36687.1	470.577	35231.9	-6.22601	1.14e-162	3.07e-159	pchE	AE004091.2	4736795	4741111	-	4317	protein_coding	dihydroaeruginoic acid synthetase && PF00668:Condensation domain|PF00550:Phosphopantetheine attachment site|PF00501:AMP-binding enzyme	AMP-binding
PA4227	69.5145	77.2158	751.596	810.438	73.3652	781.017	-3.41142	1.55e-39	1.52e-37	pchR	AE004091.2	4741305	4742195	-	891	protein_coding	transcriptional regulator PchR && PF12833:Helix-turn-helix domain	-
PA4228	136.05	122.973	5541.85	7070.99	129.512	6306.42	-5.60592	1.32e-115	5.5e-113	pchD	AE004091.2	4742424	4744067	+	1644	protein_coding	pyochelin biosynthesis protein PchD && PF00501:AMP-binding enzyme|PF13193:AMP-binding enzyme C-terminal domain	AMP-binding
PA4229	30.785	43.851	2834.03	3093.49	37.318	2963.76	-6.3087	1.87e-111	6.3e-109	pchC	AE004091.2	4744064	4744819	+	756	protein_coding	pyochelin biosynthetic protein PchC && PF00975:Thioesterase domain	-
PA4230	10.9237	14.2992	1644.47	1946.39	12.6115	1795.43	-7.15027	1.09e-84	2.56e-82	pchB	AE004091.2	4744819	4745124	+	306	protein_coding	salicylate biosynthesis protein PchB && PF01817:Chorismate mutase type II	-
PA4231	89.3757	113.441	10626.9	12509.9	101.408	11568.4	-6.83286	4.92e-168	2.66e-164	pchA	AE004091.2	4745121	4746551	+	1431	protein_coding	salicylate biosynthesis isochorismate synthase && PF00425:chorismate binding enzyme	-
PA4232	111.223	153.478	237.346	275.348	132.351	256.347	-0.951882	0.00074801	0.00676592	ssb	AE004091.2	4746640	4747137	-	498	protein_coding	single-stranded DNA-binding protein && PF00436:Single-strand binding protein family	-
PA4237	143.994	198.283	293.857	408.006	171.138	350.931	-1.03383	0.000286503	0.00287034	rplQ	AE004091.2	4753990	4754379	-	390	protein_coding	50S ribosomal protein L17 && PF01196:Ribosomal protein L17	-
PA4238	1219.48	1384.17	2151.19	3099.06	1301.82	2625.12	-1.01151	4.29e-05	0.000506779	rpoA	AE004091.2	4754423	4755424	-	1002	protein_coding	DNA-directed RNA polymerase alpha chain && PF01193:RNA polymerase Rpb3/Rpb11 dimerisation domain|PF03118:Bacterial RNA polymerase, alpha chain C terminal domain|PF01000:RNA polymerase Rpb3/RpoA insert domain	RNA_pol_A_bac
PA4239	223.439	220.208	304.218	521.712	221.824	412.965	-0.89464	0.00220645	0.0175377	rpsD	AE004091.2	4755447	4756067	-	621	protein_coding	30S ribosomal protein S4 && PF00163:Ribosomal protein S4/S9 N-terminal domain|PF01479:S4 domain	S4
PA4240	179.745	215.442	307.043	435.875	197.593	371.459	-0.908662	0.000942385	0.00836986	rpsK	AE004091.2	4756084	4756473	-	390	protein_coding	30S ribosomal protein S11 && PF00411:Ribosomal protein S11	-
PA4242	156.904	209.722	245.823	424.727	183.313	335.275	-0.868327	0.00490524	0.0346252	rpmJ	AE004091.2	4756979	4757095	-	117	protein_coding	50S ribosomal protein L36 && -	-
PA4243	2190.7	2718.76	4864.65	7016.36	2454.73	5940.51	-1.27485	3.69e-07	6.02e-06	secY	AE004091.2	4757124	4758452	-	1329	protein_coding	secretion protein SecY && PF00344:SecY translocase	-
PA4244	1353.55	1655.85	3394.43	4464.65	1504.7	3929.54	-1.38466	7.06e-09	1.4e-07	rplO	AE004091.2	4758453	4758887	-	435	protein_coding	50S ribosomal protein L15 && PF00828:Ribosomal proteins 50S-L15, 50S-L18e, 60S-L27A	-
PA4245	18.8682	32.4116	73.4643	66.8862	25.6399	70.1752	-1.45061	0.000452396	0.00433915	rpmD	AE004091.2	4758891	4759067	-	177	protein_coding	50S ribosomal protein L30 && -	-
PA4246	655.422	825.542	1243.24	1892.88	740.482	1568.06	-1.08182	4.36e-05	0.000511957	rpsE	AE004091.2	4759070	4759570	-	501	protein_coding	30S ribosomal protein S5 && PF03719:Ribosomal protein S5, C-terminal domain|PF00333:Ribosomal protein S5, N-terminal domain	-
PA4247	449.858	598.661	1103.85	1448.09	524.26	1275.97	-1.28256	4.28e-07	6.85e-06	rplR	AE004091.2	4759574	4759924	-	351	protein_coding	50S ribosomal protein L18 && PF00861:Ribosomal L18 of archaea, bacteria, mitoch. and chloroplast	-
PA4248	1009.95	1312.67	2267.03	2799.19	1161.31	2533.11	-1.12486	2.78e-06	4.01e-05	rplF	AE004091.2	4759935	4760468	-	534	protein_coding	50S ribosomal protein L6 && PF00347:Ribosomal protein L6	-
PA4250	765.652	939.936	1554.05	2027.77	852.794	1790.91	-1.06997	9.99e-06	0.000132184	rpsN	AE004091.2	4761062	4761367	-	306	protein_coding	30S ribosomal protein S14 && PF00253:Ribosomal protein S14p/S29e	Ribosomal_S14
PA4251	943.411	1055.28	1984.48	2809.22	999.347	2396.85	-1.26171	2.64e-07	4.34e-06	rplE	AE004091.2	4761381	4761920	-	540	protein_coding	50S ribosomal protein L5 && PF00281:Ribosomal protein L5|PF00673:ribosomal L5P family C-terminus	-
PA4252	234.363	306.004	472.809	693.387	270.183	583.098	-1.10828	5.54e-05	0.000637718	rplX	AE004091.2	4761940	4762254	-	315	protein_coding	50S ribosomal protein L24 && PF00467:KOW motif|PF17136:Ribosomal proteins 50S L24/mitochondrial 39S L24	KOW
PA4255	163.856	130.6	268.427	307.677	147.228	288.052	-0.968002	0.000332342	0.0032749	rpmC	AE004091.2	4762928	4763119	-	192	protein_coding	50S ribosomal protein L29 && -	-
PA4256	414.108	450.902	631.039	960.932	432.505	795.986	-0.878953	0.000849388	0.00764449	rplP	AE004091.2	4763119	4763532	-	414	protein_coding	50S ribosomal protein L16 && PF00252:Ribosomal protein L16p/L10e	-
PA4257	628.609	768.345	1127.39	1506.05	698.477	1316.72	-0.914058	0.000210575	0.00216592	rpsC	AE004091.2	4763544	4764230	-	687	protein_coding	30S ribosomal protein S3 && PF00189:Ribosomal protein S3, C-terminal domain|PF07650:KH domain	-
PA4260	1136.07	1387.98	1760.32	2330.98	1262.02	2045.65	-0.696438	0.00396384	0.0288474	rplB	AE004091.2	4764880	4765701	-	822	protein_coding	50S ribosomal protein L2 && PF00181:Ribosomal Proteins L2, RNA binding domain|PF03947:Ribosomal Proteins L2, C-terminal domain	Ribosomal_L2_C
PA4262	1528.33	1799.8	2757.74	3566.15	1664.06	3161.94	-0.925859	7.92e-05	0.000896592	rplD	AE004091.2	4766009	4766611	-	603	protein_coding	50S ribosomal protein L4 && PF00573:Ribosomal protein L4/L1 family	-
PA4266	2877.9	3419.42	4856.18	6266.12	3148.66	5561.15	-0.820506	0.000432382	0.00418434	fusA1	AE004091.2	4769035	4771155	-	2121	protein_coding	elongation factor G && PF00679:Elongation factor G C-terminus|PF03144:Elongation factor Tu domain 2|PF00009:Elongation factor Tu GTP binding domain|PF14492:Elongation Factor G, domain II|PF03764:Elongation factor G, domain IV	GTP_EFTU
PA4267	957.314	1250.71	1532.39	1958.65	1104.01	1745.52	-0.660482	0.0070519	0.0471874	rpsG	AE004091.2	4771186	4771656	-	471	protein_coding	30S ribosomal protein S7 && PF00177:Ribosomal protein S7p/S5e	-
PA4269	5708.13	5904.63	8117.8	10752	5806.38	9434.88	-0.700289	0.00220899	0.0175377	rpoC	AE004091.2	4772279	4776478	-	4200	protein_coding	DNA-directed RNA polymerase beta* chain && PF04983:RNA polymerase Rpb1, domain 3|PF04997:RNA polymerase Rpb1, domain 1|PF04998:RNA polymerase Rpb1, domain 5|PF05000:RNA polymerase Rpb1, domain 4|PF00623:RNA polymerase Rpb1, domain 2	-
PA4271	750.756	868.44	1493.77	1929.67	809.598	1711.72	-1.07973	5.32e-06	7.28e-05	rplL	AE004091.2	4780839	4781207	-	369	protein_coding	50S ribosomal protein L7 / L12 && PF16320:Ribosomal protein L7/L12 dimerisation domain|PF00542:Ribosomal protein L7/L12 C-terminal domain	-
PA4272	641.519	918.964	1258.31	1931.9	780.242	1595.1	-1.03103	0.000198838	0.00205695	rplJ	AE004091.2	4781286	4781786	-	501	protein_coding	P27 && PF00466:Ribosomal protein L10	-
PA4273	1995.07	2269.76	4221.37	4840.33	2132.41	4530.85	-1.08718	7.42e-07	1.15e-05	rplA	AE004091.2	4781985	4782680	-	696	protein_coding	50S ribosomal protein L1 && PF00687:Ribosomal protein L1p/L10e family	-
PA4274	231.384	311.723	467.158	665.518	271.554	566.338	-1.05891	0.000113105	0.00122891	rplK	AE004091.2	4782680	4783111	-	432	protein_coding	50S ribosomal protein L11 && PF03946:Ribosomal protein L11, N-terminal domain|PF00298:Ribosomal protein L11, RNA binding domain	-
PA4298	32.7711	47.6641	80.9991	88.0668	40.2176	84.533	-1.06878	0.0036413	0.0268621	PA4298	AE004091.2	4823080	4823364	-	285	protein_coding	hypothetical protein && -	-
PA4299	106.258	83.8888	174.242	159.412	95.0733	166.827	-0.81289	0.00581097	0.0397205	tadD	AE004091.2	4823387	4824124	-	738	protein_coding	TadD && -	-
PA4300	175.772	163.965	335.299	297.644	169.868	316.471	-0.898604	0.000467565	0.00446086	tadC	AE004091.2	4824121	4825032	-	912	protein_coding	TadC && PF00482:Type II secretion system (T2SS), protein F	-
PA4301	135.057	132.506	222.277	265.315	133.781	243.796	-0.864508	0.00139968	0.0117364	tadB	AE004091.2	4825042	4825926	-	885	protein_coding	TadB && PF00482:Type II secretion system (T2SS), protein F	-
PA4302	141.015	121.067	224.16	222.954	131.041	223.557	-0.771124	0.00448548	0.0320501	tadA	AE004091.2	4825923	4827188	-	1266	protein_coding	TadA ATPase && PF00437:Type II/IV secretion system protein	-
PA4306	513.414	656.811	1603.97	2413.48	585.113	2008.72	-1.77894	1.67e-11	4.43e-10	flp	AE004091.2	4830964	4831182	+	219	protein_coding	Type IVb pilin%2C Flp && -	-
PA4357	106.258	125.833	210.033	205.118	116.046	207.575	-0.838606	0.00250637	0.0195584	PA4357	AE004091.2	4884719	4884961	-	243	protein_coding	conserved hypothetical protein && -	-
PA4370	177.758	178.264	368.263	422.498	178.011	395.381	-1.15052	4.86e-06	6.71e-05	icmP	AE004091.2	4898193	4899533	+	1341	protein_coding	Insulin-cleaving metalloproteinase outer membrane protein precursor && PF09375:Imelysin	-
PA4371	117.182	108.674	209.091	224.069	112.928	216.58	-0.939167	0.000623866	0.00578845	PA4371	AE004091.2	4899696	4901117	+	1422	protein_coding	hypothetical protein && PF06537:Di-haem oxidoreductase, putative peroxidase	-
PA4372	98.3133	101.048	185.544	193.97	99.6806	189.757	-0.928264	0.000963286	0.00849958	PA4372	AE004091.2	4901127	4902191	+	1065	protein_coding	hypothetical protein && PF09375:Imelysin	-
PA4385	1534.28	1710.19	4395.61	7070.99	1622.24	5733.3	-1.8212	3.23e-12	9.44e-11	groEL	AE004091.2	4915481	4917124	-	1644	protein_coding	GroEL protein && PF00118:TCP-1/cpn60 chaperonin family	-
PA4386	392.26	448.043	896.641	1516.09	420.151	1206.36	-1.52084	4.84e-08	8.69e-07	groES	AE004091.2	4917175	4917468	-	294	protein_coding	GroES protein && -	-
PA4387	188.682	186.843	550.982	749.125	187.763	650.054	-1.7907	4.21e-12	1.21e-10	PA4387	AE004091.2	4917663	4918130	-	468	protein_coding	conserved hypothetical protein && PF04186:FxsA cytoplasmic membrane protein	-
PA4442	199.606	210.675	337.182	412.465	205.141	374.824	-0.868374	0.000655725	0.00606321	cysN	AE004091.2	4974694	4976595	-	1902	protein_coding	ATP sulfurylase GTP-binding subunit/APS kinase && PF01583:Adenylylsulphate kinase|PF00009:Elongation factor Tu GTP binding domain	GTP_EFTU
PA4449	116.188	105.814	188.37	227.413	111.001	207.892	-0.903997	0.00132846	0.0112089	hisG	AE004091.2	4983552	4984187	-	636	protein_coding	ATP-phosphoribosyltransferase && PF01634:ATP phosphoribosyltransferase	-
PA4467	173.786	131.553	5701.02	6160.22	152.67	5930.62	-5.28051	6.21e-107	1.97e-104	PA4467	AE004091.2	4996488	4997420	-	933	protein_coding	hypothetical protein && PF02535:ZIP Zinc transporter	-
PA4468	54.6185	67.683	3947.29	4579.47	61.1508	4263.38	-6.12215	4.74e-123	2.13e-120	sodM	AE004091.2	4997439	4998050	-	612	protein_coding	superoxide dismutase && PF02777:Iron/manganese superoxide dismutases, C-terminal domain|PF00081:Iron/manganese superoxide dismutases, alpha-hairpin domain	-
PA4469	50.6463	22.8788	1199.92	1543.96	36.7625	1371.94	-5.22623	6.91e-59	1.13e-56	PA4469	AE004091.2	4998063	4998512	-	450	protein_coding	hypothetical protein && -	-
PA4470	146.973	170.637	8082.96	9801.06	158.805	8942.01	-5.81477	1.21e-131	8.14e-129	fumC1	AE004091.2	4998540	4999916	-	1377	protein_coding	fumarate hydratase && PF10415:Fumarase C C-terminus|PF00206:Lyase	-
PA4471	50.6463	37.178	399.344	619.812	43.9121	509.578	-3.53695	2.37e-28	1.68e-26	PA4471	AE004091.2	4999909	5000304	-	396	protein_coding	hypothetical protein && -	-
PA4474	1488.6	1583.4	2134.23	2586.27	1536	2360.25	-0.619523	0.00551888	0.0380612	PA4474	AE004091.2	5002455	5003897	-	1443	protein_coding	conserved hypothetical protein && PF01523:Putative modulator of DNA gyrase	-
PA4475	1017.89	1191.6	1610.56	2170.46	1104.75	1890.51	-0.774637	0.00133942	0.0112837	PA4475	AE004091.2	5003900	5004748	-	849	protein_coding	conserved hypothetical protein && PF00795:Carbon-nitrogen hydrolase	CN_hydrolase
PA4481	176.765	225.928	323.055	328.857	201.347	325.956	-0.694364	0.00749872	0.0497458	mreB	AE004091.2	5012394	5013431	-	1038	protein_coding	rod shape-determining protein MreB && PF06723:MreB/Mbl protein	-
PA4498	285.009	300.284	961.629	1189.46	292.647	1075.54	-1.87728	3.44e-15	1.34e-13	PA4498	AE004091.2	5034860	5036077	-	1218	protein_coding	probable metallopeptidase && PF01321:Creatinase/Prolidase N-terminal domain|PF00557:Metallopeptidase family M24	Peptidase_M24
PA4500	182.724	233.554	559.459	855.029	208.139	707.244	-1.7632	2.76e-10	6.49e-09	PA4500	AE004091.2	5037074	5038675	+	1602	protein_coding	probable binding protein component of ABC transporter && PF00496:Bacterial extracellular solute-binding proteins, family 5 Middle	-
PA4501	171.8	231.648	450.204	652.14	201.724	551.172	-1.44843	2.21e-07	3.68e-06	opdP	AE004091.2	5038901	5040355	+	1455	protein_coding	Glycine-glutamate dipeptide porin OpdP && PF03573:outer membrane porin, OprD family	-
PA4502	253.231	265.966	472.809	588.599	259.598	530.704	-1.03064	3.14e-05	0.000378921	PA4502	AE004091.2	5040405	5042000	+	1596	protein_coding	probable binding protein component of ABC transporter && PF00496:Bacterial extracellular solute-binding proteins, family 5 Middle	-
PA4503	169.814	171.591	281.613	326.628	170.702	304.12	-0.83215	0.00127277	0.0108235	PA4503	AE004091.2	5042068	5043078	+	1011	protein_coding	probable permease of ABC transporter && PF00528:Binding-protein-dependent transport system inner membrane component	BPD_transp_1
PA4504	107.251	113.441	293.857	329.972	110.346	311.915	-1.49818	1.91e-08	3.61e-07	PA4504	AE004091.2	5043090	5044001	+	912	protein_coding	probable permease of ABC transporter && PF00528:Binding-protein-dependent transport system inner membrane component|PF12911:N-terminal TM domain of oligopeptide transport permease C	BPD_transp_1
PA4505	166.835	185.89	461.506	604.205	176.362	532.856	-1.59392	8.15e-10	1.8e-08	PA4505	AE004091.2	5044054	5045028	+	975	protein_coding	probable ATP-binding component of ABC transporter && PF00005:ABC transporter|PF08352:Oligopeptide/dipeptide transporter, C-terminal region	ABC_tran
PA4506	183.717	213.535	387.1	531.745	198.626	459.423	-1.20816	5.8e-06	7.91e-05	PA4506	AE004091.2	5045028	5045999	+	972	protein_coding	probable ATP-binding component of ABC dipeptide transporter && PF00005:ABC transporter|PF08352:Oligopeptide/dipeptide transporter, C-terminal region	ABC_tran
PA4507	795.444	884.646	1408.07	1459.23	840.045	1433.65	-0.77101	0.00046092	0.00440525	PA4507	AE004091.2	5046032	5046664	-	633	protein_coding	hypothetical protein && PF01810:LysE type translocator	-
PA4515	68.5214	83.8888	146.929	143.805	76.2051	145.367	-0.93116	0.0022117	0.0175377	PA4515	AE004091.2	5056095	5056775	+	681	protein_coding	conserved hypothetical protein && PF13640:2OG-Fe(II) oxygenase superfamily	-
PA4516	172.793	198.283	381.449	450.367	185.538	415.908	-1.16339	5.04e-06	6.94e-05	PA4516	AE004091.2	5056778	5057593	+	816	protein_coding	hypothetical protein && PF08238:Sel1 repeat	-
PA4525	1555.14	2742.59	3254.09	5833.59	2148.87	4543.84	-1.0801	0.000656897	0.00606366	pilA	AE004091.2	5069082	5069531	-	450	protein_coding	type 4 fimbrial precursor PilA && PF00114:Pilin (bacterial filament)|PF07963:Prokaryotic N-terminal methylation motif	-
PA4567	86.3966	122.02	161.998	253.053	104.208	207.525	-0.990064	0.00190485	0.0152841	rpmA	AE004091.2	5116032	5116289	-	258	protein_coding	50S ribosomal protein L27 && -	-
PA4570	52.6324	89.6085	1506.96	2124.75	71.1204	1815.86	-4.67178	1.35e-55	2.14e-53	PA4570	AE004091.2	5117971	5118195	+	225	protein_coding	hypothetical protein && -	-
PA4615	209.536	242.134	484.111	555.155	225.835	519.633	-1.20134	1.16e-06	1.74e-05	PA4615	AE004091.2	5172771	5173547	-	777	protein_coding	probable oxidoreductase && PF00175:Oxidoreductase NAD-binding domain	NAD_binding_1
PA4637	289.975	364.154	702.62	840.537	327.064	771.578	-1.2374	5.3e-07	8.34e-06	PA4637	AE004091.2	5206209	5206487	-	279	protein_coding	hypothetical protein && -	-
PA4638	91.3619	101.048	189.312	230.757	96.2049	210.035	-1.12449	8.55e-05	0.000962004	PA4638	AE004091.2	5206720	5207007	-	288	protein_coding	hypothetical protein && -	-
PA4677	152.932	132.506	253.358	284.266	142.719	268.812	-0.913006	0.000612759	0.00571485	PA4677	AE004091.2	5246185	5247423	-	1239	protein_coding	hypothetical protein && PF03577:Peptidase family C69	-
PA4687	301.891	443.276	551.924	723.486	372.584	637.705	-0.77416	0.00429141	0.030816	hitA	AE004091.2	5257696	5258703	+	1008	protein_coding	ferric iron-binding periplasmic protein HitA && PF13343:Bacterial extracellular solute-binding protein	-
PA4704.1	8.93757	18.1124	61.2202	63.5419	13.525	62.3811	-2.19975	3.54e-06	4.99e-05	prrF1	AE004091.2	5283960	5284110	+	151	protein_coding	- && -	-
PA4706	114.202	110.581	265.602	299.873	112.392	282.737	-1.33021	7.26e-07	1.13e-05	PA4706	AE004091.2	5285268	5286035	-	768	protein_coding	probable ATP-binding component of ABC transporter && PF00005:ABC transporter	ABC_tran
PA4707	94.3411	81.029	188.37	208.462	87.685	198.416	-1.17784	4.27e-05	0.000505937	PA4707	AE004091.2	5286035	5287018	-	984	protein_coding	probable permease of ABC transporter && PF01032:FecCD transport family	-
PA4708	125.126	130.6	453.972	551.811	127.863	502.891	-1.97469	1.99e-14	7.3e-13	phuT	AE004091.2	5287069	5287962	-	894	protein_coding	Heme-transport protein%2C PhuT && PF01497:Periplasmic binding protein	Peripla_BP_2
PA4709	195.634	171.591	579.238	665.518	183.612	622.378	-1.76095	9.91e-13	3.03e-11	PA4709	AE004091.2	5287972	5289036	-	1065	protein_coding	probable hemin degrading factor && PF05171:Haemin-degrading HemS.ChuX domain	-
PA4741	200.599	307.91	411.588	585.254	254.254	498.421	-0.969401	0.000797009	0.00718506	rpsO	AE004091.2	5325653	5325922	-	270	protein_coding	30S ribosomal protein S15 && -	-
PA4752	218.474	205.909	293.857	430.301	212.191	362.079	-0.769191	0.00489175	0.0345752	ftsJ	AE004091.2	5337900	5338523	-	624	protein_coding	cell division protein FtsJ && PF01728:FtsJ-like methyltransferase	-
PA4755	279.051	337.462	478.46	584.139	308.256	531.3	-0.784313	0.00170197	0.0139252	greA	AE004091.2	5339391	5339867	-	477	protein_coding	transcription elongation factor GreA && PF01272:Transcription elongation factor, GreA/GreB, C-term|PF03449:Transcription elongation factor, N-terminal	-
PA4759	422.052	467.108	850.49	1225.13	444.58	1037.81	-1.22221	1.56e-06	2.3e-05	dapB	AE004091.2	5345086	5345892	-	807	protein_coding	dihydrodipicolinate reductase && PF01113:Dihydrodipicolinate reductase, N-terminus|PF05173:Dihydrodipicolinate reductase, C-terminus	DapB_N
PA4760	743.805	637.746	1207.45	1626.45	690.775	1416.95	-1.03615	2.19e-05	0.00027267	dnaJ	AE004091.2	5345949	5347082	-	1134	protein_coding	DnaJ protein && PF00226:DnaJ domain|PF00684:DnaJ central domain|PF01556:DnaJ C terminal domain	DnaJ_C
PA4761	2406.19	2505.23	7126.98	11471	2455.71	9298.98	-1.92083	1.15e-13	3.9e-12	dnaK	AE004091.2	5347198	5349111	-	1914	protein_coding	DnaK protein && PF00012:Hsp70 protein	HSP70
PA4762	379.35	352.714	706.387	1104.74	366.032	905.562	-1.30602	1.06e-06	1.6e-05	grpE	AE004091.2	5349201	5349761	-	561	protein_coding	heat shock protein GrpE && PF01025:GrpE	-
PA4764	649.464	918.011	1107.62	1797.01	783.737	1452.31	-0.889216	0.00170097	0.0139252	fur	AE004091.2	5351675	5352079	-	405	protein_coding	ferric uptake regulation protein && PF01475:Ferric uptake regulator family	FUR
PA4792	244.294	222.115	404.054	415.809	233.204	409.931	-0.813831	0.000863894	0.00774921	PA4792	AE004091.2	5379513	5380448	-	936	protein_coding	conserved hypothetical protein && PF03009:Glycerophosphoryl diester phosphodiesterase family	-
PA4895	90.3688	92.4684	604.668	600.861	91.4186	602.764	-2.72096	1.26e-26	8.52e-25	PA4895	AE004091.2	5489630	5490652	-	1023	protein_coding	probable transmembrane sensor && PF16220:Domain of unknown function (DUF4880)|PF04773:FecR protein	-
PA4896	116.188	86.7487	219.451	198.429	101.469	208.94	-1.04381	0.000311879	0.00309018	PA4896	AE004091.2	5490645	5491181	-	537	protein_coding	probable sigma-70 factor%2C ECF subfamily && PF08281:Sigma-70, region 4|PF04542:Sigma-70 region 2	Sigma70_r4_2
PA4907	163.856	220.208	287.264	358.956	192.032	323.11	-0.74886	0.00616968	0.0419072	PA4907	AE004091.2	5505848	5506609	-	762	protein_coding	probable short-chain dehydrogenase && PF00106:short chain dehydrogenase	adh_short
PA4932	1164.86	1285.98	2446.93	2956.37	1225.42	2701.65	-1.14033	3.89e-07	6.28e-06	rplI	AE004091.2	5535685	5536131	-	447	protein_coding	50S ribosomal protein L9 && PF03948:Ribosomal protein L9, C-terminal domain|PF01281:Ribosomal protein L9, N-terminal domain	-
PA4933	2160.91	2401.32	4676.28	4931.74	2281.11	4804.01	-1.07444	4.87e-07	7.76e-06	PA4933	AE004091.2	5536153	5537022	-	870	protein_coding	hypothetical protein && -	-
PA4934	32.7711	36.2247	64.0458	85.8373	34.4979	74.9415	-1.11487	0.00358115	0.0264545	rpsR	AE004091.2	5537059	5537289	-	231	protein_coding	30S ribosomal protein S18 && -	-
PA4935	224.432	320.303	476.576	760.273	272.368	618.425	-1.18145	5.3e-05	0.000613589	rpsF	AE004091.2	5537319	5537738	-	420	protein_coding	30S ribosomal protein S6 && PF01250:Ribosomal protein S6	-
PA4938	635.561	612.007	1026.62	1164.93	623.784	1095.78	-0.81257	0.000300752	0.00299643	purA	AE004091.2	5542073	5543365	-	1293	protein_coding	adenylosuccinate synthetase && PF00709:Adenylosuccinate synthetase	-
PA4939	460.782	485.221	827.886	877.324	473.001	852.605	-0.849795	0.000169221	0.0017675	PA4939	AE004091.2	5543417	5544601	-	1185	protein_coding	conserved hypothetical protein && PF13393:Histidyl-tRNA synthetase	-
PA4940	112.216	114.394	164.824	239.676	113.305	202.25	-0.833041	0.00494012	0.0347805	PA4940	AE004091.2	5544636	5544821	-	186	protein_coding	conserved hypothetical protein && -	-
PA4942	767.638	952.329	1220.64	1666.58	859.984	1443.61	-0.746729	0.00271529	0.0209765	hflK	AE004091.2	5545786	5546988	-	1203	protein_coding	protease subunit HflK && PF12221:Bacterial membrane protein N terminal|PF01145:SPFH domain / Band 7 family	-
PA5053	155.911	148.712	307.043	565.188	152.312	436.116	-1.51584	8.78e-07	1.35e-05	hslV	AE004091.2	5692576	5693109	+	534	protein_coding	heat shock protein HslV && PF00227:Proteasome subunit	Proteasome
PA5054	334.663	327.929	955.978	1565.14	331.296	1260.56	-1.9272	1.58e-12	4.69e-11	hslU	AE004091.2	5693138	5694481	+	1344	protein_coding	heat shock protein HslU && PF00004:ATPase family associated with various cellular activities (AAA)|PF07724:AAA domain (Cdc48 subfamily)	AAA
PA5070	161.869	152.525	256.183	290.955	157.197	273.569	-0.798574	0.00228877	0.0180165	tatC	AE004091.2	5707236	5708039	+	804	protein_coding	transport protein TatC && PF00902:Sec-independent protein translocase protein (TatC)	-
PA5091	94.3411	107.721	194.963	290.955	101.031	242.959	-1.263	2.55e-05	0.000312394	hutG	AE004091.2	5732116	5732916	-	801	protein_coding	N-formylglutamate amidohydrolase && PF05013:N-formylglutamate amidohydrolase	-
PA5092	247.273	283.125	793.979	841.651	265.199	817.815	-1.62426	5.23e-12	1.47e-10	hutI	AE004091.2	5732909	5734117	-	1209	protein_coding	imidazolone-5-propionate hydrolase HutI && PF01979:Amidohydrolase family	Amidohydro_1
PA5093	297.919	339.368	662.121	772.536	318.644	717.328	-1.16998	1.01e-06	1.53e-05	PA5093	AE004091.2	5734114	5735646	-	1533	protein_coding	probable histidine/phenylalanine ammonia-lyase && PF00221:Aromatic amino acid lyase	-
PA5094	114.202	107.721	211.916	204.003	110.962	207.96	-0.90677	0.000991494	0.00871998	PA5094	AE004091.2	5735643	5736473	-	831	protein_coding	probable ATP-binding component of ABC transporter && PF00005:ABC transporter	ABC_tran
PA5095	123.14	141.086	234.521	265.315	132.113	249.918	-0.918362	0.000674644	0.00616426	PA5095	AE004091.2	5736470	5737321	-	852	protein_coding	probable permease of ABC transporter && PF00528:Binding-protein-dependent transport system inner membrane component	BPD_transp_1
PA5150	442.906	494.753	1226.29	1502.71	468.83	1364.5	-1.54075	4.47e-11	1.15e-09	PA5150	AE004091.2	5798693	5799430	-	738	protein_coding	probable short-chain dehydrogenase && PF13561:Enoyl-(Acyl carrier protein) reductase	-
PA5248	818.285	1131.55	1486.24	1784.75	974.915	1635.49	-0.745978	0.00251553	0.0196015	PA5248	AE004091.2	5908397	5910298	-	1902	protein_coding	hypothetical protein && PF03239:Iron permease FTR1 family|PF13442:Cytochrome C oxidase, cbb3-type, subunit III	-
PA5327	133.071	122.973	237.346	250.823	128.022	244.085	-0.930804	0.000504605	0.0047973	PA5327	AE004091.2	5998348	5999676	-	1329	protein_coding	probable oxidoreductase && PF01565:FAD binding domain|PF04030:D-arabinono-1,4-lactone oxidase	ALO
PA5340	277.065	247.853	421.007	508.335	262.459	464.671	-0.823444	0.000917939	0.00817966	PA5340	AE004091.2	6008833	6009564	+	732	protein_coding	hypothetical protein && -	-
PA5429	291.961	286.938	1650.12	1840.49	289.449	1745.3	-2.59196	2.61e-30	2.1e-28	aspA	AE004091.2	6109260	6110684	+	1425	protein_coding	aspartate ammonia-lyase && PF00206:Lyase|PF10415:Fumarase C C-terminus	-
PA5460	59.5838	104.861	160.114	216.265	82.2224	188.19	-1.1909	0.000342853	0.00337233	PA5460	AE004091.2	6151314	6151526	+	213	protein_coding	hypothetical protein && -	-
PA5491	135.057	135.366	255.241	312.136	135.211	283.688	-1.06774	6.88e-05	0.000785725	PA5491	AE004091.2	6182396	6182689	-	294	protein_coding	probable cytochrome && -	-
PA5554	173.786	182.077	287.264	357.841	177.932	322.553	-0.856766	0.00104901	0.00912941	atpD	AE004091.2	6248278	6249654	-	1377	protein_coding	ATP synthase beta chain && PF02874:ATP synthase alpha/beta family, beta-barrel domain|PF00006:ATP synthase alpha/beta family, nucleotide-binding domain	ATP-synt_ab
PA5556	425.031	517.632	686.609	843.881	471.332	765.245	-0.698376	0.00414167	0.0299368	atpA	AE004091.2	6250596	6252140	-	1545	protein_coding	ATP synthase alpha chain && PF00006:ATP synthase alpha/beta family, nucleotide-binding domain|PF00306:ATP synthase alpha/beta chain, C terminal domain|PF02874:ATP synthase alpha/beta family, beta-barrel domain	ATP-synt_ab
